# Supplementary material for: Ethyl 3,4-bis­(acet­yloxy)-2-(4-meth­oxy­phen­yl)pyrrol­idine-1-carboxyl­ate
Source: IUCrdata. 2020 Oct 30;5(Pt 10):x201228. doi: 10.1107/S2414314620012286 (PMC9462159; doi:10.1107/S2414314620012286)
Supplement: Supplementary file 1 [file x-05-x201228-sup1.cif]

##############################################################################
#                                                                            #
# This CIF contains the data for a data article accepted for                 #
# publication in IUCrData. It conforms to the requirements of                #
# Notes for Authors for IUCrData, and has been                               #
# peer reviewed under the auspices of IUCrData.                              #
#                                                                            #
# Full details of the Crystallographic Information File format               #
# are given in the paper "The Crystallographic Information File (CIF):       #
# a New Standard Archive File for Crystallography" by S. R. Hall, F. H.      #
# Allen and I. D. Brown [Acta Cryst. (1991), A47, 655-685].                  #
#                                                                            #
# The current version of the core CIF dictionary is obtainable from          #
# ftp://ftp.iucr.org/pub/cif_core.dic.                                       #
#                                                                            #
# Software is freely available for graphical display of the structure(s)     #
# in this CIF. For information consult the CIF software page                 #
# http://www.iucr.org/resources/cif/software.                                #
#                                                                            #
# This file may be used for bona fide research purposes within the           #
# scientific community so long as proper attribution is given to the data    # 
# article from which it was obtained.                                        #
#                                                                            #
##############################################################################
data_I
_database_code_depnum_ccdc_archive 'CCDC 2027572'
_audit_creation_method     'SHELXL-2018/3'
_journal_date_recd_electronic     2020-09-01
_journal_date_accepted     2020-09-05
_journal_name_full     'IUCrData'
_journal_year     2020
_journal_volume     5
_journal_issue     10
_journal_page_first     0
_journal_page_last     0
_journal_paper_category     HO
_journal_paper_doi     10.1107/S2414314620012286
_journal_coeditor_code     HB4364
_publ_contact_author_name
;
Ignez Caracelli
;
_publ_contact_author_address
;
Departmento de F\'isica
Universidade Federal de S\~ao Carlos,
13565-905 S\~ao Carlos
SP
Brazil
;
_publ_contact_author_email     ignez@df.ufscar.br
_publ_contact_author_fax
;
+55 16 33518350
;
_publ_contact_author_phone
;
+55 16 33518208
;
_publ_section_title
;
Ethyl 3,4-bis(acetyloxy)-2-(4-methoxyphenyl)pyrrolidine-1-carboxylate
;
loop_
    _publ_author_name
    _publ_author_footnote
    _publ_author_address
    'Dallasta Pedroso, Sofia' .
;
Laborat\'orio de Cristalografia,
Esterodin\^amica e Modelagem Molecular
Departamento de Qu\'imica
Universidade Federal de S\~ao Carlos,
13565-905 S\~ao Carlos
SP
Brazil
;
    'Caracelli, Ignez' .
;
Departmento de F\'isica
Universidade Federal de S\~ao Carlos,
13565-905 S\~ao Carlos
SP
Brazil
;
    'Zukerman-Schpector, Julio' .
;
Laborat\'orio de Cristalografia, Esterodin\^amica e Modelagem Molecular,
Departamento de Qu\'imica
Universidade Federal de S\~ao Carlos,
13565-905 S\~ao Carlos
SP
Brazil
;
    ' Soto-Monsalve, Monica' .
;
Instituto de Qu\'imica de S\~ao Carlos,
Universidade de S\~ao Paulo,
S\~ao Carlos, SP,
Brazil
;
    'De Almeida Santos, Regina H.' .
;
Instituto de Qu\'imica de S\~ao Carlos,
Universidade de S\~ao Paulo,
S\~ao Carlos, SP,
Brazil
;
    'Correia, Carlos Roque D.' .
;
Instituto de Qu\'imica, Universidade Estadual de Campinas,
UNICAMP,
CP 6154, CEP 13084-917 Campinas, Brazil
;
    'Llanes Garcia, Ariel L.' .
;
Instituto de Qu\'imica, Universidade Estadual de Campinas,
UNICAMP,
CP 6154, CEP 13084-917 Campinas, Brazil
;
    'Tiekink, Edward R. T.'
;
Additional correspondence author, e-mail: edwardt@sunway.edu.my.
;
;
Research Centre for Crystalline Materials,
School of Science and Technology,
Sunway University, 47500 Bandar Sunway,
Selangor Darul Ehsan, Malaysia
;
_publ_section_synopsis
;
The title compound features a twisted, tetra-substituted pyrrolidine ring, and
has an N-bound ethylcarboxylate substituent with the N atom flanked by a
methylene group on one side and a C-bound 4-methoxyphenyl group on the other.
These carbon atoms are linked by two methine carbon atoms, each of which bears
an acetyloxy substituent.
;
_chemical_name_systematic
;
Ethyl 3,4-bis(acetyloxy)-2-(4-methoxyphenyl)pyrrolidine-1-carboxylate
;
_chemical_name_common     ?
_chemical_formula_moiety     'C18 H23 N O7'
_chemical_formula_sum     'C18 H23 N O7'
_chemical_formula_iupac     'C18 H23 N O7'
_chemical_formula_weight     365.37
_chemical_melting_point     ?
_space_group_crystal_system     monoclinic
_space_group_name_H-M_alt     'P 21/c'
_space_group_name_Hall     '-P 2ybc'
loop_
    _space_group_symop_operation_xyz
    'x, y, z'
    '-x, y+1/2, -z+1/2'
    '-x, -y, -z'
    'x, -y-1/2, z-1/2'
_cell_length_a     9.9429(5)
_cell_length_b     9.3845(5)
_cell_length_c     20.7845(11)
_cell_angle_alpha     90
_cell_angle_beta     91.550(2)
_cell_angle_gamma     90
_cell_volume     1938.67(18)
_cell_formula_units_Z     4
_cell_measurement_reflns_used     6695
_cell_measurement_theta_min     2.38
_cell_measurement_theta_max     22.21
_cell_measurement_temperature     296(2)
_exptl_crystal_description     slab
_exptl_crystal_colour     colourless
_exptl_crystal_size_max     0.390
_exptl_crystal_size_mid     0.253
_exptl_crystal_size_min     0.174
_exptl_crystal_density_diffrn     1.252
_exptl_crystal_density_meas     ?
_exptl_crystal_density_method     ?
_exptl_crystal_F_000     776
_exptl_absorpt_coefficient_mu     0.097
_exptl_absorpt_correction_type     multi-scan
_exptl_absorpt_process_details
;
(SADABS; Bruker 2009)
;
_exptl_absorpt_correction_T_min     0.4701
_exptl_absorpt_correction_T_max     0.7454
_diffrn_ambient_temperature     296(2)
_diffrn_radiation_type     MoK\a
_diffrn_radiation_wavelength     0.71073
_diffrn_measurement_device_type     'Bruker APEXII CCD'
_diffrn_measurement_method     '\f and \w scans'
_diffrn_detector_area_resol_mean     ?
_diffrn_reflns_number     32581
_diffrn_reflns_av_R_equivalents     0.0585
_diffrn_reflns_av_unetI/netI     0.0362
_diffrn_reflns_theta_min     1.960
_diffrn_reflns_theta_max     26.401
_diffrn_reflns_theta_full     25.242
_diffrn_measured_fraction_theta_max     0.998
_diffrn_measured_fraction_theta_full     1.000
_diffrn_reflns_limit_h_min     -11
_diffrn_reflns_limit_h_max     12
_diffrn_reflns_limit_k_min     -11
_diffrn_reflns_limit_k_max     11
_diffrn_reflns_limit_l_min     -25
_diffrn_reflns_limit_l_max     19
_diffrn_standards_number     3
_diffrn_standards_interval_time     120
_diffrn_standards_decay_%     2
_refine_special_details
;
The carbon-bound H-atoms were placed in calculated positions (C---H =
0.93--0.98 \%A) and were included in the refinement in the riding model
approximation, with <i>U</i>~iso~(H) set to 1.2--1.5<i>U</i>~equiv~(C).
;
_reflns_number_total     3970
_reflns_number_gt     2612
_reflns_threshold_expression     'I > 2\s(I)'
_refine_ls_structure_factor_coef     Fsqd
_refine_ls_matrix_type     full
_refine_ls_R_factor_all     0.0785
_refine_ls_R_factor_gt     0.0490
_refine_ls_wR_factor_gt     0.1213
_refine_ls_wR_factor_ref     0.1403
_refine_ls_goodness_of_fit_ref     1.045
_refine_ls_restrained_S_all     1.045
_refine_ls_number_reflns     3970
_refine_ls_number_parameters     261
_refine_ls_number_restraints     0
_refine_ls_hydrogen_treatment     constr
_refine_ls_weighting_scheme     calc
_refine_ls_weighting_details
              'w=1/[\s^2^(Fo^2^)+(0.0484P)^2^+0.6202P] where P=(Fo^2^+2Fc^2^)/3'
_atom_sites_solution_hydrogens     geom
_atom_sites_solution_primary     direct
_atom_sites_solution_secondary     difmap
_refine_ls_shift/su_max     0.000
_refine_ls_shift/su_mean     0.000
_refine_diff_density_max     0.196
_refine_diff_density_min     -0.182
_refine_ls_extinction_method     none
_refine_ls_extinction_coef     .
loop_
    _atom_type_symbol
    _atom_type_description
    _atom_type_scat_dispersion_real
    _atom_type_scat_dispersion_imag
    _atom_type_scat_source
    'C' 'C' 0.0033 0.0016
                         'International Tables Vol C Tables 4.2.6.8 and 6.1.1.4'
    'H' 'H' 0.0000 0.0000
                         'International Tables Vol C Tables 4.2.6.8 and 6.1.1.4'
    'O' 'O' 0.0106 0.0060
                         'International Tables Vol C Tables 4.2.6.8 and 6.1.1.4'
    'N' 'N' 0.0061 0.0033
                         'International Tables Vol C Tables 4.2.6.8 and 6.1.1.4'
_computing_data_collection
;
APEX2 (Bruker, 2009)
;
_computing_cell_refinement
;
SAINT (Bruker, 2009)
;
_computing_data_reduction
;
SAINT (Bruker, 2009)
;
_computing_structure_solution
;
SIR2014 (Burla <i>et al.</i>,  2015)
;
_computing_structure_refinement
;
<i>SHELXL2018/3</i> (Sheldrick, 2015)
;
_computing_molecular_graphics
;
ORTEP-3 for Windows (Farrugia, 2012), <i>MarvinSketch</i>
(ChemAxon, 2010) and DIAMOND (Brandenburg, 2006)
;
_computing_publication_material
;
PublCIF (Westrip, 2010)
;
loop_
    _atom_site_type_symbol
    _atom_site_label
    _atom_site_fract_x
    _atom_site_fract_y
    _atom_site_fract_z
    _atom_site_U_iso_or_equiv
    _atom_site_adp_type
    _atom_site_calc_flag
    _atom_site_occupancy
    _atom_site_disorder_assembly
    _atom_site_disorder_group
    O O1 0.60299(14) 0.86994(16) 0.30456(8) 0.0696(4) Uani d 1 . .
    O O3 0.1472(2) 1.0446(2) 0.46704(9) 0.1023(6) Uani d 1 . .
    O O6 0.3095(2) 0.9713(3) 0.00226(10) 0.1187(8) Uani d 1 . .
    O O7 0.42775(15) 0.89982(16) 0.08920(7) 0.0655(4) Uani d 1 . .
    N N1 0.52014(15) 0.99253(17) 0.21819(8) 0.0528(4) Uani d 1 . .
    C C1 0.5423(2) 1.0677(2) 0.15739(9) 0.0567(5) Uani d 1 . .
    H H1A 0.620254 1.030254 0.136003 0.068 Uiso calc 1 . .
    H H1B 0.554466 1.169064 0.164517 0.068 Uiso calc 1 . .
    C C2 0.4151(2) 1.0384(2) 0.11882(10) 0.0558(5) Uani d 1 . .
    H H2 0.394852 1.113453 0.087240 0.067 Uiso calc 1 . .
    C C3 0.31052(19) 1.0297(2) 0.17042(9) 0.0517(5) Uani d 1 . .
    H H3 0.287218 1.125733 0.184930 0.062 Uiso calc 1 A 3
    C C4 0.37998(18) 0.9470(2) 0.22556(9) 0.0491(5) Uani d 1 . .
    H H4 0.372923 0.844672 0.216805 0.059 Uiso calc 1 . .
    C C5 0.6186(2) 0.9499(2) 0.25960(10) 0.0554(5) Uani d 1 . .
    O O2A 0.73692(14) 1.00916(17) 0.24442(8) 0.0705(5) Uani d 0.729(9) B 1
    C C6A 0.8491(2) 0.9829(3) 0.28919(14) 0.0823(8) Uani d 0.729(9) B 1
    H H6A1 0.933380 0.995430 0.267481 0.099 Uiso calc 0.729(9) B 1
    H H6A2 0.845238 0.885715 0.304950 0.099 Uiso calc 0.729(9) B 1
    C C7A 0.8420(6) 1.0823(5) 0.3430(3) 0.110(3) Uani d 0.729(9) B 1
    H H7A1 0.842901 1.178292 0.327017 0.165 Uiso calc 0.729(9) B 1
    H H7A2 0.917881 1.067873 0.371778 0.165 Uiso calc 0.729(9) B 1
    H H7A3 0.760400 1.066240 0.365607 0.165 Uiso calc 0.729(9) B 1
    O O2B 0.73692(14) 1.00916(17) 0.24442(8) 0.0705(5) Uani d 0.271(9) B 2
    C C6B 0.8491(2) 0.9829(3) 0.28919(14) 0.0823(8) Uani d 0.271(9) B 2
    H H6B1 0.897975 0.898652 0.276247 0.099 Uiso calc 0.271(9) B 2
    H H6B2 0.816105 0.967127 0.332115 0.099 Uiso calc 0.271(9) B 2
    C C7B 0.9380(13) 1.1074(12) 0.2890(8) 0.110(7) Uani d 0.271(9) B 2
    H H7B1 0.953331 1.135652 0.245465 0.165 Uiso calc 0.271(9) B 2
    H H7B2 1.022237 1.083708 0.310020 0.165 Uiso calc 0.271(9) B 2
    H H7B3 0.896619 1.184482 0.311569 0.165 Uiso calc 0.271(9) B 2
    C C8 0.32267(18) 0.97799(19) 0.29014(9) 0.0482(5) Uani d 1 . .
    C C9 0.2336(2) 0.8822(2) 0.31699(10) 0.0572(5) Uani d 1 . .
    H H9 0.212147 0.798529 0.295049 0.069 Uiso calc 1 . .
    C C10 0.1765(2) 0.9086(3) 0.37533(11) 0.0688(6) Uani d 1 . .
    H H10 0.116135 0.843642 0.392146 0.083 Uiso calc 1 . .
    C C11 0.2086(2) 1.0308(3) 0.40881(11) 0.0660(6) Uani d 1 . .
    C C12 0.2958(2) 1.1288(2) 0.38331(11) 0.0672(6) Uani d 1 . .
    H H12 0.316983 1.212179 0.405547 0.081 Uiso calc 1 . .
    C C13 0.3513(2) 1.1015(2) 0.32416(10) 0.0606(5) Uani d 1 . .
    H H13 0.409538 1.167959 0.306848 0.073 Uiso calc 1 . .
    C C14 0.1867(4) 1.1555(4) 0.50790(14) 0.1162(11) Uani d 1 . .
    H H14A 0.279515 1.143361 0.520688 0.174 Uiso calc 1 . .
    H H14B 0.132295 1.154781 0.545354 0.174 Uiso calc 1 . .
    H H14C 0.175574 1.244718 0.485817 0.174 Uiso calc 1 . .
    O O4A 0.0923(11) 1.1555(11) 0.1225(4) 0.094(3) Uani d 0.62(3) C 3
    O O5A 0.19114(13) 0.95503(14) 0.14977(7) 0.0627(4) Uani d 0.62(3) C 3
    C C15A 0.0847(2) 1.0321(3) 0.12979(13) 0.0698(6) Uani d 0.62(3) C 3
    C C16A -0.0280(3) 0.9405(4) 0.10542(16) 0.1058(10) Uani d 0.62(3) C 3
    H H16A -0.088795 0.996594 0.079195 0.159 Uiso calc 0.62(3) C 3
    H H16B -0.075114 0.901846 0.141146 0.159 Uiso calc 0.62(3) C 3
    H H16C 0.007324 0.864149 0.080204 0.159 Uiso calc 0.62(3) C 3
    O O4B 0.0711(19) 1.1544(18) 0.149(2) 0.143(8) Uani d 0.38(3) C 4
    O O5B 0.19114(13) 0.95503(14) 0.14977(7) 0.0627(4) Uani d 0.38(3) C 4
    C C15B 0.0847(2) 1.0321(3) 0.12979(13) 0.0698(6) Uani d 0.38(3) C 4
    C C16B -0.0280(3) 0.9405(4) 0.10542(16) 0.1058(10) Uani d 0.38(3) C 4
    H H16D -0.112233 0.984766 0.114881 0.159 Uiso calc 0.38(3) C 4
    H H16E -0.022720 0.848987 0.125949 0.159 Uiso calc 0.38(3) C 4
    H H16F -0.021632 0.928836 0.059714 0.159 Uiso calc 0.38(3) C 4
    C C17 0.3671(3) 0.8794(3) 0.03155(12) 0.0788(7) Uani d 1 . .
    C C18 0.3816(3) 0.7291(3) 0.01004(14) 0.1128(11) Uani d 1 . .
    H H18A 0.306152 0.674432 0.023937 0.169 Uiso calc 1 . .
    H H18B 0.463131 0.689770 0.028367 0.169 Uiso calc 1 . .
    H H18C 0.384959 0.726180 -0.036058 0.169 Uiso calc 1 . .
loop_
    _atom_site_aniso_label
    _atom_site_aniso_U_11
    _atom_site_aniso_U_22
    _atom_site_aniso_U_33
    _atom_site_aniso_U_12
    _atom_site_aniso_U_13
    _atom_site_aniso_U_23
    O1 0.0625(9) 0.0584(9) 0.0870(11) 0.0014(7) -0.0158(8) 0.0222(8)
    O3 0.1082(15) 0.1215(16) 0.0783(12) 0.0018(12) 0.0220(11) -0.0096(12)
    O6 0.143(2) 0.1322(19) 0.0783(13) 0.0106(15) -0.0538(13) -0.0073(12)
    O7 0.0731(10) 0.0659(9) 0.0566(8) -0.0001(7) -0.0147(7) -0.0110(7)
    N1 0.0451(9) 0.0578(10) 0.0548(10) -0.0031(7) -0.0115(7) 0.0042(8)
    C1 0.0545(12) 0.0601(12) 0.0549(12) -0.0054(9) -0.0077(9) 0.0005(10)
    C2 0.0628(12) 0.0494(11) 0.0544(11) -0.0025(9) -0.0142(9) 0.0007(9)
    C3 0.0489(11) 0.0449(10) 0.0602(12) -0.0030(8) -0.0167(9) -0.0027(9)
    C4 0.0484(10) 0.0419(10) 0.0562(11) -0.0016(8) -0.0112(9) 0.0001(8)
    C5 0.0511(11) 0.0462(11) 0.0680(13) 0.0012(9) -0.0132(10) 0.0013(10)
    O2A 0.0485(8) 0.0791(10) 0.0827(11) -0.0087(7) -0.0197(7) 0.0185(8)
    C6A 0.0513(13) 0.0856(17) 0.108(2) 0.0014(12) -0.0293(13) 0.0188(16)
    C7A 0.111(4) 0.087(3) 0.128(4) 0.018(3) -0.070(4) -0.013(3)
    O2B 0.0485(8) 0.0791(10) 0.0827(11) -0.0087(7) -0.0197(7) 0.0185(8)
    C6B 0.0513(13) 0.0856(17) 0.108(2) 0.0014(12) -0.0293(13) 0.0188(16)
    C7B 0.070(8) 0.090(8) 0.165(14) -0.003(6) -0.069(9) 0.013(8)
    C8 0.0443(10) 0.0444(10) 0.0550(11) 0.0012(8) -0.0132(8) 0.0024(8)
    C9 0.0505(11) 0.0522(12) 0.0682(13) -0.0048(9) -0.0091(10) 0.0006(10)
    C10 0.0554(13) 0.0735(15) 0.0774(15) -0.0079(11) 0.0009(11) 0.0085(12)
    C11 0.0610(13) 0.0792(16) 0.0576(13) 0.0100(12) 0.0009(11) 0.0034(12)
    C12 0.0784(15) 0.0598(13) 0.0627(14) 0.0030(11) -0.0107(12) -0.0080(11)
    C13 0.0685(13) 0.0491(11) 0.0639(13) -0.0068(10) -0.0045(10) -0.0005(10)
    C14 0.163(3) 0.108(2) 0.0780(19) 0.025(2) 0.014(2) -0.0093(18)
    O4A 0.077(4) 0.077(4) 0.125(5) 0.006(3) -0.035(3) 0.032(4)
    O5A 0.0529(8) 0.0548(8) 0.0789(10) -0.0057(6) -0.0255(7) -0.0020(7)
    C15A 0.0505(13) 0.0730(16) 0.0848(17) -0.0012(11) -0.0194(11) 0.0147(14)
    C16A 0.0675(16) 0.120(2) 0.128(2) -0.0181(16) -0.0458(17) 0.011(2)
    O4B 0.062(5) 0.065(6) 0.30(2) 0.019(4) -0.034(11) -0.042(10)
    O5B 0.0529(8) 0.0548(8) 0.0789(10) -0.0057(6) -0.0255(7) -0.0020(7)
    C15B 0.0505(13) 0.0730(16) 0.0848(17) -0.0012(11) -0.0194(11) 0.0147(14)
    C16B 0.0675(16) 0.120(2) 0.128(2) -0.0181(16) -0.0458(17) 0.011(2)
    C17 0.0763(16) 0.098(2) 0.0609(15) -0.0115(14) -0.0149(12) -0.0149(14)
    C18 0.131(3) 0.113(2) 0.094(2) -0.020(2) -0.0115(18) -0.0440(19)
_geom_special_details
;
 All esds (except the esd in the dihedral angle between two l.s. planes)
 are estimated using the full covariance matrix.  The cell esds are taken
 into account individually in the estimation of esds in distances, angles
 and torsion angles; correlations between esds in cell parameters are only
 used when they are defined by crystal symmetry.  An approximate (isotropic)
 treatment of cell esds is used for estimating esds involving l.s. planes.
;
loop_
    _geom_bond_atom_site_label_1
    _geom_bond_atom_site_label_2
    _geom_bond_site_symmetry_2
    _geom_bond_distance
    _geom_bond_publ_flag
    O1 C5 . 1.212(2) ?
    O3 C11 . 1.376(3) ?
    O3 C14 . 1.393(4) ?
    O6 C17 . 1.193(3) ?
    O7 C17 . 1.341(3) ?
    O7 C2 . 1.446(2) ?
    N1 C5 . 1.347(2) ?
    N1 C1 . 1.469(3) ?
    N1 C4 . 1.469(2) ?
    C1 C2 . 1.504(3) ?
    C1 H1A . 0.9700 ?
    C1 H1B . 0.9700 ?
    C2 C3 . 1.516(3) ?
    C2 H2 . 0.9800 ?
    C3 O5B . 1.434(2) ?
    C3 O5A . 1.434(2) ?
    C3 C4 . 1.533(3) ?
    C3 H3 . 0.9800 ?
    C4 C8 . 1.501(3) ?
    C4 H4 . 0.9800 ?
    C5 O2B . 1.346(3) ?
    C5 O2A . 1.346(3) ?
    O2A C6A . 1.454(2) ?
    C6A C7A . 1.460(5) ?
    C6A H6A1 . 0.9700 ?
    C6A H6A2 . 0.9700 ?
    C7A H7A1 . 0.9600 ?
    C7A H7A2 . 0.9600 ?
    C7A H7A3 . 0.9600 ?
    O2B C6B . 1.454(2) ?
    C6B C7B . 1.466(12) ?
    C6B H6B1 . 0.9700 ?
    C6B H6B2 . 0.9700 ?
    C7B H7B1 . 0.9600 ?
    C7B H7B2 . 0.9600 ?
    C7B H7B3 . 0.9600 ?
    C8 C13 . 1.383(3) ?
    C8 C9 . 1.389(3) ?
    C9 C10 . 1.375(3) ?
    C9 H9 . 0.9300 ?
    C10 C11 . 1.375(3) ?
    C10 H10 . 0.9300 ?
    C11 C12 . 1.380(3) ?
    C12 C13 . 1.385(3) ?
    C12 H12 . 0.9300 ?
    C13 H13 . 0.9300 ?
    C14 H14A . 0.9600 ?
    C14 H14B . 0.9600 ?
    C14 H14C . 0.9600 ?
    O4A C15A . 1.171(10) ?
    O5A C15A . 1.338(2) ?
    C15A C16A . 1.490(3) ?
    C16A H16A . 0.9600 ?
    C16A H16B . 0.9600 ?
    C16A H16C . 0.9600 ?
    O4B C15B . 1.225(19) ?
    O5B C15B . 1.338(2) ?
    C15B C16B . 1.490(3) ?
    C16B H16D . 0.9600 ?
    C16B H16E . 0.9600 ?
    C16B H16F . 0.9600 ?
    C17 C18 . 1.488(4) ?
    C18 H18A . 0.9600 ?
    C18 H18B . 0.9600 ?
    C18 H18C . 0.9600 ?
loop_
    _geom_angle_atom_site_label_1
    _geom_angle_atom_site_label_2
    _geom_angle_atom_site_label_3
    _geom_angle_site_symmetry_1
    _geom_angle_site_symmetry_3
    _geom_angle
    _geom_angle_publ_flag
    C11 O3 C14 . . 118.8(2) ?
    C17 O7 C2 . . 117.81(19) ?
    C5 N1 C1 . . 124.68(17) ?
    C5 N1 C4 . . 121.50(16) ?
    C1 N1 C4 . . 113.18(14) ?
    N1 C1 C2 . . 103.15(16) ?
    N1 C1 H1A . . 111.1 ?
    C2 C1 H1A . . 111.1 ?
    N1 C1 H1B . . 111.1 ?
    C2 C1 H1B . . 111.1 ?
    H1A C1 H1B . . 109.1 ?
    O7 C2 C1 . . 108.04(16) ?
    O7 C2 C3 . . 108.80(16) ?
    C1 C2 C3 . . 102.45(15) ?
    O7 C2 H2 . . 112.3 ?
    C1 C2 H2 . . 112.3 ?
    C3 C2 H2 . . 112.3 ?
    O5B C3 C2 . . 113.11(15) ?
    O5A C3 C2 . . 113.11(15) ?
    O5B C3 C4 . . 109.21(15) ?
    O5A C3 C4 . . 109.21(15) ?
    C2 C3 C4 . . 104.62(15) ?
    O5A C3 H3 . . 109.9 ?
    C2 C3 H3 . . 109.9 ?
    C4 C3 H3 . . 109.9 ?
    N1 C4 C8 . . 114.91(15) ?
    N1 C4 C3 . . 100.63(15) ?
    C8 C4 C3 . . 113.36(16) ?
    N1 C4 H4 . . 109.2 ?
    C8 C4 H4 . . 109.2 ?
    C3 C4 H4 . . 109.2 ?
    O1 C5 O2B . . 124.58(18) ?
    O1 C5 O2A . . 124.58(18) ?
    O1 C5 N1 . . 124.77(19) ?
    O2B C5 N1 . . 110.65(18) ?
    O2A C5 N1 . . 110.65(18) ?
    C5 O2A C6A . . 116.09(17) ?
    O2A C6A C7A . . 109.3(2) ?
    O2A C6A H6A1 . . 109.8 ?
    C7A C6A H6A1 . . 109.8 ?
    O2A C6A H6A2 . . 109.8 ?
    C7A C6A H6A2 . . 109.8 ?
    H6A1 C6A H6A2 . . 108.3 ?
    C6A C7A H7A1 . . 109.5 ?
    C6A C7A H7A2 . . 109.5 ?
    H7A1 C7A H7A2 . . 109.5 ?
    C6A C7A H7A3 . . 109.5 ?
    H7A1 C7A H7A3 . . 109.5 ?
    H7A2 C7A H7A3 . . 109.5 ?
    C5 O2B C6B . . 116.09(17) ?
    O2B C6B C7B . . 108.4(4) ?
    O2B C6B H6B1 . . 110.0 ?
    C7B C6B H6B1 . . 110.0 ?
    O2B C6B H6B2 . . 110.0 ?
    C7B C6B H6B2 . . 110.0 ?
    H6B1 C6B H6B2 . . 108.4 ?
    C6B C7B H7B1 . . 109.5 ?
    C6B C7B H7B2 . . 109.5 ?
    H7B1 C7B H7B2 . . 109.5 ?
    C6B C7B H7B3 . . 109.5 ?
    H7B1 C7B H7B3 . . 109.5 ?
    H7B2 C7B H7B3 . . 109.5 ?
    C13 C8 C9 . . 117.48(19) ?
    C13 C8 C4 . . 122.78(18) ?
    C9 C8 C4 . . 119.71(17) ?
    C10 C9 C8 . . 121.4(2) ?
    C10 C9 H9 . . 119.3 ?
    C8 C9 H9 . . 119.3 ?
    C11 C10 C9 . . 120.1(2) ?
    C11 C10 H10 . . 120.0 ?
    C9 C10 H10 . . 120.0 ?
    C10 C11 O3 . . 114.9(2) ?
    C10 C11 C12 . . 120.1(2) ?
    O3 C11 C12 . . 125.0(2) ?
    C11 C12 C13 . . 119.2(2) ?
    C11 C12 H12 . . 120.4 ?
    C13 C12 H12 . . 120.4 ?
    C8 C13 C12 . . 121.8(2) ?
    C8 C13 H13 . . 119.1 ?
    C12 C13 H13 . . 119.1 ?
    O3 C14 H14A . . 109.5 ?
    O3 C14 H14B . . 109.5 ?
    H14A C14 H14B . . 109.5 ?
    O3 C14 H14C . . 109.5 ?
    H14A C14 H14C . . 109.5 ?
    H14B C14 H14C . . 109.5 ?
    C15A O5A C3 . . 118.03(16) ?
    O4A C15A O5A . . 121.4(5) ?
    O4A C15A C16A . . 125.3(5) ?
    O5A C15A C16A . . 112.0(2) ?
    C15A C16A H16A . . 109.5 ?
    C15A C16A H16B . . 109.5 ?
    H16A C16A H16B . . 109.5 ?
    C15A C16A H16C . . 109.5 ?
    H16A C16A H16C . . 109.5 ?
    H16B C16A H16C . . 109.5 ?
    C15B O5B C3 . . 118.03(16) ?
    O4B C15B O5B . . 119.9(10) ?
    O4B C15B C16B . . 124.3(8) ?
    O5B C15B C16B . . 112.0(2) ?
    C15B C16B H16D . . 109.5 ?
    C15B C16B H16E . . 109.5 ?
    H16D C16B H16E . . 109.5 ?
    C15B C16B H16F . . 109.5 ?
    H16D C16B H16F . . 109.5 ?
    H16E C16B H16F . . 109.5 ?
    O6 C17 O7 . . 123.4(2) ?
    O6 C17 C18 . . 125.5(2) ?
    O7 C17 C18 . . 111.0(3) ?
    C17 C18 H18A . . 109.5 ?
    C17 C18 H18B . . 109.5 ?
    H18A C18 H18B . . 109.5 ?
    C17 C18 H18C . . 109.5 ?
    H18A C18 H18C . . 109.5 ?
    H18B C18 H18C . . 109.5 ?
loop_
    _geom_torsion_atom_site_label_1
    _geom_torsion_atom_site_label_2
    _geom_torsion_atom_site_label_3
    _geom_torsion_atom_site_label_4
    _geom_torsion_site_symmetry_1
    _geom_torsion_site_symmetry_2
    _geom_torsion_site_symmetry_3
    _geom_torsion_site_symmetry_4
    _geom_torsion
    _geom_torsion_publ_flag
    C5 N1 C1 C2 . . . . 158.14(18) ?
    C4 N1 C1 C2 . . . . -12.8(2) ?
    C17 O7 C2 C1 . . . . -147.52(19) ?
    C17 O7 C2 C3 . . . . 102.0(2) ?
    N1 C1 C2 O7 . . . . -82.60(19) ?
    N1 C1 C2 C3 . . . . 32.16(19) ?
    O7 C2 C3 O5B . . . . -45.3(2) ?
    C1 C2 C3 O5B . . . . -159.51(15) ?
    O7 C2 C3 O5A . . . . -45.3(2) ?
    C1 C2 C3 O5A . . . . -159.51(15) ?
    O7 C2 C3 C4 . . . . 73.45(17) ?
    C1 C2 C3 C4 . . . . -40.76(18) ?
    C5 N1 C4 C8 . . . . 54.7(2) ?
    C1 N1 C4 C8 . . . . -134.09(17) ?
    C5 N1 C4 C3 . . . . 176.83(17) ?
    C1 N1 C4 C3 . . . . -11.9(2) ?
    O5B C3 C4 N1 . . . . 153.37(15) ?
    O5A C3 C4 N1 . . . . 153.37(15) ?
    C2 C3 C4 N1 . . . . 32.01(18) ?
    O5B C3 C4 C8 . . . . -83.41(19) ?
    O5A C3 C4 C8 . . . . -83.41(19) ?
    C2 C3 C4 C8 . . . . 155.23(15) ?
    C1 N1 C5 O1 . . . . -168.3(2) ?
    C4 N1 C5 O1 . . . . 1.8(3) ?
    C1 N1 C5 O2B . . . . 12.0(3) ?
    C4 N1 C5 O2B . . . . -177.78(16) ?
    C1 N1 C5 O2A . . . . 12.0(3) ?
    C4 N1 C5 O2A . . . . -177.78(16) ?
    O1 C5 O2A C6A . . . . -5.5(3) ?
    N1 C5 O2A C6A . . . . 174.16(18) ?
    C5 O2A C6A C7A . . . . -81.8(4) ?
    O1 C5 O2B C6B . . . . -5.5(3) ?
    N1 C5 O2B C6B . . . . 174.16(18) ?
    C5 O2B C6B C7B . . . . -147.9(8) ?
    N1 C4 C8 C13 . . . . 38.0(2) ?
    C3 C4 C8 C13 . . . . -77.0(2) ?
    N1 C4 C8 C9 . . . . -144.04(17) ?
    C3 C4 C8 C9 . . . . 101.0(2) ?
    C13 C8 C9 C10 . . . . -0.3(3) ?
    C4 C8 C9 C10 . . . . -178.40(18) ?
    C8 C9 C10 C11 . . . . -0.9(3) ?
    C9 C10 C11 O3 . . . . -178.9(2) ?
    C9 C10 C11 C12 . . . . 1.4(3) ?
    C14 O3 C11 C10 . . . . 171.9(2) ?
    C14 O3 C11 C12 . . . . -8.5(4) ?
    C10 C11 C12 C13 . . . . -0.7(3) ?
    O3 C11 C12 C13 . . . . 179.6(2) ?
    C9 C8 C13 C12 . . . . 1.0(3) ?
    C4 C8 C13 C12 . . . . 179.05(18) ?
    C11 C12 C13 C8 . . . . -0.5(3) ?
    C2 C3 O5A C15A . . . . -98.4(2) ?
    C4 C3 O5A C15A . . . . 145.5(2) ?
    C3 O5A C15A O4A . . . . 8.2(7) ?
    C3 O5A C15A C16A . . . . 175.8(2) ?
    C2 C3 O5B C15B . . . . -98.4(2) ?
    C4 C3 O5B C15B . . . . 145.5(2) ?
    C3 O5B C15B O4B . . . . -25(2) ?
    C3 O5B C15B C16B . . . . 175.8(2) ?
    C2 O7 C17 O6 . . . . 3.9(4) ?
    C2 O7 C17 C18 . . . . -176.0(2) ?
loop_
    _geom_hbond_atom_site_label_D
    _geom_hbond_atom_site_label_H
    _geom_hbond_atom_site_label_A
    _geom_hbond_site_symmetry_A
    _geom_hbond_distance_DH
    _geom_hbond_distance_HA
    _geom_hbond_distance_DA
    _geom_hbond_angle_DHA
    C1 H1B O1 2_655 0.97 2.54 3.289(2) 134
    C3 H3 O1 2_655 0.98 2.55 3.344(2) 139
_shelx_space_group_comment
;
The symmetry employed for this shelxl refinement is uniquely defined
by the following loop, which should always be used as a source of
symmetry information in preference to the above space-group names.
They are only intended as comments.
;
_shelx_estimated_absorpt_T_min     0.963
_shelx_estimated_absorpt_T_max     0.983
_shelx_hkl_file
;
   1   0   0  104.10    7.88
   1   0   0  101.78    7.86
   1   0   0  102.55    7.87
   1   0   0  103.74    7.86
  -1   0   0  104.74    7.89
   1   0   0  108.76    7.86
  -1   0   0  101.55    7.86
  -1   0   0  100.04    7.85
  -1   0   0  100.88    7.85
  -2   0   0   90.99    6.72
   2   0   0   89.51    6.73
  -2   0   0   87.01    6.74
   2   0   0   93.35    6.75
   2   0   0   82.42    6.72
   2   0   0   91.64    6.73
   2   0   0   86.48    6.73
  -2   0   0   91.66    6.73
  -2   0   0   80.71    6.73
   4   0   0   72.10    5.42
   4   0   0   70.24    5.47
  -4   0   0   71.96    5.47
  -4   0   0   72.08    5.45
  -4   0   0   72.59    5.42
  -4   0   0   63.77    5.45
   4   0   0   71.59    5.45
   4   0   0   72.26    5.46
   4   0   0   73.96    5.45
  -5   0   0   13.32    1.13
   5   0   0   14.26    1.10
   5   0   0   14.52    1.15
   5   0   0   14.58    1.13
  -5   0   0   14.56    1.09
   5   0   0   15.27    1.14
  -5   0   0   13.13    1.14
  -5   0   0   14.67    1.16
   5   0   0   14.13    1.16
  -6   0   0    0.42    0.11
   6   0   0    0.43    0.12
   6   0   0    0.74    0.13
   7   0   0    0.44    0.10
   7   0   0    0.67    0.14
   7   0   0    0.43    0.13
   7   0   0    0.38    0.06
  -7   0   0    0.41    0.05
   8   0   0    1.43    0.25
   8   0   0    0.81    0.09
   8   0   0    0.90    0.15
  -8   0   0    0.98    0.09
   8   0   0    1.08    0.20
   9   0   0    2.24    0.35
   9   0   0    2.01    0.31
   9   0   0    1.74    0.23
  10   0   0    0.53    0.19
  10   0   0    0.82    0.24
  10   0   0    0.51    0.12
  11   0   0    0.20    0.10
  11   0   0    0.24    0.16
  11   0   0    0.23    0.18
  12   0   0    0.05    0.18
  12   0   0    0.20    0.17
  12   0   0    0.21    0.10
   0  -1   0   -1.39    0.01
   0  -1   0   -1.39    0.01
   0  -1   0   -1.38    0.03
   0  -1   0   -1.38    0.02
   0  -1   0   -1.39    0.01
   0   1   0   -1.39    0.01
   0   1   0   -1.39    0.01
   0   1   0   -1.41    0.02
   0   1   0   -1.40    0.01
   0   1   0   -1.36    0.02
   1  -1   0    0.43    0.07
  -1  -1   0    0.32    0.04
   1  -1   0    0.37    0.07
  -1  -1   0    0.32    0.04
   1  -1   0    0.29    0.03
   1  -1   0    0.30    0.06
  -1  -1   0    0.38    0.07
  -1  -1   0    0.29    0.03
   1  -1   0    0.32    0.04
   1  -1   0    0.27    0.04
  -1   1   0    0.34    0.07
   1   1   0    0.30    0.05
  -1   1   0    0.33    0.04
   1   1   0    0.29    0.03
   1   1   0    0.33    0.06
   1   1   0    0.32    0.04
  -1   1   0    0.35    0.06
  -1   1   0    0.31    0.03
   1   1   0    0.32    0.04
   2  -1   0   15.83    1.20
   2  -1   0   15.43    1.23
  -2  -1   0   15.48    1.21
   2  -1   0   15.35    1.21
  -2  -1   0   16.46    1.23
   2  -1   0   15.32    1.23
   2   1   0   15.58    1.22
   2   1   0   16.42    1.21
   2   1   0   15.58    1.23
  -2   1   0   16.09    1.23
  -2   1   0   16.09    1.21
  -2   1   0   14.91    1.20
   3  -1   0    2.45    0.25
   3  -1   0    2.52    0.20
  -3  -1   0    2.61    0.20
  -3  -1   0    2.24    0.24
   3  -1   0    2.76    0.22
   3  -1   0    2.54    0.25
  -3  -1   0    2.58    0.22
  -3   1   0    2.33    0.22
   3   1   0    2.51    0.24
  -3   1   0    2.48    0.20
  -3   1   0    2.62    0.25
  -3   1   0    2.69    0.22
   3   1   0    2.49    0.22
   3   1   0    2.54    0.23
  -4  -1   0   20.95    1.61
   4  -1   0   21.11    1.68
   4  -1   0   20.72    1.67
  -4  -1   0   21.27    1.67
  -4  -1   0   21.70    1.64
   4  -1   0   21.66    1.62
   4  -1   0   21.27    1.64
  -4   1   0   21.37    1.65
   4   1   0   21.19    1.67
   4   1   0   18.76    1.65
  -4   1   0   22.70    1.67
   4   1   0   21.35    1.65
   4   1   0   20.28    1.65
  -4   1   0   21.52    1.62
   5  -1   0    0.26    0.10
  -5  -1   0    0.24    0.02
   5  -1   0    0.25    0.06
   5  -1   0    0.20    0.04
   5  -1   0    0.22    0.09
  -5  -1   0    0.25    0.06
  -5  -1   0    0.30    0.09
  -5   1   0    0.32    0.08
  -5   1   0    0.16    0.08
  -5   1   0    0.19    0.04
   5   1   0    0.16    0.07
   5   1   0    0.18    0.06
   5   1   0    0.30    0.10
   5   1   0    0.27    0.08
  -6  -1   0    0.27    0.03
   6  -1   0    0.21    0.04
   6  -1   0    0.30    0.10
  -6  -1   0    0.22    0.07
   6  -1   0    0.22    0.07
  -6  -1   0    0.37    0.11
   6  -1   0    0.09    0.09
   6   1   0    0.43    0.12
  -6   1   0    0.27    0.04
  -6   1   0    0.38    0.11
   6   1   0    0.25    0.09
   6   1   0    0.23    0.08
   7  -1   0    0.24    0.08
   7  -1   0    0.43    0.13
  -7  -1   0    0.28    0.08
   7  -1   0    0.33    0.06
   7  -1   0    0.13    0.11
   7   1   0    0.53    0.14
   7   1   0    0.36    0.12
  -7   1   0    0.40    0.05
   7   1   0    0.35    0.10
   8  -1   0    0.27    0.08
   8  -1   0    0.26    0.12
   8  -1   0    0.30    0.15
   8  -1   0    0.20    0.05
  -8   1   0    0.31    0.05
   8   1   0    0.46    0.11
   8   1   0    0.29    0.13
   8   1   0    0.18    0.11
   9  -1   0    0.71    0.21
   9  -1   0    0.45    0.11
   9  -1   0    0.44    0.17
  -9   1   0    0.48    0.07
   9   1   0    0.60    0.18
   9   1   0    0.69    0.19
   9   1   0    0.40    0.12
  10  -1   0    0.24    0.14
  10  -1   0   -0.06    0.06
  10  -1   0   -0.01    0.15
  10   1   0    0.03    0.12
  10   1   0    0.04    0.08
  10   1   0    0.17    0.13
  11  -1   0    0.11    0.09
  11  -1   0   -0.02    0.11
  11  -1   0    0.06    0.16
  11   1   0    0.03    0.08
  11   1   0   -0.08    0.14
  11   1   0    0.21    0.15
  12  -1   0    0.01    0.14
  12  -1   0    0.13    0.21
  12  -1   0    0.17    0.11
  12   1   0   -0.04    0.13
  12   1   0   -0.05    0.08
  12   1   0    0.10    0.16
   0  -2   0  928.86   70.47
   0  -2   0  881.78   70.49
   0  -2   0  911.27   70.92
   0  -2   0  968.71   70.53
   0   2   0  900.21   70.54
   0   2   0  888.28   70.84
   0   2   0 1000.00   70.62
   0   2   0  899.88   70.51
   0   2   0  991.10   70.57
   0   2   0  891.71   70.49
  -1  -2   0    8.45    0.68
  -1  -2   0    7.31    0.65
  -1  -2   0    8.97    0.65
   1  -2   0    8.20    0.68
   1  -2   0    8.78    0.69
  -1  -2   0    8.38    0.64
   1  -2   0    8.79    0.65
   1  -2   0    7.44    0.66
   1   2   0    8.28    0.67
  -1   2   0    8.42    0.69
   1   2   0    8.60    0.65
   1   2   0    8.98    0.67
  -1   2   0    8.80    0.64
  -1   2   0    8.39    0.68
  -1   2   0    7.71    0.67
   1   2   0    7.89    0.64
   2  -2   0   27.50    2.12
  -2  -2   0   27.64    2.12
   2  -2   0   23.71    2.14
  -2  -2   0   28.78    2.15
  -2  -2   0   27.66    2.11
  -2  -2   0   29.10    2.12
   2  -2   0   28.31    2.16
   2  -2   0   27.50    2.11
   2  -2   0   27.60    2.17
   2  -2   0   26.94    2.12
   2   2   0   28.62    2.15
  -2   2   0   30.28    2.16
  -2   2   0   29.53    2.17
  -2   2   0   28.31    2.12
  -2   2   0   27.01    2.11
   2   2   0   28.30    2.12
   2   2   0   24.66    2.12
  -3  -2   0    4.20    0.33
   3  -2   0    4.35    0.34
   3  -2   0    4.23    0.39
   3  -2   0    4.21    0.41
  -3  -2   0    4.13    0.39
   3  -2   0    3.98    0.35
  -3  -2   0    4.40    0.35
   3   2   0    4.13    0.38
   3   2   0    4.10    0.37
  -3   2   0    4.81    0.41
  -3   2   0    4.29    0.34
  -3   2   0    4.70    0.39
  -3   2   0    4.69    0.36
   3   2   0    4.27    0.36
  -4  -2   0    0.03    0.03
   4  -2   0    0.05    0.08
  -4  -2   0    0.04    0.06
   4  -2   0    0.02    0.03
   4  -2   0   -0.01    0.02
   4  -2   0    0.08    0.07
   4  -2   0    0.02    0.04
  -4   2   0    0.00    0.02
   4   2   0    0.04    0.07
   4   2   0    0.01    0.03
  -4   2   0    0.02    0.06
  -4   2   0    0.10    0.07
  -4   2   0   -0.02    0.03
   4   2   0   -0.04    0.04
   5  -2   0    0.07    0.04
   5  -2   0    0.12    0.10
  -5  -2   0    0.09    0.05
  -5  -2   0    0.21    0.09
   5  -2   0    0.22    0.06
   5  -2   0    0.21    0.10
   5   2   0    0.21    0.07
   5   2   0    0.37    0.11
  -5   2   0    0.08    0.04
  -5   2   0    0.14    0.09
   5   2   0    0.06    0.04
   5   2   0    0.09    0.06
   5   2   0    0.22    0.08
  -5   2   0    0.16    0.06
   6  -2   0    5.49    0.42
  -6  -2   0    5.18    0.45
   6  -2   0    5.47    0.45
   6  -2   0    5.07    0.52
   6  -2   0    5.83    0.52
   6   2   0    4.89    0.47
   6   2   0    5.16    0.47
  -6   2   0    4.95    0.42
   6   2   0    4.81    0.47
  -6   2   0    6.15    0.51
   6   2   0    5.20    0.49
  -7  -2   0    0.37    0.09
   7  -2   0    0.35    0.06
   7  -2   0    0.34    0.14
   7  -2   0    0.49    0.15
   7  -2   0    0.31    0.08
   7   2   0    0.26    0.10
  -7   2   0    0.26    0.05
   7   2   0    0.15    0.08
   7   2   0    0.32    0.12
   8  -2   0    0.66    0.21
   8  -2   0    0.76    0.13
   8  -2   0    0.78    0.19
   8  -2   0    0.53    0.09
   8   2   0    0.51    0.15
   8   2   0    0.62    0.14
   8   2   0    0.43    0.13
  -8   2   0    0.65    0.08
   9  -2   0    0.36    0.16
   9  -2   0    0.34    0.10
   9  -2   0    0.32    0.18
   9   2   0    0.13    0.12
   9   2   0    0.58    0.14
   9   2   0    0.09    0.14
  -9   2   0    0.39    0.07
  10  -2   0    0.12    0.08
  10  -2   0   -0.12    0.09
  10  -2   0   -0.05    0.14
 -10   2   0    0.03    0.03
  10   2   0   -0.06    0.08
  10   2   0    0.03    0.09
  10   2   0   -0.03    0.10
  11  -2   0    0.25    0.19
  11  -2   0    0.02    0.08
  11  -2   0   -0.08    0.12
  11   2   0   -0.13    0.11
  11   2   0   -0.05    0.10
  11   2   0    0.04    0.09
  12  -2   0   -0.07    0.08
  12  -2   0   -0.08    0.14
  12  -2   0   -0.11    0.17
  12   2   0    0.31    0.16
  12   2   0   -0.14    0.14
  12   2   0   -0.08    0.09
   0  -3   0    0.02    0.03
   0  -3   0    0.02    0.03
   0  -3   0   -0.02    0.02
   0   3   0   -0.08    0.07
   0   3   0    0.04    0.04
   0   3   0    0.03    0.06
   0   3   0    0.01    0.05
   0   3   0    0.01    0.07
   0   3   0    0.00    0.02
   1  -3   0    0.26    0.09
  -1  -3   0    0.14    0.04
   1  -3   0    0.15    0.06
  -1  -3   0    0.06    0.06
   1  -3   0    0.15    0.04
   1  -3   0    0.04    0.08
  -1  -3   0    0.13    0.04
  -1  -3   0    0.11    0.03
   1   3   0    0.10    0.04
   1   3   0    0.11    0.03
  -1   3   0    0.18    0.06
   1   3   0    0.16    0.07
  -1   3   0    0.11    0.07
  -1   3   0    0.19    0.03
  -1   3   0    0.17    0.10
   1   3   0    0.13    0.07
  -2  -3   0    1.90    0.21
   2  -3   0    1.46    0.14
   2  -3   0    1.72    0.24
   2  -3   0    1.59    0.21
   2  -3   0    1.39    0.18
  -2  -3   0    1.58    0.13
  -2  -3   0    1.43    0.12
   2  -3   0    1.35    0.12
   2  -3   0    1.43    0.14
  -2  -3   0    1.43    0.14
   2   3   0    1.34    0.14
  -2   3   0    1.96    0.22
   2   3   0    0.98    0.14
   2   3   0    1.44    0.19
  -2   3   0    1.23    0.18
   2   3   0    1.40    0.12
  -2   3   0    1.28    0.20
  -2   3   0    1.42    0.12
   2   3   0    1.05    0.16
   3  -3   0   13.83    1.06
   3  -3   0   13.90    1.08
  -3  -3   0   13.66    1.12
  -3  -3   0   14.47    1.08
   3  -3   0   13.51    1.15
  -3  -3   0   13.66    1.05
   3  -3   0   13.16    1.13
   3  -3   0   14.20    1.08
  -3  -3   0   14.69    1.07
   3  -3   0   12.13    1.11
  -3   3   0   13.81    1.08
   3   3   0   13.12    1.12
  -3   3   0   13.88    1.14
  -3   3   0   14.18    1.12
  -3   3   0   12.93    1.06
   3   3   0   13.68    1.08
   3   3   0   14.29    1.10
  -4  -3   0   20.97    1.57
   4  -3   0   16.50    1.55
   4  -3   0   19.52    1.57
  -4  -3   0   20.08    1.51
   4  -3   0   20.39    1.53
   4  -3   0   18.27    1.52
  -4  -3   0   19.12    1.48
   4  -3   0   18.59    1.59
   4  -3   0   19.94    1.50
   4   3   0   20.58    1.54
  -4   3   0   20.75    1.52
  -4   3   0   18.40    1.50
   4   3   0   18.30    1.54
  -4   3   0   21.53    1.59
   4   3   0   18.72    1.53
  -4   3   0   21.01    1.57
   5  -3   0    2.13    0.28
   5  -3   0    1.89    0.29
  -5  -3   0    2.15    0.29
   5  -3   0    1.96    0.18
   5  -3   0    1.81    0.20
   5  -3   0    2.29    0.30
  -5  -3   0    1.90    0.19
   5   3   0    2.23    0.22
   5   3   0    1.71    0.25
  -5   3   0    1.92    0.17
  -5   3   0    2.34    0.30
   5   3   0    1.88    0.21
   6  -3   0    0.41    0.13
  -6  -3   0    0.43    0.08
   6  -3   0    0.34    0.08
   6  -3   0    0.63    0.18
   6  -3   0    0.48    0.07
   6   3   0    0.33    0.10
  -6   3   0    0.26    0.06
   6   3   0    0.31    0.11
   6   3   0    0.33    0.10
   7  -3   0    2.14    0.23
   7  -3   0    2.36    0.33
  -7  -3   0    2.35    0.23
   7  -3   0    2.68    0.39
   7   3   0    1.93    0.28
   7   3   0    2.31    0.31
   7   3   0    2.61    0.30
  -7   3   0    2.09    0.20
   8  -3   0    0.54    0.21
  -8  -3   0    0.78    0.14
   8  -3   0    0.85    0.14
   8  -3   0    0.91    0.22
   8   3   0    0.73    0.19
   8   3   0    0.68    0.16
   8   3   0    0.78    0.17
  -8   3   0    0.74    0.10
   9  -3   0    0.00    0.13
   9  -3   0    0.04    0.08
   9  -3   0   -0.03    0.13
   9   3   0    0.02    0.10
   9   3   0    0.05    0.10
   9   3   0   -0.04    0.09
  -9   3   0    0.08    0.04
  10  -3   0    0.21    0.20
  10  -3   0   -0.01    0.15
  10  -3   0    0.18    0.09
  10   3   0   -0.01    0.13
  10   3   0    0.05    0.11
  10   3   0    0.06    0.10
 -10   3   0    0.12    0.05
  11  -3   0    0.14    0.17
  11  -3   0    0.15    0.10
  11  -3   0    0.15    0.16
  11   3   0    0.13    0.13
  11   3   0    0.03    0.10
  11   3   0    0.15    0.15
  12  -3   0    0.11    0.11
  12  -3   0    0.04    0.22
  12  -3   0   -0.19    0.15
  12   3   0    0.59    0.20
  12   3   0    0.43    0.22
   0  -4   0    0.58    0.09
   0  -4   0    0.66    0.10
   0   4   0    0.45    0.11
   0   4   0    0.62    0.08
   0   4   0    0.48    0.16
   0   4   0    0.39    0.12
   0   4   0    0.39    0.10
   0   4   0    0.45    0.14
   1  -4   0   -0.02    0.04
  -1  -4   0   -0.01    0.03
  -1  -4   0    0.03    0.06
  -1  -4   0   -0.11    0.05
   1  -4   0   -0.01    0.04
   1  -4   0   -0.09    0.07
  -1  -4   0    0.02    0.04
   1   4   0   -0.03    0.03
  -1   4   0    0.08    0.09
  -1   4   0   -0.18    0.06
   1   4   0    0.00    0.02
  -1   4   0   -0.03    0.03
  -1   4   0   -0.06    0.05
   1   4   0   -0.03    0.05
  -1   4   0    0.00    0.05
   1   4   0    0.03    0.03
   1   4   0    0.05    0.06
  -1   4   0   -0.07    0.05
  -2  -4   0    5.34    0.44
  -2  -4   0    5.50    0.42
   2  -4   0    5.73    0.45
  -2  -4   0    6.58    0.46
   2  -4   0    5.49    0.51
  -2  -4   0    5.28    0.49
   2  -4   0    4.63    0.47
   2  -4   0    5.58    0.53
  -2   4   0    5.31    0.52
   2   4   0    5.34    0.49
   2   4   0    5.25    0.46
   2   4   0    5.24    0.42
  -2   4   0    5.71    0.51
  -2   4   0    4.65    0.48
   2   4   0    5.51    0.48
  -2   4   0    5.17    0.43
   3  -4   0    1.31    0.22
  -3  -4   0    1.55    0.14
  -3  -4   0    1.82    0.16
  -3  -4   0    1.49    0.13
   3  -4   0    1.41    0.15
   3  -4   0    1.42    0.26
  -3  -4   0    1.47    0.22
   3  -4   0    1.25    0.16
   3  -4   0    1.51    0.14
   3  -4   0    1.33    0.20
   3   4   0    1.55    0.16
  -3   4   0    1.60    0.20
  -3   4   0    1.39    0.14
  -3   4   0    1.66    0.24
  -3   4   0    1.73    0.25
   3   4   0    1.02    0.18
   3   4   0    1.44    0.21
  -4  -4   0    5.02    0.38
   4  -4   0    5.46    0.43
   4  -4   0    3.93    0.45
   4  -4   0    4.40    0.42
   4  -4   0    5.31    0.41
  -4  -4   0    4.75    0.47
  -4  -4   0    5.10    0.40
   4  -4   0    4.98    0.49
   4  -4   0    5.02    0.52
   4   4   0    5.25    0.45
   4   4   0    4.57    0.47
  -4   4   0    4.91    0.40
  -4   4   0    5.12    0.49
   4   4   0    4.05    0.42
   5  -4   0    8.30    0.77
  -5  -4   0    8.36    0.62
   5  -4   0    6.80    0.71
  -5  -4   0    8.70    0.66
   5  -4   0    7.61    0.73
   5  -4   0    7.89    0.67
   5   4   0    8.14    0.70
  -5   4   0    8.29    0.64
  -5   4   0    8.89    0.76
   5   4   0    7.39    0.68
   5   4   0    8.23    0.73
   6  -4   0    3.61    0.44
   6  -4   0    4.32    0.39
  -6  -4   0    4.73    0.38
   6  -4   0    4.47    0.55
   6  -4   0    4.31    0.46
   6   4   0    4.30    0.45
  -6   4   0    4.61    0.36
   6   4   0    4.68    0.42
   6   4   0    3.77    0.40
   7  -4   0    0.13    0.07
   7  -4   0   -0.08    0.08
   7  -4   0    0.03    0.12
  -7  -4   0    0.03    0.05
   7  -4   0    0.14    0.10
   7   4   0    0.02    0.07
  -7   4   0    0.04    0.04
   7   4   0   -0.04    0.09
   8  -4   0    0.07    0.07
   8  -4   0    0.26    0.15
   8  -4   0    0.01    0.14
   8  -4   0    0.03    0.09
  -8  -4   0    0.06    0.06
   8   4   0   -0.04    0.07
   8   4   0   -0.14    0.06
   8   4   0    0.02    0.11
  -8   4   0    0.07    0.04
   9  -4   0    0.34    0.20
   9  -4   0    0.01    0.13
   9  -4   0    0.01    0.12
   9  -4   0   -0.03    0.07
   9   4   0    0.00    0.11
  -9   4   0    0.10    0.05
   9   4   0    0.06    0.11
   9   4   0   -0.16    0.09
  10  -4   0    0.01    0.14
  10  -4   0   -0.16    0.16
  10  -4   0   -0.05    0.08
  10  -4   0    0.10    0.16
  10   4   0    0.19    0.15
  10   4   0    0.05    0.10
  10   4   0    0.04    0.10
 -10   4   0    0.19    0.05
  11  -4   0   -0.08    0.20
  11  -4   0    0.09    0.09
  11  -4   0    0.04    0.15
  11  -4   0   -0.11    0.14
  11   4   0   -0.05    0.15
  11   4   0   -0.05    0.11
  11   4   0   -0.05    0.10
  -1  -5   0   10.24    0.78
  -1  -5   0    8.65    0.69
  -1  -5   0    8.77    0.75
   1  -5   0    9.00    0.69
   1  -5   0    8.47    0.73
   1  -5   0    9.08    0.72
  -1  -5   0    9.72    0.72
   1   5   0    8.52    0.75
  -1   5   0    9.15    0.76
  -1   5   0    8.78    0.78
   1   5   0    8.19    0.74
  -1   5   0   10.24    0.83
  -1   5   0   10.75    0.80
   1   5   0    8.32    0.69
  -1   5   0    8.17    0.69
  -1   5   0    7.80    0.75
   1   5   0    8.65    0.71
   1   5   0    8.75    0.77
  -1   5   0    8.62    0.71
   2  -5   0    1.97    0.21
  -2  -5   0    2.06    0.19
   2  -5   0    1.97    0.19
  -2  -5   0    2.49    0.21
  -2  -5   0    2.06    0.18
   2  -5   0    2.02    0.23
   2  -5   0    2.23    0.30
  -2  -5   0    1.82    0.28
   2  -5   0    1.94    0.31
  -2   5   0    2.57    0.32
  -2   5   0    1.91    0.26
   2   5   0    1.74    0.19
  -2   5   0    1.88    0.18
  -2   5   0    2.48    0.34
   2   5   0    2.17    0.29
   2   5   0    2.03    0.17
   2   5   0    2.20    0.22
   2   5   0    1.51    0.23
  -3  -5   0    0.18    0.04
  -3  -5   0    0.31    0.12
   3  -5   0    0.27    0.09
   3  -5   0    0.22    0.07
   3  -5   0    0.27    0.06
  -3  -5   0    0.21    0.06
   3  -5   0    0.22    0.11
   3  -5   0    0.15    0.12
   3   5   0    0.11    0.06
   3   5   0    0.25    0.09
  -3   5   0    0.18    0.09
  -3   5   0    0.20    0.05
  -3   5   0    0.33    0.15
   3   5   0    0.36    0.13
   4  -5   0   -0.04    0.10
  -4  -5   0   -0.01    0.03
   4  -5   0    0.01    0.07
   4  -5   0   -0.05    0.09
   4  -5   0   -0.09    0.04
  -4   5   0   -0.01    0.11
  -4   5   0   -0.07    0.03
   4   5   0    0.04    0.08
   4   5   0    0.01    0.04
   4   5   0   -0.04    0.05
   5  -5   0    0.18    0.12
  -5  -5   0    0.06    0.03
  -5  -5   0    0.11    0.04
   5  -5   0    0.13    0.13
   5  -5   0    0.06    0.06
   5  -5   0    0.05    0.07
  -5   5   0    0.13    0.05
   5   5   0    0.05    0.08
   5   5   0    0.02    0.05
   5   5   0    0.22    0.13
  -5   5   0    0.16    0.12
   6  -5   0    0.11    0.15
   6  -5   0    0.04    0.06
   6  -5   0   -0.06    0.10
   6  -5   0   -0.03    0.07
  -6  -5   0    0.00    0.04
  -6  -5   0    0.01    0.02
   6   5   0    0.08    0.10
   6   5   0   -0.05    0.05
   6   5   0    0.08    0.08
  -6   5   0    0.00    0.04
   7  -5   0    0.53    0.16
   7  -5   0    0.74    0.14
   7  -5   0    0.40    0.17
   7  -5   0    0.34    0.20
  -7  -5   0    0.49    0.10
   7   5   0    0.40    0.13
   7   5   0    0.41    0.15
  -7   5   0    0.45    0.09
   8  -5   0    0.09    0.11
   8  -5   0    0.04    0.13
   8  -5   0   -0.11    0.06
   8  -5   0    0.13    0.19
   8   5   0    0.04    0.08
  -8   5   0    0.02    0.04
   8   5   0   -0.08    0.08
   9  -5   0    0.42    0.25
   9  -5   0    0.10    0.17
   9  -5   0    0.34    0.12
   9  -5   0    0.10    0.14
   9   5   0    0.43    0.15
  -9   5   0    0.54    0.09
   9   5   0    0.36    0.15
   9   5   0    0.32    0.17
  10  -5   0    0.14    0.21
  10  -5   0    0.73    0.25
  10  -5   0    0.41    0.14
  10  -5   0    0.48    0.21
 -10   5   0    0.69    0.10
  10   5   0    0.59    0.20
  10   5   0    0.34    0.16
  10   5   0    0.39    0.16
  11  -5   0    0.09    0.21
  11  -5   0   -0.18    0.14
  11  -5   0    0.12    0.11
  11  -5   0    0.06    0.16
 -11   5   0    0.17    0.05
  11   5   0    0.06    0.12
  11   5   0   -0.01    0.10
  11   5   0   -0.01    0.15
   0   6   0    4.67    0.49
   0   6   0    6.89    0.63
   0   6   0    4.91    0.55
   0   6   0    5.44    0.43
  -1  -6   0    1.22    0.16
   1  -6   0    1.21    0.18
   1  -6   0    1.20    0.16
  -1  -6   0    0.78    0.14
  -1   6   0    1.09    0.21
   1   6   0    1.31    0.28
  -1   6   0    1.39    0.23
   1   6   0    1.31    0.21
   1   6   0    1.56    0.28
   1   6   0    1.11    0.22
  -1   6   0    1.18    0.23
  -1   6   0    1.35    0.13
   1   6   0    1.78    0.24
  -1   6   0    1.47    0.29
   1   6   0    1.30    0.12
  -2  -6   0    1.64    0.17
   2  -6   0    1.08    0.18
   2  -6   0    1.18    0.13
   2  -6   0    1.53    0.18
  -2  -6   0    1.09    0.12
  -2  -6   0    1.05    0.24
  -2  -6   0    1.03    0.12
  -2   6   0    1.22    0.22
  -2   6   0    1.01    0.13
   2   6   0    1.07    0.12
   2   6   0    1.18    0.19
   2   6   0    1.11    0.22
  -2   6   0    1.22    0.27
  -2   6   0    1.52    0.23
  -2   6   0    1.25    0.24
   3  -6   0    0.06    0.14
  -3  -6   0    0.02    0.03
  -3  -6   0    0.05    0.03
   3  -6   0    0.04    0.05
  -3  -6   0    0.08    0.06
   3  -6   0   -0.03    0.11
   3  -6   0    0.12    0.07
   3  -6   0    0.06    0.07
  -3   6   0    0.06    0.05
  -3   6   0   -0.04    0.08
  -3   6   0    0.11    0.14
   3   6   0   -0.02    0.09
   3   6   0   -0.03    0.07
   4  -6   0    1.49    0.30
  -4  -6   0    1.54    0.14
  -4  -6   0    1.54    0.15
   4  -6   0    1.56    0.24
   4  -6   0    1.55    0.28
  -4  -6   0    1.83    0.21
   4  -6   0    1.60    0.20
   4   6   0    1.20    0.21
   4   6   0    1.79    0.28
  -4   6   0    1.79    0.31
  -4   6   0    1.25    0.15
   5  -6   0    5.66    0.67
   5  -6   0    7.89    0.79
   5  -6   0    8.24    0.66
  -5  -6   0    8.04    0.62
   5  -6   0    7.42    0.74
   5   6   0    7.02    0.71
   5   6   0    8.29    0.69
  -5   6   0    7.69    0.62
   6  -6   0    0.11    0.10
   6  -6   0    0.15    0.08
   6  -6   0    0.13    0.17
  -6  -6   0    0.05    0.03
  -6  -6   0    0.14    0.05
   6  -6   0    0.15    0.15
   6   6   0    0.06    0.07
   6   6   0    0.06    0.09
   6   6   0    0.22    0.13
  -6   6   0    0.20    0.06
   7  -6   0    0.03    0.09
   7  -6   0   -0.02    0.08
  -7  -6   0    0.00    0.04
   7  -6   0   -0.06    0.12
   7  -6   0   -0.17    0.14
   7   6   0   -0.02    0.11
   7   6   0   -0.12    0.06
  -7   6   0   -0.01    0.04
   8  -6   0   -0.10    0.07
   8  -6   0   -0.06    0.15
   8  -6   0   -0.17    0.12
   8  -6   0   -0.12    0.08
   8   6   0   -0.03    0.09
  -8   6   0    0.09    0.05
   8   6   0    0.06    0.11
   9  -6   0    0.25    0.20
   9  -6   0    0.16    0.17
   9  -6   0    0.20    0.13
   9  -6   0   -0.08    0.07
  -9   6   0    0.10    0.05
   9   6   0    0.03    0.12
   9   6   0    0.04    0.11
  10  -6   0    0.14    0.25
  10  -6   0    0.16    0.16
  10  -6   0    0.29    0.18
  10  -6   0    0.10    0.10
  10   6   0    0.18    0.18
 -10   6   0    0.25    0.06
  10   6   0   -0.10    0.10
  10   6   0   -0.07    0.11
   1  -7   0    1.16    0.17
   1  -7   0    0.95    0.15
  -1  -7   0    1.41    0.18
  -1  -7   0    0.67    0.13
   1   7   0    0.87    0.11
  -1   7   0    1.11    0.25
  -1   7   0    1.21    0.22
   1   7   0    1.19    0.31
  -1   7   0    0.97    0.12
   1   7   0    1.10    0.22
  -1   7   0    1.61    0.32
   1   7   0    1.17    0.24
   2  -7   0    2.55    0.24
   2  -7   0    2.88    0.30
   2  -7   0    2.48    0.27
  -2  -7   0    3.21    0.28
  -2  -7   0    2.58    0.23
  -2   7   0    2.83    0.46
  -2   7   0    2.37    0.24
   2   7   0    2.51    0.37
  -2   7   0    2.49    0.38
   2   7   0    2.23    0.32
   2   7   0    2.68    0.23
  -2   7   0    3.42    0.40
   3  -7   0    3.02    0.32
  -3  -7   0    3.47    0.32
   3  -7   0    2.86    0.34
   3  -7   0    3.00    0.44
   3  -7   0    3.32    0.49
  -3  -7   0    3.37    0.27
   3   7   0    2.82    0.41
  -3   7   0    3.06    0.28
  -3   7   0    2.76    0.41
  -3   7   0    3.68    0.51
   3   7   0    2.88    0.38
  -3   7   0    2.71    0.42
  -4  -7   0    1.58    0.14
   4  -7   0    1.15    0.27
   4  -7   0    1.40    0.31
  -4  -7   0    1.75    0.19
   4  -7   0    1.32    0.23
   4  -7   0    1.55    0.21
  -4  -7   0    1.53    0.21
  -4   7   0    1.51    0.16
   4   7   0    0.76    0.23
   4   7   0    1.43    0.24
   5  -7   0    0.72    0.22
  -5  -7   0    1.12    0.12
  -5  -7   0    1.00    0.12
   5  -7   0    1.04    0.28
   5  -7   0    1.05    0.21
   5  -7   0    0.94    0.18
   5   7   0    1.45    0.24
   5   7   0    1.24    0.26
  -5   7   0    1.02    0.13
   6  -7   0    0.08    0.08
   6  -7   0   -0.04    0.09
  -6  -7   0    0.00    0.04
   6  -7   0   -0.02    0.15
   6  -7   0    0.24    0.17
   6   7   0   -0.12    0.12
   6   7   0    0.02    0.09
  -6   7   0    0.02    0.05
   7  -7   0    0.20    0.21
   7  -7   0    0.31    0.11
   7  -7   0    0.22    0.13
   7  -7   0    0.07    0.15
   7   7   0    0.06    0.12
   7   7   0    0.19    0.13
  -7   7   0    0.32    0.08
   8  -7   0    0.08    0.09
   8  -7   0   -0.16    0.09
   8  -7   0    0.10    0.23
   8  -7   0    0.10    0.15
   8   7   0    0.07    0.12
  -8   7   0    0.14    0.05
   8   7   0   -0.10    0.09
   9  -7   0   -0.11    0.09
   9  -7   0    0.14    0.25
   9  -7   0    0.10    0.17
   9  -7   0    0.07    0.14
   9   7   0    0.09    0.14
   9   7   0    0.03    0.11
  -9   7   0    0.14    0.06
   0  -8   0    2.53    0.27
   0   8   0    2.74    0.38
   0   8   0    2.16    0.21
   0   8   0    1.99    0.45
   0   8   0    2.01    0.35
   1  -8   0    0.44    0.08
   1  -8   0    0.60    0.13
  -1  -8   0    0.43    0.11
  -1  -8   0    0.31    0.08
  -1   8   0    0.56    0.09
  -1   8   0    0.52    0.19
   1   8   0    0.74    0.22
  -1   8   0    0.15    0.16
   1   8   0    0.85    0.28
   1   8   0    0.53    0.09
   1   8   0    0.47    0.17
  -1   8   0    0.34    0.24
   2  -8   0    0.67    0.15
  -2  -8   0    1.04    0.10
  -2  -8   0    0.76    0.15
   2  -8   0    0.57    0.15
   2  -8   0    0.82    0.12
  -2   8   0    1.09    0.27
  -2   8   0    1.08    0.24
   2   8   0    0.99    0.12
   2   8   0    0.94    0.24
  -2   8   0    0.85    0.31
   2   8   0    0.82    0.20
  -2   8   0    0.73    0.12
   3  -8   0    0.51    0.15
   3  -8   0    0.58    0.13
  -3  -8   0    0.68    0.13
  -3  -8   0    0.53    0.06
   3   8   0    0.72    0.21
   3   8   0    0.54    0.18
  -3   8   0    0.49    0.19
  -3   8   0    0.64    0.23
  -3   8   0    0.48    0.10
   4  -8   0    0.41    0.23
   4  -8   0    0.61    0.15
   4  -8   0    0.48    0.20
   4  -8   0    0.52    0.15
  -4  -8   0    0.74    0.15
   4   8   0    0.62    0.20
   4   8   0    0.36    0.14
  -4   8   0    0.86    0.24
  -4   8   0    0.40    0.09
  -4   8   0    0.49    0.18
   5  -8   0    1.22    0.31
   5  -8   0    1.20    0.20
   5  -8   0    1.49    0.37
   5  -8   0    0.87    0.20
  -5   8   0    1.28    0.16
   5   8   0    1.06    0.23
   5   8   0    1.07    0.27
   6  -8   0    0.04    0.09
   6  -8   0   -0.03    0.09
   6  -8   0    0.18    0.16
   6  -8   0    0.24    0.22
   6   8   0    0.01    0.13
   6   8   0   -0.05    0.08
  -6   8   0    0.07    0.05
   7  -8   0    0.20    0.23
   7  -8   0    0.13    0.13
   7  -8   0   -0.03    0.15
   7  -8   0    0.01    0.09
   7   8   0   -0.07    0.13
  -7   8   0    0.18    0.06
   7   8   0    0.09    0.11
   8  -8   0    0.13    0.18
   8  -8   0   -0.04    0.12
   8  -8   0   -0.11    0.20
   8  -8   0    0.10    0.10
   8   8   0    0.09    0.16
   8   8   0    0.08    0.13
  -8   8   0    0.18    0.07
   9  -8   0    0.02    0.17
   9  -8   0    0.11    0.11
   9   8   0    0.07    0.16
  -9   8   0    0.16    0.06
   9   8   0    0.00    0.11
   0  -9   0    0.03    0.08
   0  -9   0    0.06    0.07
   0   9   0    0.28    0.15
   0   9   0    0.02    0.15
   0   9   0    0.12    0.05
  -1  -9   0    1.83    0.23
   1  -9   0    0.91    0.18
  -1   9   0    1.18    0.15
   1   9   0    1.01    0.14
  -1   9   0    1.61    0.34
  -1   9   0    0.80    0.25
   1   9   0    0.85    0.23
   1   9   0    1.14    0.30
  -2  -9   0   -0.03    0.06
   2  -9   0    0.07    0.09
   2  -9   0    0.01    0.07
  -2   9   0    0.27    0.19
   2   9   0    0.34    0.16
  -2   9   0    0.00    0.13
  -2   9   0    0.05    0.06
   2   9   0   -0.06    0.10
   2   9   0    0.07    0.05
  -3  -9   0    1.58    0.23
   3  -9   0    1.76    0.25
   3  -9   0    1.40    0.23
  -3   9   0    1.65    0.18
  -3   9   0    1.91    0.37
   3   9   0    1.43    0.28
   3   9   0    1.62    0.33
  -3   9   0    1.60    0.35
  -4  -9   0    0.61    0.14
   4  -9   0    0.49    0.14
   4  -9   0    0.39    0.15
   4   9   0    0.74    0.24
  -4   9   0    0.35    0.19
   4   9   0    0.91    0.22
  -4   9   0    0.55    0.23
  -4   9   0    0.43    0.09
   5  -9   0    0.16    0.12
   5  -9   0    0.16    0.10
   5  -9   0    0.58    0.28
   5   9   0    0.26    0.14
  -5   9   0    0.05    0.05
   5   9   0    0.30    0.18
  -5   9   0    0.13    0.17
   6  -9   0    0.09    0.10
   6  -9   0   -0.08    0.16
   6  -9   0    0.17    0.13
  -6   9   0    0.35    0.21
   6   9   0    0.50    0.18
   6   9   0    0.23    0.17
  -6   9   0    0.27    0.08
   7  -9   0    0.12    0.21
   7  -9   0    0.06    0.09
   7   9   0   -0.10    0.11
   7   9   0    0.09    0.15
  -7   9   0    0.15    0.07
   0 -10   0    0.29    0.12
   0  10   0    0.41    0.09
   0  10   0    0.53    0.21
   0  10   0    0.47    0.23
   1 -10   0    0.10    0.09
  -1 -10   0   -0.01    0.07
   1  10   0   -0.10    0.15
   1  10   0    0.13    0.14
   1  10   0    0.06    0.05
  -1  10   0    0.00    0.04
  -1  10   0    0.04    0.19
  -1  10   0    0.01    0.15
   2 -10   0   -0.11    0.07
  -2 -10   0   -0.03    0.08
   2  10   0    0.10    0.17
  -2  10   0    0.19    0.20
   2  10   0    0.17    0.14
  -2  10   0    0.03    0.05
  -2  10   0    0.17    0.16
   3 -10   0    0.11    0.10
  -3 -10   0    0.01    0.08
   3 -10   0    0.00    0.10
  -3  10   0    0.15    0.16
  -3  10   0    0.05    0.06
   3  10   0    0.21    0.17
   3  10   0    0.44    0.18
  -3  10   0    0.12    0.22
   4 -10   0    0.46    0.14
  -4 -10   0    0.53    0.14
   4 -10   0    0.55    0.16
  -4  10   0    0.43    0.10
  -4  10   0    0.39    0.23
   4  10   0    0.45    0.22
   4  10   0    0.49    0.19
   5 -10   0    0.37    0.21
   5 -10   0    0.47    0.14
   5  10   0    0.03    0.17
   5  10   0    0.34    0.15
  -5  10   0    0.39    0.23
  -5  10   0    0.42    0.09
   6 -10   0    0.19    0.12
   6  10   0   -0.09    0.17
  -6  10   0    0.25    0.08
  -6  10   0    0.36    0.21
   6  10   0    0.31    0.16
   0 -11   0    0.01    0.09
   0  11   0    0.20    0.16
   0  11   0    0.06    0.21
   0  11   0    0.16    0.07
  -1 -11   0   -0.02    0.09
   1 -11   0   -0.03    0.09
  -1  11   0    0.04    0.05
   1  11   0   -0.03    0.18
  -1  11   0    0.12    0.16
   1  11   0    0.07    0.16
  -2 -11   0    0.00    0.09
   2 -11   0    0.12    0.11
   2  11   0   -0.25    0.18
  -2  11   0    0.22    0.07
  -2  11   0    0.10    0.19
   2  11   0    0.00    0.14
   3 -11   0    0.07    0.17
  -3 -11   0    0.23    0.12
  -3  11   0    0.14    0.20
   3  11   0    0.41    0.19
   3  11   0    0.10    0.23
  -3  11   0    0.24    0.08
   4 -11   0    0.22    0.11
   4  11   0    0.22    0.23
  -4  11   0    0.20    0.07
   4  11   0    0.02    0.13
  -4  11   0    0.03    0.18
  12   0  -1   -0.17    0.13
  12   0  -1   -0.10    0.07
  12   0  -1   -0.13    0.14
  11   0  -1   -0.05    0.07
  11   0  -1   -0.05    0.14
  11   0  -1   -0.03    0.12
  10   0  -1   -0.15    0.10
  10   0  -1    0.01    0.12
  10   0  -1    0.03    0.08
   9   0  -1   -0.12    0.09
   9   0  -1   -0.14    0.06
   9   0  -1   -0.13    0.11
   8   0  -1    0.06    0.10
   8   0  -1    0.02    0.03
   8   0  -1   -0.01    0.09
   8   0  -1   -0.06    0.06
   7   0  -1    0.02    0.05
   7   0  -1   -0.07    0.06
   7   0  -1   -0.06    0.06
   7   0  -1   -0.01    0.02
  -7   0   1    0.00    0.02
   6   0  -1    0.00    0.02
   6   0  -1    0.11    0.08
  -6   0   1   -0.01    0.01
  -6   0   1   -0.07    0.05
   6   0  -1   -0.02    0.06
   6   0  -1    0.01    0.04
   5   0  -1    0.00    0.05
   5   0  -1   -0.01    0.03
  -5   0   1   -0.05    0.05
  -5   0   1   -0.01    0.01
   5   0  -1   -0.03    0.01
  -5   0   1    0.02    0.05
  -5   0   1   -0.01    0.04
   5   0  -1   -0.01    0.05
   5   0  -1   -0.04    0.04
   4   0  -1   -0.01    0.04
  -4   0   1    0.00    0.05
   4   0  -1    0.00    0.05
   4   0  -1    0.01    0.05
  -4   0   1   -0.03    0.01
   4   0  -1   -0.03    0.01
  -4   0   1   -0.02    0.05
   4   0  -1   -0.02    0.03
   3   0  -1    0.00    0.03
   3   0  -1    0.03    0.01
  -3   0   1   -0.01    0.01
  -3   0   1   -0.01    0.03
  -3   0   1   -0.07    0.03
   3   0  -1   -0.02    0.04
   3   0  -1   -0.07    0.04
   3   0  -1    0.00    0.03
  -2   0   1    0.03    0.03
   2   0  -1   -0.04    0.03
   2   0  -1   -0.02    0.03
  -2   0   1    0.02    0.03
  -2   0   1   -0.08    0.04
   2   0  -1   -0.01    0.03
  -2   0   1   -0.01    0.01
   2   0  -1   -0.03    0.02
   2   0  -1   -0.01    0.01
   1   0  -1    0.01    0.02
  -1   0   1    0.01    0.01
  -1   0   1    0.00    0.01
   1   0  -1    0.00    0.01
   1   0  -1    0.00    0.02
  -1   0   1    0.00    0.01
   1   0   1    0.00    0.01
   1   0   1    0.00    0.02
  -1   0  -1   -0.02    0.02
  -1   0  -1   -0.01    0.02
   1   0   1    0.02    0.02
  -1   0  -1   -0.01    0.01
  -1   0  -1    0.01    0.01
   1   0   1    0.00    0.01
   1   0   1   -0.01    0.01
  -1   0  -1    0.01    0.01
   2   0   1   -0.01    0.02
   2   0   1    0.00    0.01
  -2   0  -1    0.01    0.01
  -2   0  -1    0.03    0.03
   2   0   1   -0.04    0.03
  -2   0  -1    0.04    0.02
  -2   0  -1    0.02    0.03
   2   0   1    0.01    0.03
   2   0   1    0.02    0.02
  -2   0  -1   -0.02    0.03
  -3   0  -1   -0.03    0.03
  -3   0  -1    0.01    0.01
   3   0   1   -0.04    0.03
  -3   0  -1    0.09    0.05
   3   0   1   -0.06    0.04
   3   0   1    0.00    0.01
  -3   0  -1   -0.02    0.03
   3   0   1   -0.01    0.03
   3   0   1   -0.06    0.04
  -3   0  -1    0.00    0.04
   4   0   1    0.00    0.04
   4   0   1   -0.02    0.05
   4   0   1   -0.01    0.04
   4   0   1   -0.06    0.04
  -4   0  -1    0.02    0.04
  -4   0  -1    0.00    0.03
   4   0   1   -0.01    0.02
  -4   0  -1   -0.03    0.05
  -4   0  -1    0.01    0.02
  -5   0  -1    0.00    0.02
   5   0   1    0.02    0.04
   5   0   1   -0.02    0.03
  -5   0  -1   -0.07    0.06
  -5   0  -1    0.04    0.05
   5   0   1   -0.03    0.05
   5   0   1    0.00    0.02
   5   0   1    0.00    0.06
  -5   0  -1    0.01    0.04
  -6   0  -1   -0.09    0.06
   6   0   1    0.03    0.05
  -6   0  -1   -0.02    0.04
   6   0   1   -0.03    0.08
   6   0   1   -0.06    0.06
  -6   0  -1   -0.02    0.02
   6   0   1   -0.01    0.02
  -7   0  -1    0.01    0.02
   7   0   1   -0.11    0.05
   7   0   1   -0.02    0.07
   7   0   1    0.00    0.03
   7   0   1    0.08    0.06
  -7   0  -1   -0.01    0.05
   8   0   1    0.07    0.10
   8   0   1    0.05    0.09
   8   0   1    0.00    0.03
  -8   0  -1   -0.02    0.02
   8   0   1   -0.02    0.05
   9   0   1    0.03    0.07
   9   0   1    0.06    0.11
  -9   0  -1   -0.02    0.03
   9   0   1   -0.07    0.12
  10   0   1    0.05    0.07
  10   0   1   -0.16    0.09
  10   0   1    0.05    0.13
  11   0   1    0.18    0.15
  11   0   1    0.00    0.08
  11   0   1    0.29    0.17
  12   0   1    0.15    0.20
  12   0   1   -0.16    0.07
  12   0   1   -0.03    0.16
  12  -1  -1    0.05    0.09
  12  -1  -1   -0.01    0.16
  12  -1  -1    0.10    0.16
  12   1  -1    0.07    0.15
  12   1  -1    0.00    0.09
  12   1  -1    0.02    0.16
  11  -1  -1    0.06    0.13
  11  -1  -1    0.13    0.17
  11  -1  -1    0.04    0.08
  11   1  -1    0.02    0.12
  11   1  -1    0.10    0.13
  11   1  -1    0.17    0.11
  10  -1  -1    2.17    0.27
  10  -1  -1    1.94    0.35
  10  -1  -1    2.04    0.38
  10   1  -1    2.91    0.32
  10   1  -1    2.29    0.36
  10   1  -1    2.25    0.35
   9  -1  -1    7.52    0.63
   9  -1  -1    6.61    0.72
   9  -1  -1    7.89    0.71
   9   1  -1    7.14    0.64
   9   1  -1    7.15    0.68
   9   1  -1    6.86    0.69
   8  -1  -1    7.01    0.59
   8  -1  -1    7.74    0.70
   8  -1  -1    7.88    0.64
   8  -1  -1    6.64    0.71
  -8   1   1    7.91    0.59
   8   1  -1    7.63    0.69
   8   1  -1    6.98    0.67
   8   1  -1    7.37    0.65
   7  -1  -1    1.59    0.18
   7  -1  -1    1.27    0.22
   7  -1  -1    1.19    0.11
   7  -1  -1    1.21    0.23
   7   1  -1    1.11    0.17
  -7   1   1    1.12    0.11
   7   1  -1    1.16    0.20
   7   1  -1    1.21    0.20
   6  -1  -1    0.25    0.10
   6  -1  -1    0.04    0.05
   6  -1  -1   -0.03    0.02
   6  -1  -1    0.11    0.08
  -6   1   1    0.13    0.09
   6   1  -1   -0.01    0.04
   6   1  -1   -0.11    0.03
   6   1  -1    0.20    0.08
  -6   1   1    0.00    0.02
   6   1  -1    0.05    0.07
   5  -1  -1   23.19    1.66
  -5  -1   1   21.79    1.67
   5  -1  -1   23.05    1.68
   5  -1  -1   21.23    1.69
   5  -1  -1   21.50    1.71
  -5  -1   1   21.17    1.66
   5  -1  -1   22.00    1.63
  -5  -1   1   22.52    1.70
   5   1  -1   20.57    1.68
   5   1  -1   21.30    1.67
  -5   1   1   19.85    1.63
   5   1  -1   18.39    1.67
  -5   1   1   19.30    1.67
   5   1  -1   20.58    1.69
  -5   1   1   23.53    1.69
   4  -1  -1   12.14    0.96
  -4  -1   1   12.67    0.99
  -4  -1   1   12.63    0.98
   4  -1  -1   11.62    0.99
   4  -1  -1   12.36    0.94
   4  -1  -1   12.88    1.01
  -4  -1   1   12.21    0.97
   4   1  -1   11.83    0.98
  -4   1   1   12.82    0.99
   4   1  -1   13.08    0.97
  -4   1   1   12.74    0.98
   4   1  -1   12.10    0.99
   4   1  -1   10.68    0.98
  -4   1   1   12.05    0.94
  -3  -1   1   24.27    1.91
   3  -1  -1   24.47    1.94
   3  -1  -1   24.86    1.91
  -3  -1   1   26.94    1.93
   3  -1  -1   24.57    1.89
   3  -1  -1   23.90    1.93
  -3   1   1   24.20    1.89
  -3   1   1   24.72    1.93
   3   1  -1   24.81    1.92
   3   1  -1   24.10    1.91
   3   1  -1   24.74    1.92
  -3   1   1   26.38    1.92
   2  -1  -1   55.16    4.00
   2  -1  -1   51.39    3.99
  -2  -1   1   54.08    4.02
   2  -1  -1   52.37    4.02
  -2  -1   1   50.70    4.00
  -2  -1   1   52.33    4.01
   2  -1  -1   51.71    4.03
   2   1  -1   53.37    4.00
  -2   1   1   54.20    4.03
  -2   1   1   49.67    3.99
   2   1  -1   52.13    4.02
   2   1  -1   53.14    4.01
   1  -1  -1    2.97    0.26
   1  -1  -1    2.90    0.25
   1  -1  -1    2.75    0.23
   1  -1  -1    2.45    0.25
  -1  -1   1    2.78    0.23
  -1  -1   1    3.05    0.24
   1  -1  -1    2.72    0.22
  -1  -1   1    2.88    0.22
   1   1  -1    2.73    0.24
  -1   1   1    2.87    0.22
  -1   1   1    2.88    0.25
   1   1  -1    2.85    0.22
  -1   1   1    3.04    0.25
   1   1  -1    3.02    0.22
   1   1  -1    2.85    0.23
   0  -1   1   27.87    2.09
   0  -1  -1   27.04    2.11
   0  -1   1   26.96    2.11
   0  -1  -1   27.92    2.10
   0  -1  -1   26.61    2.09
   0  -1   1   27.77    2.10
   0  -1  -1   27.24    2.11
   0  -1   1   27.85    2.09
   0  -1   1   26.73    2.11
   0  -1  -1   25.60    2.11
   0   1  -1   27.60    2.11
   0   1   1   26.26    2.11
   0   1   1   26.36    2.10
   0   1  -1   28.35    2.10
   0   1  -1   25.86    2.09
   0   1  -1   28.12    2.10
   0   1  -1   27.92    2.10
   0   1   1   28.18    2.11
   0   1   1   27.06    2.11
   1  -1   1  205.92   16.31
   1  -1   1  219.79   16.32
   1  -1   1  182.26   16.30
  -1  -1  -1  222.32   16.32
  -1  -1  -1  227.92   16.31
   1  -1   1  214.71   16.31
  -1  -1  -1  191.02   16.36
   1  -1   1  223.66   16.34
  -1  -1  -1  218.84   16.31
   1  -1   1  211.41   16.34
  -1   1  -1  204.48   16.32
  -1   1  -1  228.12   16.33
   1   1   1  210.92   16.30
   1   1   1  214.94   16.31
  -1   1  -1  217.63   16.31
  -1   1  -1  226.56   16.35
  -1   1  -1  224.44   16.32
  -2  -1  -1  131.54    9.82
  -2  -1  -1  130.45    9.82
   2  -1   1  123.61    9.82
   2  -1   1  128.74    9.80
   2  -1   1  130.69    9.82
   2  -1   1  122.97    9.79
   2   1   1  127.93    9.81
   2   1   1  125.67    9.81
  -2   1  -1  120.34    9.80
   2   1   1  126.64    9.82
  -2   1  -1  133.96    9.82
  -2   1  -1  136.55    9.80
  -2   1  -1  132.43    9.82
  -2   1  -1  130.93    9.82
  -3  -1  -1   92.97    7.01
   3  -1   1   86.48    7.00
   3  -1   1   89.11    7.01
   3  -1   1   91.29    6.96
  -3  -1  -1   99.13    6.99
   3  -1   1   89.80    6.97
  -3  -1  -1   88.95    6.96
  -3   1  -1   89.82    6.97
  -3   1  -1   94.56    6.98
   3   1   1   88.21    6.99
   3   1   1   93.78    7.00
   3   1   1   78.27    6.98
  -3   1  -1   98.62    7.00
  -3   1  -1   91.49    7.00
  -3   1  -1   95.83    6.98
   3   1   1   95.89    6.99
   4  -1   1    1.79    0.16
  -4  -1  -1    1.84    0.15
  -4  -1  -1    2.53    0.25
   4  -1   1    2.04    0.17
   4  -1   1    1.83    0.22
  -4  -1  -1    1.76    0.18
   4  -1   1    1.94    0.24
   4   1   1    1.84    0.19
   4   1   1    1.83    0.17
  -4   1  -1    1.61    0.21
   4   1   1    1.81    0.22
  -4   1  -1    1.77    0.18
  -4   1  -1    2.14    0.19
  -4   1  -1    1.79    0.16
  -4   1  -1    2.04    0.23
   4   1   1    1.70    0.19
   4   1   1    2.11    0.20
  -5  -1  -1    4.59    0.36
  -5  -1  -1    4.97    0.41
  -5  -1  -1    4.68    0.43
   5  -1   1    4.49    0.43
   5  -1   1    4.78    0.45
   5  -1   1    4.90    0.39
   5  -1   1    4.80    0.37
  -5   1  -1    4.48    0.41
   5   1   1    4.69    0.43
  -5   1  -1    4.68    0.42
   5   1   1    4.46    0.41
  -5   1  -1    4.59    0.37
  -5   1  -1    4.73    0.43
  -5   1  -1    4.69    0.40
   5   1   1    4.56    0.41
   5   1   1    4.40    0.42
   6  -1   1   21.18    1.67
  -6  -1  -1   21.44    1.65
  -6  -1  -1   22.11    1.74
  -6  -1  -1   22.80    1.71
   6  -1   1   21.95    1.69
   6  -1   1   20.16    1.75
   6  -1   1   22.67    1.75
   6   1   1   20.31    1.73
  -6   1  -1   21.33    1.71
   6   1   1   20.91    1.72
  -6   1  -1   23.98    1.75
  -6   1  -1   21.23    1.66
   6   1   1   22.71    1.71
  -6   1  -1   21.16    1.72
   7  -1   1    2.04    0.21
   7  -1   1    1.91    0.18
   7  -1   1    2.02    0.31
  -7  -1  -1    2.06    0.16
  -7  -1  -1    2.22    0.22
   7  -1   1    2.13    0.30
   7   1   1    1.43    0.26
  -7   1  -1    2.08    0.17
   7   1   1    1.59    0.22
   7   1   1    1.86    0.27
   8  -1   1    0.72    0.19
   8  -1   1    0.69    0.09
   8  -1   1    0.48    0.17
  -8  -1  -1    0.42    0.11
  -8  -1  -1    0.64    0.06
   8  -1   1    0.56    0.11
   8   1   1    0.63    0.17
   8   1   1    0.50    0.12
   8   1   1    0.52    0.15
  -8   1  -1    0.58    0.08
   9  -1   1   13.66    1.07
   9  -1   1   12.70    1.15
   9  -1   1   14.15    1.19
   9   1   1   13.74    1.08
   9   1   1   11.84    1.14
   9   1   1   12.57    1.13
  -9   1  -1   12.97    1.02
  10  -1   1    0.67    0.21
  10  -1   1    0.74    0.24
  10  -1   1    0.62    0.14
 -10   1  -1    0.60    0.08
  10   1   1    0.40    0.18
  10   1   1    0.42    0.13
  10   1   1    0.94    0.22
  11  -1   1    0.28    0.10
  11  -1   1    0.45    0.22
  11  -1   1    0.04    0.15
  11   1   1    0.31    0.19
  11   1   1    0.43    0.20
  11   1   1    0.21    0.10
  12  -1   1    0.03    0.08
  12  -1   1   -0.02    0.15
  12  -1   1    0.17    0.21
  12   1   1    0.19    0.16
  12   1   1   -0.21    0.06
  12   1   1    0.05    0.19
  12  -2  -1   -0.09    0.22
  12  -2  -1   -0.09    0.14
  12  -2  -1    0.03    0.10
  12   2  -1   -0.05    0.08
  12   2  -1   -0.08    0.19
  12   2  -1   -0.02    0.13
  11  -2  -1    0.74    0.29
  11  -2  -1    0.52    0.21
  11  -2  -1    0.41    0.13
  11   2  -1    0.17    0.11
  11   2  -1    0.27    0.18
  11   2  -1    0.44    0.18
  10  -2  -1    0.38    0.18
  10  -2  -1    0.12    0.09
  10  -2  -1    0.15    0.16
  10   2  -1    0.14    0.12
  10   2  -1    0.26    0.17
  10   2  -1    0.20    0.14
   9  -2  -1    0.88    0.24
   9  -2  -1    0.95    0.15
   9  -2  -1    0.96    0.24
   9   2  -1    0.71    0.19
  -9   2   1    0.79    0.10
   9   2  -1    0.75    0.18
   9   2  -1    0.44    0.14
   8  -2  -1    1.22    0.16
   8  -2  -1    1.00    0.23
   8  -2  -1    1.05    0.24
   8  -2  -1    0.97    0.11
   8   2  -1    0.97    0.20
   8   2  -1    0.89    0.18
  -8   2   1    0.82    0.10
   8   2  -1    0.86    0.18
   7  -2  -1    0.33    0.06
   7  -2  -1    0.05    0.10
   7  -2  -1    0.42    0.09
   7  -2  -1    0.54    0.16
  -7   2   1    0.34    0.06
   7   2  -1    0.42    0.12
   7   2  -1    0.36    0.11
   7   2  -1    0.45    0.13
   6  -2  -1    0.04    0.09
   6  -2  -1    0.00    0.07
   6  -2  -1    0.00    0.03
   6  -2  -1   -0.02    0.04
  -6  -2   1    0.00    0.04
   6   2  -1   -0.04    0.04
   6   2  -1    0.03    0.06
   6   2  -1   -0.03    0.04
   6   2  -1    0.23    0.09
  -6   2   1   -0.02    0.02
   5  -2  -1   68.78    5.46
   5  -2  -1   71.51    5.51
   5  -2  -1   71.56    5.44
  -5  -2   1   74.06    5.51
  -5  -2   1   72.28    5.49
  -5  -2   1   71.61    5.46
   5  -2  -1   67.36    5.52
   5   2  -1   67.37    5.48
  -5   2   1   71.80    5.44
  -5   2   1   73.34    5.48
   5   2  -1   69.84    5.50
   5   2  -1   72.56    5.47
  -5   2   1   75.91    5.51
   4  -2  -1    3.91    0.37
   4  -2  -1    3.70    0.38
  -4  -2   1    3.92    0.36
   4  -2  -1    3.86    0.32
   4  -2  -1    3.79    0.30
  -4  -2   1    3.86    0.34
  -4  -2   1    3.68    0.32
  -4   2   1    4.06    0.37
   4   2  -1    3.63    0.34
  -4   2   1    3.55    0.33
   4   2  -1    3.71    0.35
  -4   2   1    3.68    0.30
   4   2  -1    4.04    0.33
   3  -2  -1    1.41    0.15
   3  -2  -1    2.16    0.24
  -3  -2   1    1.84    0.21
   3  -2  -1    2.08    0.23
  -3  -2   1    1.64    0.15
   3  -2  -1    1.65    0.21
   3  -2  -1    1.68    0.14
  -3  -2   1    1.75    0.13
  -3   2   1    1.81    0.16
   3   2  -1    1.81    0.20
   3   2  -1    1.65    0.17
   3   2  -1    1.54    0.15
   3   2  -1    1.74    0.16
  -3   2   1    1.57    0.14
  -3   2   1    1.97    0.23
   2  -2  -1   31.94    2.56
   2  -2  -1   27.83    2.56
  -2  -2   1   33.19    2.52
   2  -2  -1   32.12    2.53
   2  -2  -1   35.58    2.58
  -2  -2   1   33.88    2.52
  -2  -2   1   32.78    2.56
  -2   2   1   34.17    2.58
   2   2  -1   33.76    2.53
   2   2  -1   35.48    2.54
   2   2  -1   33.51    2.55
   2   2  -1   33.31    2.52
   2   2  -1   32.24    2.56
  -1  -2   1   89.14    6.98
  -1  -2   1   97.83    6.96
   1  -2  -1   85.37    7.00
   1  -2  -1   79.87    6.98
  -1  -2   1   96.72    6.96
  -1  -2   1   90.10    6.97
   1  -2  -1   93.48    6.97
   1  -2  -1   90.61    6.99
   1   2  -1   95.17    6.98
  -1   2   1   78.54    6.98
   1   2  -1   91.11    6.96
  -1   2   1   98.64    7.01
  -1   2   1   93.35    6.97
   1   2  -1   92.47    6.99
   1   2  -1   98.49    6.97
   0  -2   1    8.71    0.63
   0  -2   1    8.08    0.63
   0  -2  -1    8.31    0.65
   0  -2  -1    7.91    0.62
   0  -2   1    8.12    0.62
   0  -2  -1    7.73    0.65
   0  -2  -1    8.01    0.63
   0  -2   1    8.42    0.62
   0   2   1    7.02    0.64
   0   2  -1    8.87    0.67
   0   2   1    8.39    0.65
   0   2  -1    8.16    0.65
   0   2   1    7.91    0.63
   0   2  -1    8.45    0.64
   0   2   1    7.43    0.62
   0   2  -1    8.00    0.62
   0   2  -1    8.14    0.66
   0   2   1    7.92    0.66
  -1  -2  -1    9.17    0.70
  -1  -2  -1    9.45    0.73
   1  -2   1    8.19    0.72
   1  -2   1    9.60    0.71
   1  -2   1    9.93    0.76
  -1  -2  -1    9.16    0.74
   1  -2   1    9.14    0.71
  -1  -2  -1    9.12    0.72
   1  -2   1    8.86    0.74
   1   2   1    8.92    0.73
  -1   2  -1    8.90    0.71
  -1   2  -1    9.65    0.74
  -1   2  -1    8.23    0.72
   1   2   1    9.52    0.74
   1   2   1    9.14    0.72
  -1   2  -1    9.39    0.71
  -1   2  -1    9.60    0.76
   2  -2   1   64.08    5.17
   2  -2   1   68.12    5.13
   2  -2   1   55.77    5.14
  -2  -2  -1   65.39    5.13
   2  -2   1   66.93    5.16
   2  -2   1   67.96    5.12
   2  -2   1   68.03    5.13
  -2  -2  -1   67.42    5.16
  -2  -2  -1   66.08    5.11
  -2  -2  -1   70.19    5.17
  -2  -2  -1   71.72    5.13
  -2   2  -1   71.45    5.17
  -2   2  -1   65.52    5.12
  -2   2  -1   72.34    5.13
   2   2   1   66.57    5.14
  -2   2  -1   70.27    5.16
   2   2   1   64.90    5.15
  -3  -2  -1    1.53    0.15
   3  -2   1    1.44    0.15
   3  -2   1    1.36    0.21
  -3  -2  -1    2.09    0.23
   3  -2   1    1.77    0.22
   3  -2   1    1.69    0.14
  -3   2  -1    1.73    0.22
  -3   2  -1    1.70    0.15
   3   2   1    1.49    0.16
  -3   2  -1    1.72    0.20
  -3   2  -1    1.56    0.14
   3   2   1    1.53    0.20
   3   2   1    1.56    0.17
  -3   2  -1    1.61    0.16
  -4  -2  -1   23.05    1.72
   4  -2   1   21.41    1.77
   4  -2   1   22.72    1.72
   4  -2   1   22.64    1.70
  -4  -2  -1   22.59    1.76
   4  -2   1   21.37    1.71
   4  -2   1   20.77    1.75
  -4  -2  -1   21.20    1.69
   4   2   1   22.72    1.71
  -4   2  -1   23.67    1.75
  -4   2  -1   21.15    1.69
   4   2   1   21.76    1.73
  -4   2  -1   23.18    1.71
  -4   2  -1   23.18    1.76
   4   2   1   20.86    1.73
  -4   2  -1   21.05    1.72
   4   2   1   22.58    1.75
   5  -2   1   28.25    2.21
   5  -2   1   28.16    2.30
  -5  -2  -1   30.10    2.22
   5  -2   1   27.27    2.26
   5  -2   1   27.46    2.27
  -5  -2  -1   30.67    2.27
   5  -2   1   29.35    2.19
  -5  -2  -1   28.37    2.18
   5   2   1   27.15    2.23
  -5   2  -1   31.29    2.27
  -5   2  -1   29.98    2.22
   5   2   1   27.25    2.21
  -5   2  -1   28.57    2.19
   5   2   1   26.63    2.25
   5   2   1   28.52    2.24
  -5   2  -1   28.43    2.25
   6  -2   1    0.66    0.17
   6  -2   1    0.29    0.05
   6  -2   1    0.24    0.06
  -6  -2  -1    0.32    0.08
   6  -2   1    0.19    0.10
   6   2   1    0.04    0.08
   6   2   1    0.37    0.10
   6   2   1    0.23    0.09
  -6   2  -1    0.26    0.05
  -6   2  -1    0.22    0.11
   6   2   1    0.18    0.08
  -7  -2  -1   -0.02    0.04
   7  -2   1   -0.01    0.10
   7  -2   1    0.16    0.12
   7  -2   1    0.05    0.04
   7  -2   1    0.09    0.06
   7   2   1    0.12    0.08
  -7   2  -1    0.10    0.04
   7   2   1    0.11    0.10
   7   2   1    0.13    0.08
   8  -2   1    2.07    0.33
   8  -2   1    1.90    0.32
   8  -2   1    1.95    0.18
  -8  -2  -1    2.02    0.22
   8  -2   1    1.60    0.21
   8   2   1    1.59    0.26
   8   2   1    1.68    0.28
   8   2   1    2.00    0.26
  -8   2  -1    1.84    0.17
   9  -2   1    0.28    0.16
   9  -2   1    0.34    0.17
   9  -2   1    0.34    0.10
   9   2   1    0.32    0.15
  -9   2  -1    0.31    0.06
   9   2   1    0.30    0.11
   9   2   1    0.19    0.13
  10  -2   1    0.08    0.14
  10  -2   1   -0.05    0.14
  10  -2   1    0.13    0.09
 -10   2  -1    0.22    0.05
  10   2   1   -0.04    0.10
  10   2   1    0.07    0.09
  10   2   1    0.18    0.16
  11  -2   1   -0.10    0.13
  11  -2   1   -0.01    0.08
  11  -2   1    0.14    0.18
  11   2   1    0.02    0.11
  11   2   1   -0.16    0.13
  11   2   1    0.04    0.08
  12  -2   1   -0.11    0.08
  12  -2   1    0.13    0.17
  12  -2   1   -0.04    0.20
  12   2   1   -0.16    0.15
  12   2   1   -0.05    0.11
  12   2   1   -0.01    0.09
  12  -3  -1    0.28    0.21
  12  -3  -1   -0.05    0.24
  12  -3  -1    0.01    0.09
  12   3  -1   -0.08    0.14
  12   3  -1   -0.03    0.12
  11  -3  -1   -0.05    0.08
  11  -3  -1   -0.05    0.16
  11  -3  -1    0.13    0.20
  11   3  -1    0.01    0.15
  11   3  -1   -0.08    0.11
  11   3  -1    0.03    0.10
  10  -3  -1    1.35    0.31
  10  -3  -1    2.51    0.44
  10  -3  -1    1.49    0.23
  10   3  -1    1.53    0.28
  10   3  -1    2.03    0.30
  10   3  -1    1.43    0.29
 -10   3   1    2.03    0.18
   9  -3  -1    6.30    0.52
   9  -3  -1    4.89    0.64
   9  -3  -1    5.30    0.70
   9   3  -1    5.09    0.54
   9   3  -1    5.28    0.57
  -9   3   1    6.18    0.47
   9   3  -1    5.20    0.55
   8  -3  -1    0.73    0.20
   8  -3  -1    0.55    0.20
   8  -3  -1    0.20    0.09
   8   3  -1    0.45    0.14
   8   3  -1    0.47    0.13
  -8   3   1    0.30    0.06
   8   3  -1    0.13    0.12
   7  -3  -1    1.14    0.16
   7  -3  -1    0.73    0.19
   7  -3  -1    1.04    0.25
   7   3  -1    0.84    0.18
  -7   3   1    1.11    0.11
   7   3  -1    1.12    0.19
   7   3  -1    1.21    0.22
  -6  -3   1    3.70    0.32
   6  -3  -1    3.25    0.32
   6  -3  -1    3.33    0.41
   6  -3  -1    2.63    0.41
   6  -3  -1    3.75    0.30
  -6   3   1    3.34    0.29
   6   3  -1    3.50    0.37
   6   3  -1    3.45    0.34
   6   3  -1    3.78    0.34
   5  -3  -1    9.86    0.82
   5  -3  -1    9.11    0.89
   5  -3  -1   10.79    0.80
   5  -3  -1    8.27    0.86
  -5  -3   1   10.38    0.91
   5  -3  -1   10.22    0.88
  -5  -3   1   10.93    0.81
  -5   3   1    9.94    0.79
   5   3  -1   10.21    0.86
  -5   3   1   11.88    0.89
   5   3  -1    9.96    0.83
   5   3  -1    9.94    0.84
   4  -3  -1    0.53    0.09
  -4  -3   1    0.50    0.07
  -4  -3   1    0.56    0.12
   4  -3  -1    0.46    0.07
   4  -3  -1    0.55    0.10
  -4  -3   1    0.42    0.12
   4  -3  -1    0.60    0.14
  -4  -3   1    0.55    0.05
   4  -3  -1    0.43    0.14
   4  -3  -1    0.46    0.13
  -4   3   1    0.52    0.07
   4   3  -1    0.60    0.09
   4   3  -1    0.50    0.12
  -4   3   1    0.64    0.15
  -4   3   1    0.59    0.09
   4   3  -1    0.54    0.09
  -4   3   1    0.44    0.13
   4   3  -1    0.68    0.11
   3  -3  -1   10.60    0.81
  -3  -3   1   10.40    0.79
   3  -3  -1   10.12    0.79
   3  -3  -1    8.45    0.84
   3  -3  -1   10.89    0.88
   3  -3  -1   10.60    0.86
   3  -3  -1    9.86    0.81
  -3  -3   1   11.03    0.83
  -3  -3   1   10.31    0.78
  -3  -3   1    9.87    0.84
   3   3  -1    9.78    0.82
  -3   3   1   10.60    0.87
  -3   3   1   10.69    0.85
   3   3  -1   10.13    0.81
   3   3  -1   10.14    0.78
  -3   3   1   10.22    0.79
   3   3  -1    9.78    0.80
   3   3  -1   10.04    0.84
   2  -3  -1   23.47    1.71
   2  -3  -1   20.74    1.76
   2  -3  -1   18.82    1.75
   2  -3  -1   22.43    1.79
  -2  -3   1   23.12    1.71
   2  -3  -1   21.68    1.72
  -2  -3   1   22.85    1.70
  -2  -3   1   22.99    1.76
  -2  -3   1   23.77    1.72
  -2   3   1   25.01    1.79
  -2   3   1   21.60    1.71
   2   3  -1   21.97    1.76
   2   3  -1   22.84    1.70
  -2   3   1   20.29    1.76
   2   3  -1   21.99    1.72
  -2   3   1   23.73    1.77
   2   3  -1   21.43    1.74
   1  -3  -1   22.09    1.80
  -1  -3   1   23.01    1.75
   1  -3  -1   22.68    1.82
   1  -3  -1   20.98    1.79
  -1  -3   1   24.10    1.76
   1  -3  -1   23.95    1.77
  -1  -3   1   22.94    1.79
   1   3  -1   22.80    1.75
  -1   3   1   22.70    1.75
   1   3  -1   22.57    1.80
  -1   3   1   19.84    1.79
  -1   3   1   24.00    1.81
  -1   3   1   24.17    1.83
  -1   3   1   23.92    1.79
  -1   3   1   22.14    1.80
   1   3  -1   23.49    1.77
   1   3  -1   23.08    1.78
   0  -3  -1   47.23    3.62
   0  -3  -1   47.34    3.60
   0  -3   1   47.99    3.57
   0  -3  -1   46.33    3.60
   0  -3   1   46.85    3.58
   0  -3  -1   47.29    3.58
   0   3  -1   44.37    3.60
   0   3  -1   52.31    3.65
   0   3   1   46.24    3.60
   0   3   1   45.53    3.57
   0   3  -1   46.99    3.57
   0   3   1   52.12    3.66
   0   3   1   43.39    3.60
   0   3   1   46.55    3.62
   0   3   1   42.85    3.58
   0   3  -1   50.03    3.63
   0   3  -1   45.14    3.59
   0   3  -1   46.76    3.61
   1  -3   1    2.30    0.29
   1  -3   1    2.63    0.22
  -1  -3  -1    2.61    0.26
  -1  -3  -1    2.51    0.21
   1  -3   1    2.79    0.27
  -1  -3  -1    2.74    0.25
   1  -3   1    2.62    0.21
  -1  -3  -1    2.64    0.23
   1  -3   1    2.48    0.23
  -1   3  -1    2.68    0.21
   1   3   1    2.41    0.21
  -1   3  -1    2.95    0.27
   1   3   1    2.21    0.24
   1   3   1    2.63    0.26
  -1   3  -1    2.75    0.31
   1   3   1    2.36    0.23
  -1   3  -1    2.29    0.24
   1   3   1    2.51    0.22
   2  -3   1    0.15    0.09
  -2  -3  -1    0.03    0.03
   2  -3   1    0.06    0.04
  -2  -3  -1    0.02    0.03
  -2  -3  -1    0.00    0.02
  -2  -3  -1    0.01    0.06
  -2  -3  -1   -0.05    0.04
   2  -3   1   -0.04    0.06
   2  -3   1   -0.01    0.02
   2  -3   1    0.00    0.04
   2  -3   1    0.01    0.02
   2   3   1    0.14    0.07
  -2   3  -1    0.00    0.02
   2   3   1    0.03    0.04
  -2   3  -1   -0.03    0.06
   2   3   1    0.03    0.06
  -2   3  -1   -0.04    0.07
  -2   3  -1    0.07    0.05
  -2   3  -1    0.00    0.03
   2   3   1    0.01    0.04
  -3  -3  -1    0.93    0.11
  -3  -3  -1    0.85    0.08
   3  -3   1    0.99    0.17
   3  -3   1    0.90    0.09
  -3  -3  -1    0.83    0.11
   3  -3   1    0.91    0.11
  -3  -3  -1    0.99    0.16
   3  -3   1    1.08    0.19
   3  -3   1    0.96    0.11
   3  -3   1    0.73    0.14
   3   3   1    1.02    0.15
   3   3   1    0.65    0.12
   3   3   1    0.98    0.14
  -3   3  -1    1.07    0.18
  -3   3  -1    0.94    0.16
  -3   3  -1    0.84    0.09
  -3   3  -1    0.92    0.11
   3   3   1    1.01    0.17
   4  -3   1    3.64    0.31
   4  -3   1    3.35    0.30
   4  -3   1    3.83    0.39
  -4  -3  -1    3.72    0.36
  -4  -3  -1    3.46    0.30
   4  -3   1    3.67    0.29
  -4  -3  -1    3.50    0.27
   4  -3   1    3.26    0.35
   4  -3   1    2.91    0.33
  -4   3  -1    3.15    0.28
  -4   3  -1    3.84    0.36
  -4   3  -1    4.15    0.31
   4   3   1    3.17    0.32
  -4   3  -1    4.30    0.38
   4   3   1    2.99    0.32
   4   3   1    3.42    0.35
  -5  -3  -1    8.52    0.66
  -5  -3  -1    8.69    0.62
   5  -3   1    7.33    0.65
  -5  -3  -1    8.12    0.72
   5  -3   1    7.76    0.72
  -5  -3  -1    8.26    0.62
   5  -3   1    7.72    0.64
   5  -3   1    7.27    0.73
  -5   3  -1    7.63    0.63
   5   3   1    8.78    0.71
   5   3   1    7.54    0.68
   5   3   1    7.66    0.68
  -5   3  -1    9.02    0.73
   6  -3   1    2.53    0.23
   6  -3   1    2.46    0.37
   6  -3   1    2.41    0.24
  -6  -3  -1    2.80    0.25
   6  -3   1    3.32    0.38
   6   3   1    2.39    0.27
   6   3   1    1.81    0.27
  -6   3  -1    2.63    0.34
  -6   3  -1    2.52    0.22
   6   3   1    2.52    0.32
  -7  -3  -1    0.18    0.07
   7  -3   1    0.18    0.12
   7  -3   1    0.09    0.06
   7  -3   1    0.09    0.13
  -7   3  -1    0.16    0.05
   7   3   1    0.21    0.10
   7   3   1    0.17    0.09
   7   3   1    0.21    0.12
   8  -3   1    0.51    0.12
  -8  -3  -1    0.52    0.11
   8  -3   1    0.56    0.22
   8  -3   1    0.63    0.20
   8   3   1    0.31    0.14
   8   3   1    0.40    0.13
   8   3   1    0.39    0.13
  -8   3  -1    0.59    0.08
   9  -3   1    3.56    0.38
   9  -3   1    4.77    0.58
  -9  -3  -1    4.20    0.40
   9  -3   1    4.27    0.59
  -9   3  -1    4.10    0.34
   9   3   1    3.38    0.47
   9   3   1    4.05    0.44
   9   3   1    4.03    0.41
  10  -3   1    0.14    0.09
  10  -3   1    0.00    0.15
  10  -3   1    0.60    0.22
  10   3   1   -0.09    0.09
 -10   3  -1    0.22    0.06
  10   3   1    0.08    0.14
  10   3   1    0.29    0.12
  11  -3   1    0.26    0.20
  11  -3   1    0.05    0.08
  11  -3   1   -0.09    0.21
  11   3   1    0.22    0.14
  11   3   1    0.31    0.18
  11   3   1    0.11    0.11
  12  -3   1   -0.03    0.18
  12   3   1   -0.12    0.12
  11  -4  -1    0.02    0.17
  11  -4  -1   -0.07    0.13
  11  -4  -1    0.06    0.09
  11  -4  -1   -0.11    0.18
  11   4  -1    0.09    0.15
  11   4  -1    0.09    0.12
  11   4  -1   -0.27    0.08
  10  -4  -1    0.15    0.16
  10  -4  -1    0.29    0.23
  10  -4  -1    0.42    0.13
  10  -4  -1    0.03    0.16
  10   4  -1    0.10    0.15
  10   4  -1    0.16    0.12
 -10   4   1    0.34    0.07
  10   4  -1    0.25    0.14
   9  -4  -1    0.71    0.15
   9  -4  -1    0.63    0.25
   9  -4  -1    0.58    0.21
   9  -4  -1    0.77    0.22
   9   4  -1    0.57    0.17
   9   4  -1    0.73    0.18
   9   4  -1    0.75    0.20
  -9   4   1    0.89    0.11
   8  -4  -1    0.91    0.15
   8  -4  -1    0.97    0.24
   8  -4  -1    0.63    0.24
   8  -4  -1    0.95    0.23
   8   4  -1    0.95    0.21
  -8   4   1    0.91    0.11
   8   4  -1    1.13    0.20
   8   4  -1    0.69    0.18
   7  -4  -1    0.39    0.15
   7  -4  -1    0.60    0.11
   7  -4  -1    0.33    0.15
   7  -4  -1    0.79    0.22
   7   4  -1    0.62    0.14
  -7   4   1    0.37    0.07
   7   4  -1    0.32    0.14
   6  -4  -1    1.13    0.23
   6  -4  -1    0.80    0.13
   6  -4  -1    0.64    0.20
  -6  -4   1    0.93    0.12
   6  -4  -1    0.59    0.17
   6   4  -1    0.88    0.15
  -6   4   1    0.82    0.11
   6   4  -1    1.05    0.17
   6   4  -1    0.85    0.18
  -5  -4   1    7.46    0.56
   5  -4  -1    6.37    0.57
   5  -4  -1    6.55    0.66
   5  -4  -1    6.16    0.62
   5  -4  -1    7.09    0.64
  -5  -4   1    7.03    0.53
  -5   4   1    6.43    0.55
   5   4  -1    7.20    0.63
  -5   4   1    8.24    0.67
   5   4  -1    6.28    0.58
   5   4  -1    6.86    0.60
  -4  -4   1    0.05    0.08
   4  -4  -1   -0.08    0.08
   4  -4  -1   -0.04    0.03
  -4  -4   1    0.00    0.02
   4  -4  -1    0.12    0.10
   4  -4  -1    0.02    0.04
  -4  -4   1    0.01    0.02
   4  -4  -1   -0.02    0.06
   4  -4  -1   -0.04    0.04
  -4   4   1   -0.02    0.09
  -4   4   1   -0.06    0.03
   4   4  -1   -0.06    0.06
   4   4  -1   -0.10    0.05
   4   4  -1   -0.01    0.03
   3  -4  -1    0.50    0.09
   3  -4  -1    0.51    0.12
  -3  -4   1    0.83    0.16
   3  -4  -1    0.56    0.08
  -3  -4   1    0.65    0.07
   3  -4  -1    0.55    0.09
   3  -4  -1    0.47    0.14
   3  -4  -1    0.52    0.16
  -3  -4   1    0.56    0.06
  -3  -4   1    0.51    0.09
  -3  -4   1    0.74    0.16
   3   4  -1    0.75    0.11
   3   4  -1    0.40    0.08
  -3   4   1    0.69    0.14
  -3   4   1    0.59    0.16
  -3   4   1    0.40    0.13
  -3   4   1    0.61    0.08
   3   4  -1    0.60    0.06
   3   4  -1    0.66    0.14
   3   4  -1    0.52    0.11
  -2  -4   1    0.20    0.04
   2  -4  -1    0.26    0.12
  -2  -4   1    0.24    0.06
  -2  -4   1    0.24    0.03
  -2  -4   1    0.20    0.09
   2  -4  -1    0.18    0.07
   2  -4  -1    0.24    0.07
   2  -4  -1    0.15    0.09
  -2   4   1    0.24    0.05
   2   4  -1    0.22    0.04
   2   4  -1    0.25    0.06
   2   4  -1    0.22    0.09
   2   4  -1    0.15    0.07
  -2   4   1    0.11    0.08
  -2   4   1    0.03    0.09
  -2   4   1    0.36    0.12
   1  -4  -1    4.39    0.41
   1  -4  -1    4.88    0.39
  -1  -4   1    4.33    0.42
  -1  -4   1    5.14    0.39
  -1   4   1    4.89    0.47
  -1   4   1    5.10    0.45
  -1   4   1    5.08    0.45
  -1   4   1    4.04    0.42
  -1   4   1    4.61    0.38
  -1   4   1    4.47    0.42
   1   4  -1    4.47    0.37
   1   4  -1    4.37    0.41
   1   4  -1    4.45    0.40
   1   4  -1    4.21    0.43
  -1   4   1    4.62    0.37
   1   4  -1    4.65    0.38
   0  -4   1   10.01    0.75
   0  -4  -1    9.74    0.76
   0  -4  -1    9.44    0.74
   0  -4  -1    9.66    0.73
   0   4  -1    9.59    0.83
   0   4  -1    9.53    0.76
   0   4  -1   10.16    0.81
   0   4  -1    9.59    0.79
   0   4   1    9.32    0.74
   0   4   1   10.90    0.85
   0   4   1    8.78    0.73
   0   4  -1    8.73    0.73
   0   4   1    8.83    0.77
   0   4   1    8.40    0.77
   0   4   1    9.07    0.79
   0   4  -1    9.20    0.78
   1  -4   1   12.20    0.96
   1  -4   1   12.34    0.98
   1  -4   1   12.67    0.99
   1  -4   1   11.63    1.04
   1  -4   1   12.65    0.96
  -1  -4  -1   12.74    1.03
  -1  -4  -1   13.15    0.99
  -1  -4  -1   13.00    1.01
   1  -4   1   12.29    1.03
   1   4   1   12.49    0.97
   1   4   1   12.04    1.00
  -1   4  -1   13.47    1.06
  -1   4  -1   12.08    0.96
  -1   4  -1   11.29    1.00
   1   4   1   11.86    0.96
   1   4   1   12.03    1.02
  -1   4  -1   13.95    1.04
   1   4   1   11.79    1.00
   2  -4   1    0.53    0.16
   2  -4   1    0.57    0.09
  -2  -4  -1    0.50    0.06
  -2  -4  -1    0.49    0.11
  -2  -4  -1    0.42    0.08
  -2  -4  -1    0.61    0.09
   2  -4   1    0.45    0.09
   2  -4   1    0.41    0.07
  -2  -4  -1    0.57    0.13
   2  -4   1    0.24    0.11
   2   4   1    0.49    0.09
  -2   4  -1    0.53    0.07
   2   4   1    0.26    0.08
  -2   4  -1    0.28    0.11
   2   4   1    0.53    0.11
   2   4   1    0.46    0.12
  -2   4  -1    0.34    0.13
  -2   4  -1    0.36    0.10
  -2   4  -1    0.58    0.08
  -3  -4  -1    0.69    0.16
   3  -4   1    0.65    0.09
   3  -4   1    0.66    0.16
  -3  -4  -1    0.78    0.11
  -3  -4  -1    0.75    0.16
  -3  -4  -1    0.65    0.07
  -3  -4  -1    0.71    0.09
   3  -4   1    0.50    0.16
   3  -4   1    0.66    0.10
   3  -4   1    0.64    0.08
   3  -4   1    0.45    0.11
   3   4   1    0.65    0.11
  -3   4  -1    0.78    0.11
   3   4   1    0.39    0.10
  -3   4  -1    0.62    0.15
  -3   4  -1    0.49    0.08
   3   4   1    0.69    0.13
  -3   4  -1    0.83    0.18
   3   4   1    0.54    0.13
   4  -4   1    9.26    0.76
   4  -4   1    9.49    0.77
   4  -4   1    7.27    0.78
   4  -4   1    9.43    0.83
  -4  -4  -1   10.24    0.77
  -4  -4  -1   10.35    0.76
  -4  -4  -1    9.91    0.83
   4  -4   1    9.93    0.86
  -4  -4  -1    9.49    0.73
   4   4   1    9.37    0.79
  -4   4  -1    8.85    0.84
  -4   4  -1    8.95    0.74
   4   4   1    9.92    0.82
  -5  -4  -1    3.18    0.24
   5  -4   1    3.06    0.29
   5  -4   1    2.58    0.34
   5  -4   1    3.48    0.42
  -5  -4  -1    3.08    0.28
   5  -4   1    3.46    0.43
   5   4   1    2.27    0.29
  -5   4  -1    3.10    0.26
  -5   4  -1    3.39    0.40
   5   4   1    3.17    0.37
   5   4   1    3.19    0.32
   6  -4   1   -0.10    0.09
  -6  -4  -1    0.18    0.03
  -6  -4  -1    0.25    0.07
   6  -4   1    0.35    0.17
   6  -4   1    0.11    0.10
   6  -4   1    0.29    0.08
  -6  -4  -1    0.30    0.03
  -6   4  -1    0.19    0.06
   6   4   1    0.27    0.10
   6   4   1    0.09    0.07
   6   4   1    0.08    0.09
   7  -4   1    0.71    0.20
   7  -4   1    0.94    0.26
  -7  -4  -1    0.90    0.14
   7  -4   1    0.64    0.18
   7  -4   1    1.12    0.16
  -7   4  -1    0.89    0.11
   7   4   1    1.01    0.19
   7   4   1    0.58    0.18
   8  -4   1    0.20    0.13
  -8  -4  -1    0.12    0.07
   8  -4   1   -0.24    0.10
   8  -4   1   -0.02    0.06
   8  -4   1    0.10    0.11
   8   4   1    0.03    0.09
   8   4   1    0.06    0.13
   8   4   1    0.07    0.09
  -8   4  -1    0.01    0.04
  -9  -4  -1    0.34    0.10
   9  -4   1    0.12    0.17
   9  -4   1    0.29    0.15
   9  -4   1    0.24    0.17
   9  -4   1    0.18    0.10
   9   4   1    0.51    0.19
   9   4   1    0.25    0.13
   9   4   1    0.52    0.15
  -9   4  -1    0.52    0.08
  10  -4   1    0.04    0.08
  10  -4   1    0.17    0.15
  10  -4   1   -0.13    0.13
  10  -4   1    0.31    0.24
  10   4   1    0.19    0.15
  10   4   1    0.02    0.10
 -10   4  -1    0.05    0.04
  10   4   1    0.03    0.10
  11  -4   1    0.03    0.09
  11  -4   1    0.09    0.17
  11  -4   1    0.18    0.17
  11  -4   1    0.02    0.20
  11   4   1   -0.07    0.15
  11   4   1    0.02    0.11
  11   4   1   -0.15    0.09
  11  -5  -1    0.19    0.12
  11  -5  -1    0.24    0.21
  11  -5  -1    0.12    0.24
  11  -5  -1   -0.04    0.15
  11   5  -1    0.02    0.12
  11   5  -1   -0.14    0.11
 -11   5   1    0.32    0.07
  11   5  -1    0.00    0.14
  10  -5  -1    0.30    0.12
  10  -5  -1    0.49    0.21
  10  -5  -1    0.31    0.24
  10  -5  -1    0.43    0.22
  10   5  -1    0.25    0.15
 -10   5   1    0.61    0.10
  10   5  -1    0.87    0.21
  10   5  -1    0.32    0.19
   9  -5  -1    1.98    0.42
   9  -5  -1    2.38    0.42
   9  -5  -1    1.69    0.35
   9  -5  -1    2.76    0.32
   9   5  -1    3.06    0.41
   9   5  -1    1.81    0.32
  -9   5   1    2.63    0.23
   9   5  -1    2.55    0.36
   8  -5  -1    0.01    0.11
   8  -5  -1    0.17    0.15
   8  -5  -1   -0.02    0.06
   8  -5  -1    0.04    0.15
   8   5  -1    0.07    0.08
   8   5  -1   -0.09    0.11
  -8   5   1    0.03    0.04
   7  -5  -1   -0.07    0.12
   7  -5  -1    0.06    0.12
   7  -5  -1    0.04    0.10
   7  -5  -1    0.07    0.07
   7   5  -1   -0.09    0.07
   7   5  -1   -0.01    0.06
   7   5  -1   -0.02    0.07
  -7   5   1    0.02    0.04
   6  -5  -1    0.65    0.19
   6  -5  -1    0.43    0.15
   6  -5  -1    0.60    0.12
  -6  -5   1    0.55    0.09
   6  -5  -1    0.43    0.19
  -6  -5   1    0.50    0.05
   6   5  -1    0.62    0.17
   6   5  -1    0.29    0.10
   6   5  -1    0.61    0.14
  -6   5   1    0.62    0.09
   5  -5  -1    4.55    0.52
   5  -5  -1    5.45    0.56
  -5  -5   1    5.75    0.45
  -5  -5   1    5.76    0.43
   5  -5  -1    5.26    0.48
   5  -5  -1    6.05    0.67
  -5   5   1    5.21    0.45
   5   5  -1    5.17    0.50
   5   5  -1    5.72    0.54
   4  -5  -1    1.62    0.30
  -4  -5   1    1.90    0.16
   4  -5  -1    1.88    0.19
   4  -5  -1    2.08    0.30
   4  -5  -1    1.69    0.25
  -4   5   1    2.06    0.33
   4   5  -1    1.73    0.27
   4   5  -1    1.34    0.18
   4   5  -1    2.15    0.25
  -4   5   1    1.64    0.16
  -3  -5   1    4.78    0.35
   3  -5  -1    3.16    0.43
   3  -5  -1    3.85    0.34
   3  -5  -1    2.98    0.37
   3  -5  -1    3.80    0.35
  -3  -5   1    3.89    0.31
   3  -5  -1    3.88    0.48
  -3  -5   1    4.16    0.41
  -3   5   1    3.66    0.40
   3   5  -1    4.14    0.41
  -3   5   1    3.74    0.32
  -3   5   1    4.09    0.48
   3   5  -1    4.02    0.31
   3   5  -1    4.25    0.39
  -2  -5   1    2.10    0.18
   2  -5  -1    1.66    0.29
   2  -5  -1    1.91    0.21
  -2  -5   1    2.15    0.20
  -2  -5   1    1.72    0.26
   2  -5  -1    2.19    0.27
  -2  -5   1    2.09    0.17
   2  -5  -1    1.90    0.29
  -2   5   1    2.15    0.28
  -2   5   1    2.57    0.35
  -2   5   1    2.24    0.28
  -2   5   1    2.76    0.33
   2   5  -1    2.14    0.26
   2   5  -1    1.57    0.26
   2   5  -1    1.89    0.17
   2   5  -1    2.21    0.22
  -2   5   1    1.89    0.18
   2   5  -1    1.88    0.23
  -2   5   1    1.88    0.28
   1  -5  -1    0.28    0.09
   1  -5  -1    0.10    0.04
  -1  -5   1    0.12    0.04
  -1  -5   1    0.14    0.06
  -1  -5   1    0.07    0.03
   1  -5  -1    0.12    0.06
  -1   5   1    0.17    0.09
   1   5  -1    0.24    0.09
  -1   5   1    0.24    0.14
   1   5  -1    0.15    0.11
  -1   5   1    0.07    0.09
   1   5  -1    0.14    0.05
   1   5  -1    0.26    0.07
  -1   5   1    0.22    0.11
  -1   5   1    0.17    0.05
   1   5  -1    0.06    0.08
   1   5  -1    0.03    0.03
  -1   5   1    0.05    0.04
  -1   5   1    0.23    0.09
   0  -5  -1    0.25    0.05
   0  -5   1    0.31    0.08
   0  -5  -1    0.27    0.07
   0  -5   1    0.30    0.05
   0  -5  -1    0.30    0.09
   0   5   1    0.18    0.09
   0   5  -1    0.24    0.09
   0   5   1    0.56    0.16
   0   5  -1    0.42    0.14
   0   5  -1    0.21    0.05
   0   5   1    0.22    0.06
   0   5  -1    0.37    0.12
   0   5   1    0.37    0.11
   0   5  -1    0.40    0.08
   0   5   1    0.28    0.05
   0   5   1    0.12    0.09
   0   5  -1    0.39    0.11
   0   5  -1    0.02    0.11
   0   5   1    0.30    0.15
   1  -5   1   11.56    0.91
  -1  -5  -1   11.63    0.97
  -1  -5  -1   11.89    0.99
  -1  -5  -1   12.10    0.95
   1  -5   1   11.45    0.94
   1  -5   1   11.87    0.94
  -1  -5  -1   11.76    0.91
   1  -5   1   12.29    0.91
  -1   5  -1   12.46    1.01
   1   5   1   10.81    0.92
   1   5   1   10.64    0.96
  -1   5  -1   10.80    0.96
   1   5   1   11.37    0.99
   1   5   1   11.69    0.91
  -1   5  -1   11.88    0.91
   1   5   1   11.57    0.97
  -1   5  -1   13.02    1.04
  -1   5  -1   11.73    0.98
  -1   5  -1   11.90    1.00
  -2  -5  -1    4.77    0.37
   2  -5   1    4.81    0.47
  -2  -5  -1    4.92    0.40
   2  -5   1    4.73    0.40
   2  -5   1    4.48    0.41
   2  -5   1    5.11    0.50
  -2  -5  -1    4.27    0.39
  -2  -5  -1    4.15    0.45
  -2   5  -1    4.47    0.48
   2   5   1    4.38    0.37
  -2   5  -1    5.18    0.47
   2   5   1    4.88    0.44
   2   5   1    4.40    0.39
   2   5   1    5.08    0.46
  -2   5  -1    4.39    0.43
  -2   5  -1    4.41    0.37
   2   5   1    4.36    0.42
   3  -5   1    2.71    0.26
   3  -5   1    2.70    0.39
  -3  -5  -1    2.34    0.33
   3  -5   1    2.30    0.33
  -3  -5  -1    2.76    0.24
  -3  -5  -1    2.91    0.26
   3  -5   1    2.52    0.24
   3  -5   1    2.47    0.27
  -3   5  -1    2.33    0.22
  -3   5  -1    2.19    0.29
  -3   5  -1    2.51    0.37
   3   5   1    3.03    0.30
   3   5   1    2.70    0.34
  -4  -5  -1    0.92    0.14
   4  -5   1    0.90    0.14
  -4  -5  -1    1.00    0.12
   4  -5   1    1.22    0.25
   4  -5   1    0.80    0.17
   4  -5   1    1.29    0.23
   4   5   1    1.13    0.18
  -4   5  -1    0.81    0.11
   4   5   1    0.62    0.13
  -4   5  -1    1.32    0.24
   4   5   1    0.83    0.19
  -5  -5  -1    0.14    0.06
   5  -5   1    0.02    0.08
   5  -5   1    0.10    0.15
   5  -5   1    0.12    0.07
  -5  -5  -1    0.06    0.03
   5  -5   1    0.01    0.11
   5   5   1    0.09    0.08
  -5   5  -1   -0.03    0.11
   5   5   1    0.04    0.06
   5   5   1   -0.10    0.07
  -5   5  -1    0.04    0.04
   6  -5   1   -0.06    0.05
  -6  -5  -1    0.03    0.05
   6  -5   1   -0.03    0.07
  -6  -5  -1    0.02    0.02
   6  -5   1    0.01    0.13
   6  -5   1   -0.04    0.09
   6   5   1   -0.04    0.09
   6   5   1   -0.02    0.06
   6   5   1   -0.05    0.06
  -6   5  -1   -0.06    0.04
  -7  -5  -1    0.58    0.11
   7  -5   1    0.52    0.22
   7  -5   1    0.54    0.12
   7  -5   1    0.45    0.15
   7  -5   1    0.51    0.18
   7   5   1    0.89    0.18
  -7   5  -1    0.55    0.10
   7   5   1    0.58    0.17
  -8  -5  -1    0.07    0.06
   8  -5   1   -0.16    0.14
   8  -5   1    0.03    0.07
   8  -5   1   -0.05    0.09
   8  -5   1   -0.15    0.11
  -8   5  -1   -0.02    0.04
   8   5   1    0.03    0.11
   8   5   1   -0.01    0.08
   9  -5   1    0.72    0.16
   9  -5   1    0.96    0.29
   9  -5   1    1.04    0.30
   9  -5   1    0.67    0.22
   9   5   1    1.05    0.23
   9   5   1    1.00    0.21
   9   5   1    1.02    0.25
  -9   5  -1    0.84    0.12
  10  -5   1    0.04    0.08
  10  -5   1   -0.07    0.19
  10  -5   1   -0.16    0.13
  10  -5   1    0.05    0.14
  10   5   1    0.03    0.13
  10   5   1   -0.05    0.11
 -10   5  -1    0.09    0.05
  10   5   1    0.06    0.12
  11  -5   1    0.17    0.24
  11  -5   1   -0.22    0.17
  11  -5   1    0.04    0.10
  11  -5   1    0.10    0.17
  11   5   1    0.01    0.13
  11   5   1    0.18    0.13
 -11   5  -1    0.10    0.05
  11   5   1    0.38    0.20
  10  -6  -1    0.38    0.25
  10  -6  -1   -0.05    0.17
  10  -6  -1    0.02    0.09
  10  -6  -1   -0.14    0.12
  10   6  -1   -0.11    0.11
  10   6  -1   -0.09    0.09
 -10   6   1    0.14    0.06
  10   6  -1    0.13    0.14
   9  -6  -1    0.29    0.20
   9  -6  -1    0.46    0.19
   9  -6  -1    0.64    0.15
   9  -6  -1    0.48    0.24
   9   6  -1    0.39    0.19
  -9   6   1    0.73    0.11
   9   6  -1    0.48    0.17
   8  -6  -1    0.75    0.27
   8  -6  -1    0.26    0.12
   8  -6  -1    0.76    0.24
   8  -6  -1    0.33    0.16
   8   6  -1    0.55    0.16
  -8   6   1    0.43    0.08
   8   6  -1    0.29    0.16
   7  -6  -1    1.13    0.19
   7  -6  -1    0.96    0.29
   7  -6  -1    0.99    0.23
   7  -6  -1    0.77    0.25
   7   6  -1    1.58    0.28
   7   6  -1    1.08    0.22
  -7   6   1    1.65    0.16
   6  -6  -1    3.04    0.28
   6  -6  -1    2.05    0.36
   6  -6  -1    2.44    0.35
   6  -6  -1    2.24    0.42
  -6  -6   1    2.70    0.21
   6   6  -1    1.73    0.34
   6   6  -1    2.28    0.31
   6   6  -1    2.31    0.37
  -6   6   1    2.45    0.24
   5  -6  -1   -0.08    0.14
   5  -6  -1    0.05    0.09
   5  -6  -1   -0.03    0.06
  -5  -6   1   -0.04    0.03
   5  -6  -1    0.09    0.10
  -5   6   1   -0.07    0.05
   5   6  -1    0.02    0.05
   5   6  -1    0.00    0.09
   5   6  -1   -0.09    0.06
  -4  -6   1    0.08    0.03
   4  -6  -1    0.01    0.12
   4  -6  -1    0.18    0.15
  -4  -6   1    0.05    0.03
   4  -6  -1    0.11    0.09
   4  -6  -1    0.04    0.06
   4   6  -1    0.03    0.04
   4   6  -1    0.22    0.11
  -4   6   1   -0.11    0.13
  -4   6   1    0.02    0.05
   4   6  -1   -0.08    0.06
  -3  -6   1    8.74    0.67
   3  -6  -1    7.02    0.77
   3  -6  -1    7.82    0.75
  -3  -6   1    9.49    0.71
   3  -6  -1    8.03    0.82
   3  -6  -1    8.46    0.70
   3  -6  -1    8.83    0.71
  -3  -6   1    8.66    0.66
  -3   6   1    8.57    0.68
   3   6  -1    7.58    0.74
  -3   6   1    8.12    0.77
   3   6  -1    8.71    0.78
  -3   6   1   10.34    0.85
   3   6  -1    8.55    0.67
   2  -6  -1   12.86    1.09
   2  -6  -1   13.35    1.06
  -2  -6   1   13.85    1.01
  -2  -6   1   13.32    1.02
  -2  -6   1   14.39    1.06
   2   6  -1   12.50    1.12
   2   6  -1   12.84    1.02
  -2   6   1   14.26    1.12
  -2   6   1   12.36    1.03
   2   6  -1   11.94    1.08
  -2   6   1   12.78    1.13
  -2   6   1   14.48    1.19
  -2   6   1   11.57    1.11
   1  -6  -1    0.92    0.16
   1  -6  -1    0.65    0.12
  -1  -6   1    0.48    0.08
  -1  -6   1    0.69    0.11
  -1   6   1    0.69    0.17
  -1   6   1    0.77    0.17
  -1   6   1    0.54    0.15
  -1   6   1    0.62    0.09
   1   6  -1    0.57    0.08
  -1   6   1    1.09    0.26
   1   6  -1    0.79    0.21
   1   6  -1    0.79    0.23
   1   6  -1    0.78    0.15
   1   6  -1    0.79    0.15
   1   6  -1    0.60    0.17
   0  -6   1    0.01    0.02
   0  -6   1    0.05    0.05
   0  -6  -1    0.07    0.06
   0   6  -1   -0.01    0.09
   0   6   1   -0.02    0.03
   0   6   1   -0.09    0.07
   0   6   1    0.15    0.14
   0   6  -1    0.10    0.08
   0   6  -1   -0.04    0.03
   0   6  -1    0.04    0.11
   0   6  -1   -0.09    0.11
   0   6  -1    0.11    0.09
   0   6   1   -0.03    0.06
   0   6   1    0.05    0.08
  -1  -6  -1    0.49    0.11
   1  -6   1    0.70    0.09
  -1  -6  -1    0.86    0.14
   1  -6   1    0.83    0.13
   1  -6   1    0.61    0.12
   1   6   1    0.82    0.09
   1   6   1    0.73    0.16
  -1   6  -1    0.71    0.17
  -1   6  -1    0.74    0.10
   1   6   1    0.94    0.25
  -1   6  -1    0.96    0.20
   1   6   1    1.05    0.21
  -1   6  -1    0.72    0.16
  -1   6  -1    0.67    0.21
  -2  -6  -1    9.91    0.72
  -2  -6  -1    7.48    0.69
  -2  -6  -1    8.73    0.67
   2  -6   1    9.01    0.69
  -2  -6  -1    8.22    0.77
   2  -6   1    6.99    0.79
   2  -6   1    9.24    0.72
   2  -6   1    9.02    0.79
   2  -6   1    9.03    0.73
  -2   6  -1    8.39    0.76
   2   6   1    8.48    0.67
  -2   6  -1    7.70    0.75
  -2   6  -1    9.15    0.83
   2   6   1    8.62    0.77
   2   6   1    7.93    0.74
  -2   6  -1    8.36    0.68
   3  -6   1    1.80    0.24
   3  -6   1    1.83    0.18
  -3  -6  -1    1.99    0.21
   3  -6   1    1.14    0.28
  -3  -6  -1    1.86    0.18
   3  -6   1    1.51    0.21
  -3  -6  -1    1.74    0.16
   3  -6   1    1.65    0.30
   3   6   1    1.33    0.23
  -3   6  -1    1.50    0.25
  -3   6  -1    1.48    0.16
  -3   6  -1    1.68    0.31
   3   6   1    1.72    0.28
   4  -6   1    3.69    0.40
   4  -6   1    4.25    0.55
  -4  -6  -1    4.33    0.33
  -4  -6  -1    4.61    0.35
  -4  -6  -1    4.20    0.38
   4  -6   1    3.93    0.38
   4  -6   1    3.97    0.50
  -4   6  -1    3.97    0.53
   4   6   1    2.98    0.42
  -4   6  -1    3.55    0.34
   4   6   1    4.06    0.48
  -5  -6  -1    0.12    0.06
   5  -6   1   -0.05    0.14
   5  -6   1    0.17    0.08
   5  -6   1    0.15    0.13
   5  -6   1    0.12    0.10
   5   6   1    0.03    0.07
   5   6   1    0.14    0.10
   5   6   1    0.20    0.14
  -5   6  -1    0.03    0.06
   6  -6   1    4.87    0.45
   6  -6   1    4.58    0.63
  -6  -6  -1    5.43    0.42
   6  -6   1    4.48    0.59
   6  -6   1    3.54    0.46
   6   6   1    4.60    0.56
   6   6   1    4.97    0.49
  -6   6  -1    4.66    0.41
   7  -6   1    0.12    0.09
   7  -6   1    0.12    0.15
   7  -6   1    0.15    0.11
   7  -6   1    0.22    0.19
  -7  -6  -1    0.14    0.07
   7   6   1   -0.03    0.13
  -7   6  -1    0.06    0.06
   7   6   1    0.17    0.12
  -8  -6  -1    0.09    0.06
   8  -6   1    0.01    0.17
   8  -6   1   -0.01    0.10
   8  -6   1    0.02    0.07
   8  -6   1    0.05    0.14
   8   6   1   -0.03    0.11
   8   6   1    0.00    0.09
  -8   6  -1    0.09    0.06
   9  -6   1   -0.05    0.07
   9  -6   1    0.06    0.22
   9  -6   1   -0.04    0.14
   9  -6   1    0.02    0.12
   9   6   1    0.15    0.11
   9   6   1    0.03    0.11
   9   6   1    0.18    0.14
  -9   6  -1    0.19    0.06
  10  -6   1    0.07    0.11
  10  -6   1   -0.07    0.13
  10  -6   1   -0.14    0.14
  10  -6   1    0.11    0.21
  10   6   1    0.16    0.15
  10   6   1   -0.07    0.11
 -10   6  -1    0.17    0.06
  10   6   1   -0.01    0.12
   9  -7  -1    0.23    0.12
   9  -7  -1   -0.12    0.19
   9  -7  -1    0.27    0.21
   9  -7  -1    0.31    0.18
  -9   7   1    0.30    0.08
   9   7  -1    0.10    0.12
   9   7  -1    0.37    0.18
   8  -7  -1    0.03    0.10
   8  -7  -1    0.08    0.12
   8  -7  -1    0.22    0.17
   8  -7  -1    0.11    0.19
   8   7  -1   -0.01    0.10
   8   7  -1   -0.11    0.11
  -8   7   1    0.16    0.06
   7  -7  -1    0.04    0.15
   7  -7  -1    0.00    0.08
   7  -7  -1   -0.09    0.19
   7  -7  -1    0.00    0.11
   7   7  -1    0.15    0.14
  -7   7   1    0.06    0.06
   7   7  -1    0.08    0.10
   6  -7  -1    0.20    0.13
   6  -7  -1    0.11    0.09
   6  -7  -1    0.31    0.16
   6  -7  -1    0.15    0.18
   6   7  -1    0.29    0.15
  -6   7   1    0.05    0.05
   6   7  -1    0.20    0.12
   5  -7  -1    0.13    0.12
  -5  -7   1    0.04    0.04
   5  -7  -1    0.05    0.13
   5  -7  -1    0.13    0.09
   5  -7  -1    0.01    0.16
   5   7  -1    0.35    0.16
  -5   7   1    0.07    0.06
   5   7  -1    0.12    0.10
   4  -7  -1    0.48    0.11
   4  -7  -1    0.59    0.22
   4  -7  -1    0.29    0.13
   4  -7  -1    0.27    0.16
  -4  -7   1    0.63    0.09
  -4   7   1    0.40    0.09
   4   7  -1    0.56    0.18
   4   7  -1    0.80    0.17
   3  -7  -1    0.09    0.08
   3  -7  -1   -0.04    0.05
   3  -7  -1    0.01    0.12
  -3  -7   1    0.02    0.05
   3   7  -1    0.06    0.09
   3   7  -1   -0.19    0.08
  -3   7   1   -0.11    0.09
  -3   7   1    0.15    0.13
   3   7  -1    0.02    0.03
  -3   7   1    0.03    0.16
  -3   7   1   -0.07    0.04
   2  -7  -1    0.34    0.07
   2  -7  -1    0.34    0.10
   2  -7  -1    0.41    0.13
  -2  -7   1    0.22    0.08
   2   7  -1    0.27    0.06
  -2   7   1    0.22    0.06
  -2   7   1    0.16    0.13
   2   7  -1    0.15    0.11
   2   7  -1    0.45    0.17
  -2   7   1    0.13    0.13
  -2   7   1    0.44    0.20
  -1  -7   1    0.04    0.06
   1  -7  -1    0.01    0.07
  -1  -7   1    0.00    0.03
   1  -7  -1    0.00    0.06
  -1  -7   1    0.00    0.02
   1   7  -1    0.14    0.13
  -1   7   1   -0.11    0.14
  -1   7   1    0.04    0.11
   1   7  -1    0.19    0.11
  -1   7   1   -0.06    0.09
   1   7  -1    0.02    0.04
  -1   7   1   -0.01    0.04
   1   7  -1    0.05    0.15
   0  -7  -1    0.13    0.08
   0  -7   1    0.10    0.07
   0  -7   1    0.03    0.04
   0  -7  -1    0.04    0.06
   0  -7   1    0.05    0.03
   0   7  -1    0.00    0.04
   0   7  -1   -0.03    0.16
   0   7  -1   -0.01    0.13
   0   7   1    0.13    0.18
   0   7  -1    0.15    0.11
   0   7   1    0.04    0.04
   0   7   1    0.05    0.12
   0   7   1    0.01    0.09
   1  -7   1    0.89    0.15
  -1  -7  -1    1.16    0.17
   1  -7   1    0.91    0.15
  -1  -7  -1    0.69    0.13
   1   7   1    0.76    0.10
  -1   7  -1    1.06    0.24
  -1   7  -1    0.79    0.19
  -1   7  -1    0.70    0.21
   1   7   1    0.82    0.19
  -1   7  -1    0.73    0.11
  -1   7  -1    0.87    0.26
   1   7   1    0.92    0.22
   1   7   1    0.79    0.27
   2  -7   1   -0.12    0.06
  -2  -7  -1    0.02    0.04
  -2  -7  -1    0.09    0.07
   2  -7   1    0.03    0.04
   2  -7   1    0.04    0.07
  -2   7  -1   -0.02    0.09
  -2   7  -1    0.12    0.05
   2   7   1    0.22    0.12
  -2   7  -1   -0.06    0.09
   2   7   1    0.16    0.10
  -2   7  -1    0.12    0.16
  -2   7  -1    0.09    0.12
   3  -7   1    0.03    0.15
   3  -7   1    0.09    0.08
   3  -7   1   -0.17    0.09
   3  -7   1   -0.08    0.06
  -3  -7  -1    0.15    0.07
  -3  -7  -1    0.04    0.04
  -3   7  -1   -0.14    0.15
  -3   7  -1    0.08    0.06
  -3   7  -1    0.07    0.13
   3   7   1    0.09    0.10
  -3   7  -1   -0.10    0.10
   3   7   1    0.10    0.13
   4  -7   1    4.37    0.47
   4  -7   1    4.29    0.58
   4  -7   1    4.35    0.45
  -4  -7  -1    5.40    0.46
  -4  -7  -1    5.57    0.42
   4  -7   1    4.42    0.63
   4   7   1    4.56    0.57
  -4   7  -1    6.19    0.70
  -4   7  -1    4.81    0.42
   4   7   1    4.42    0.49
  -5  -7  -1    0.43    0.07
   5  -7   1    0.46    0.14
   5  -7   1    0.41    0.12
   5  -7   1    0.21    0.19
  -5  -7  -1    0.41    0.08
   5  -7   1    0.49    0.22
   5   7   1    0.37    0.14
  -5   7  -1    0.40    0.09
   5   7   1    0.26    0.16
   6  -7   1    0.04    0.09
   6  -7   1    0.06    0.14
   6  -7   1    0.14    0.09
   6  -7   1    0.05    0.16
  -6  -7  -1    0.15    0.06
   6   7   1    0.22    0.12
  -6   7  -1    0.13    0.06
   6   7   1   -0.02    0.12
   7  -7   1    1.08    0.19
   7  -7   1    1.03    0.32
   7  -7   1    0.24    0.18
  -7  -7  -1    1.10    0.14
   7  -7   1    1.13    0.23
   7   7   1    1.03    0.26
  -7   7  -1    0.92    0.13
   7   7   1    0.86    0.20
   8  -7   1    0.28    0.15
   8  -7   1    0.43    0.13
   8  -7   1    0.38    0.26
   8  -7   1    0.40    0.22
   8   7   1    0.31    0.18
   8   7   1    0.32    0.15
  -8   7  -1    0.65    0.10
   9  -7   1    0.01    0.23
   9  -7   1   -0.01    0.13
   9  -7   1    0.21    0.12
   9  -7   1    0.16    0.17
  -9   7  -1    0.11    0.06
   9   7   1   -0.05    0.11
   9   7   1   -0.15    0.13
   9  -8  -1    0.32    0.22
   9  -8  -1    0.17    0.12
  -9   8   1    0.22    0.07
   9   8  -1    0.21    0.19
   9   8  -1    0.01    0.12
   8  -8  -1   -0.04    0.22
   8  -8  -1    0.19    0.20
   8  -8  -1   -0.12    0.12
   8  -8  -1    0.17    0.11
  -8   8   1    0.08    0.06
   8   8  -1    0.13    0.18
   8   8  -1    0.22    0.16
   7  -8  -1    0.56    0.15
   7  -8  -1    0.37    0.21
   7  -8  -1    0.44    0.17
   7  -8  -1    0.13    0.21
  -7   8   1    0.54    0.10
   7   8  -1    0.43    0.17
   7   8  -1    0.57    0.23
   6  -8  -1   -0.07    0.08
   6  -8  -1    0.21    0.13
   6  -8  -1    0.37    0.21
   6  -8  -1    0.25    0.21
   6   8  -1    0.56    0.21
   6   8  -1    0.29    0.13
  -6   8   1    0.41    0.08
   5  -8  -1    1.26    0.21
   5  -8  -1    1.07    0.34
   5  -8  -1    1.63    0.27
   5  -8  -1    0.91    0.27
  -5   8   1    1.44    0.29
   5   8  -1    1.78    0.32
  -5   8   1    1.29    0.17
   5   8  -1    1.35    0.25
  -5   8   1    1.15    0.29
   4  -8  -1    0.01    0.08
   4  -8  -1    0.44    0.23
   4  -8  -1    0.08    0.08
  -4   8   1   -0.04    0.05
  -4   8   1    0.07    0.17
   4   8  -1    0.27    0.14
   4   8  -1   -0.06    0.13
  -4   8   1   -0.19    0.09
   3  -8  -1    2.88    0.36
   3  -8  -1    2.87    0.33
  -3  -8   1    3.39    0.30
   3   8  -1    2.88    0.38
  -3   8   1    2.87    0.44
  -3   8   1    3.36    0.45
  -3   8   1    2.51    0.25
   3   8  -1    2.46    0.40
   3   8  -1    2.51    0.24
  -2  -8   1    1.59    0.20
   2  -8  -1    1.42    0.21
   2  -8  -1    1.49    0.23
   2   8  -1    1.36    0.14
   2   8  -1    1.07    0.24
  -2   8   1    1.35    0.16
   2   8  -1    0.86    0.25
  -2   8   1    1.23    0.45
  -2   8   1    1.40    0.30
  -2   8   1    1.61    0.30
   1  -8  -1    1.86    0.25
   1  -8  -1    1.97    0.24
  -1  -8   1    1.63    0.22
  -1  -8   1    1.77    0.14
  -1  -8   1    1.32    0.16
  -1   8   1    1.28    0.28
   1   8  -1    1.73    0.38
   1   8  -1    1.67    0.29
  -1   8   1    1.47    0.38
   1   8  -1    1.88    0.32
  -1   8   1    2.17    0.36
  -1   8   1    1.74    0.17
   1   8  -1    1.70    0.17
   0  -8   1    0.00    0.05
   0  -8  -1    0.10    0.08
   0  -8  -1   -0.03    0.06
   0  -8   1    0.03    0.03
   0  -8   1   -0.06    0.06
   0   8   1    0.01    0.04
   0   8   1    0.09    0.25
   0   8   1   -0.04    0.11
   0   8  -1   -0.03    0.10
   0   8  -1    0.06    0.14
   0   8   1    0.01    0.11
   0   8  -1    0.07    0.20
   0   8  -1   -0.01    0.04
  -1  -8  -1    0.03    0.07
  -1  -8  -1    0.02    0.06
   1  -8   1    0.10    0.08
   1   8   1    0.04    0.05
   1   8   1    0.11    0.21
  -1   8  -1    0.08    0.19
  -1   8  -1    0.01    0.12
  -1   8  -1    0.10    0.05
  -1   8  -1   -0.06    0.11
   1   8   1   -0.05    0.11
   1   8   1    0.17    0.11
  -2  -8  -1    1.32    0.16
  -2  -8  -1    1.32    0.20
   2  -8   1    1.70    0.22
   2  -8   1    1.19    0.15
   2  -8   1    1.20    0.20
  -2   8  -1    1.37    0.15
   2   8   1    1.32    0.45
  -2   8  -1    2.16    0.41
   2   8   1    1.10    0.26
  -2   8  -1    1.57    0.32
  -2   8  -1    1.30    0.28
   2   8   1    1.78    0.28
   3  -8   1    1.77    0.24
  -3  -8  -1    1.36    0.20
  -3  -8  -1    1.42    0.15
   3  -8   1    1.04    0.20
  -3   8  -1    1.32    0.30
  -3   8  -1    1.30    0.16
   3   8   1    1.52    0.26
  -3   8  -1    1.63    0.48
   3   8   1    1.10    0.27
  -3   8  -1    1.47    0.30
   4  -8   1    3.57    0.53
  -4  -8  -1    4.02    0.32
   4  -8   1    2.80    0.51
   4  -8   1    3.06    0.36
   4  -8   1    3.94    0.40
  -4  -8  -1    4.26    0.38
  -4   8  -1    3.45    0.33
   4   8   1    3.47    0.45
   4   8   1    3.30    0.49
  -4   8  -1    3.31    0.49
   5  -8   1    0.14    0.16
   5  -8   1    0.07    0.18
   5  -8   1   -0.04    0.07
   5  -8   1    0.06    0.09
   5   8   1    0.19    0.13
   5   8   1    0.11    0.12
  -5   8  -1    0.07    0.06
   6  -8   1    3.11    0.50
   6  -8   1    2.37    0.35
   6  -8   1    2.06    0.30
   6  -8   1    3.66    0.57
  -6   8  -1    3.01    0.26
   6   8   1    2.76    0.42
   6   8   1    2.19    0.35
   7  -8   1    0.14    0.10
   7  -8   1    0.01    0.11
   7  -8   1    0.10    0.21
   7  -8   1    0.03    0.15
  -7   8  -1    0.08    0.06
   7   8   1   -0.02    0.10
   7   8   1   -0.02    0.14
   8  -8   1    0.46    0.16
   8  -8   1    0.56    0.24
   8   8   1    0.49    0.19
   8   8   1    0.83    0.27
  -8   8  -1    0.78    0.12
   9  -8   1    0.00    0.09
   9  -8   1   -0.37    0.15
  -9   8  -1    0.21    0.07
   9   8   1   -0.11    0.10
   9   8   1   -0.02    0.16
   7  -9  -1    0.37    0.24
   7  -9  -1    0.10    0.13
   7  -9  -1    0.21    0.12
   7   9  -1   -0.03    0.12
  -7   9   1    0.30    0.09
   7   9  -1    0.44    0.20
   6  -9  -1   -0.13    0.09
   6  -9  -1    0.09    0.11
   6  -9  -1    0.06    0.17
   6  -9  -1    0.17    0.24
  -6   9   1   -0.03    0.13
   6   9  -1    0.02    0.11
   6   9  -1    0.16    0.16
  -6   9   1    0.08    0.06
   5  -9  -1   -0.03    0.09
   5  -9  -1    0.05    0.09
  -5   9   1    0.19    0.07
   5   9  -1    0.09    0.11
  -5   9   1    0.32    0.19
   5   9  -1    0.17    0.15
   4  -9  -1    0.18    0.12
   4  -9  -1    0.14    0.10
   4   9  -1    0.06    0.11
  -4   9   1    0.11    0.16
  -4   9   1    0.02    0.05
  -4   9   1    0.01    0.18
   4   9  -1    0.00    0.14
   3  -9  -1    0.13    0.10
  -3  -9   1    0.29    0.10
   3  -9  -1    0.33    0.13
  -3   9   1    0.05    0.16
  -3   9   1    0.28    0.08
  -3   9   1    0.51    0.22
   3   9  -1    0.26    0.16
   3   9  -1    0.01    0.11
  -2  -9   1    0.31    0.10
   2  -9  -1    0.34    0.11
   2  -9  -1    0.18    0.10
   2   9  -1    0.10    0.14
   2   9  -1    0.31    0.17
   2   9  -1    0.20    0.06
  -2   9   1    0.07    0.14
  -2   9   1    0.15    0.06
  -2   9   1    0.21    0.19
   1  -9  -1    0.03    0.08
  -1  -9   1    0.01    0.07
   1  -9  -1    0.09    0.10
   1   9  -1   -0.04    0.14
   1   9  -1   -0.03    0.11
   1   9  -1    0.03    0.05
  -1   9   1    0.01    0.12
  -1   9   1   -0.01    0.16
  -1   9   1    0.17    0.06
   0  -9  -1    0.34    0.12
   0  -9  -1    0.92    0.17
   0  -9   1    0.40    0.16
   0  -9   1    0.86    0.15
   0   9  -1    0.55    0.20
   0   9  -1    1.11    0.28
   0   9   1    0.75    0.23
   0   9   1    0.70    0.22
   0   9  -1    0.56    0.10
   0   9   1    0.68    0.11
   1  -9   1    0.02    0.07
  -1  -9  -1   -0.08    0.07
  -1  -9  -1    0.05    0.07
   1   9   1    0.23    0.16
   1   9   1   -0.02    0.11
  -1   9  -1   -0.09    0.11
   1   9   1    0.01    0.05
  -1   9  -1    0.03    0.05
  -1   9  -1   -0.15    0.13
   2  -9   1    0.53    0.14
  -2  -9  -1    0.65    0.15
  -2   9  -1    0.65    0.24
   2   9   1    0.70    0.23
  -2   9  -1    0.43    0.09
   2   9   1    0.57    0.18
  -2   9  -1    0.60    0.22
   3  -9   1   -0.11    0.06
  -3  -9  -1   -0.01    0.08
   3  -9   1   -0.01    0.08
   3   9   1   -0.15    0.08
  -3   9  -1    0.06    0.05
  -3   9  -1   -0.02    0.16
  -3   9  -1    0.19    0.15
   3   9   1   -0.01    0.13
   4  -9   1    0.01    0.09
  -4  -9  -1    0.02    0.08
   4  -9   1   -0.12    0.07
  -4   9  -1    0.07    0.18
  -4   9  -1    0.11    0.06
   4   9   1   -0.01    0.11
  -4   9  -1    0.24    0.18
   4   9   1    0.20    0.17
   5  -9   1   -0.14    0.07
   5  -9   1   -0.14    0.07
   5  -9   1   -0.19    0.13
   5   9   1    0.02    0.10
   5   9   1   -0.13    0.12
  -5   9  -1    0.22    0.17
  -5   9  -1    0.18    0.07
   6  -9   1    0.04    0.09
   6  -9   1   -0.03    0.17
   6  -9   1    0.06    0.10
   6   9   1    0.12    0.13
   6   9   1    0.06    0.16
  -6   9  -1    0.14    0.06
   7  -9   1    0.17    0.20
   7  -9   1   -0.02    0.09
  -7   9  -1    0.11    0.06
   7   9   1   -0.02    0.17
   7   9   1    0.06    0.12
   6 -10  -1    0.03    0.10
   6  10  -1    0.17    0.19
   6  10  -1    0.14    0.15
  -6  10   1    0.08    0.06
  -6  10   1    0.03    0.19
   5 -10  -1    0.37    0.16
   5 -10  -1    0.41    0.14
  -5  10   1    0.45    0.23
  -5  10   1    0.39    0.09
   5  10  -1    0.41    0.21
   5  10  -1    0.13    0.13
   4 -10  -1   -0.01    0.10
   4 -10  -1    0.09    0.10
  -4  10   1   -0.06    0.13
   4  10  -1    0.16    0.14
  -4  10   1    0.04    0.06
   4  10  -1   -0.19    0.11
   3 -10  -1    0.07    0.10
  -3 -10   1    0.23    0.11
   3 -10  -1    0.01    0.09
   3  10  -1    0.00    0.14
   3  10  -1    0.38    0.20
  -3  10   1    0.26    0.07
  -3  10   1    0.30    0.19
   2 -10  -1   -0.07    0.08
  -2 -10   1   -0.03    0.07
  -2  10   1   -0.17    0.15
   2  10  -1    0.17    0.15
  -2  10   1    0.13    0.06
   2  10  -1    0.17    0.14
   2  10  -1    0.03    0.05
  -2  10   1    0.15    0.17
   1 -10  -1    0.20    0.11
  -1 -10   1    0.40    0.12
   1  10  -1    0.31    0.08
  -1  10   1    0.02    0.18
  -1  10   1    0.16    0.18
   1  10  -1    0.24    0.20
  -1  10   1    0.06    0.05
   1  10  -1    0.35    0.18
   0 -10  -1    0.02    0.08
   0 -10   1    0.24    0.10
   0  10   1    0.26    0.07
   0  10  -1    0.07    0.05
   0  10   1   -0.02    0.18
   0  10  -1    0.05    0.15
   0  10  -1    0.18    0.18
   0  10   1   -0.02    0.15
   1 -10   1   -0.04    0.07
  -1 -10  -1   -0.02    0.08
   1  10   1    0.11    0.14
   1  10   1   -0.11    0.14
  -1  10  -1   -0.04    0.13
  -1  10  -1    0.03    0.18
  -1  10  -1    0.13    0.06
  -2 -10  -1    0.20    0.12
   2 -10   1    0.18    0.10
   2  10   1    0.00    0.15
  -2  10  -1    0.34    0.09
  -2  10  -1   -0.03    0.14
   2  10   1    0.37    0.16
  -2  10  -1    0.16    0.20
  -3 -10  -1    0.75    0.18
   3 -10   1    0.38    0.14
   3 -10   1    0.72    0.17
  -3  10  -1    0.59    0.11
   3  10   1    0.80    0.22
   3  10   1    0.64    0.25
  -3  10  -1    0.62    0.27
  -3  10  -1    0.56    0.24
   4 -10   1    0.14    0.11
   4 -10   1    0.12    0.10
  -4 -10  -1    0.09    0.10
  -4  10  -1    0.11    0.06
  -4  10  -1    0.07    0.17
   4  10   1    0.21    0.17
   4  10   1    0.05    0.12
   5 -10   1   -0.09    0.08
   5  10   1   -0.16    0.15
  -5  10  -1    0.17    0.07
  -5  10  -1   -0.26    0.12
   5  10   1    0.05    0.14
   6 -10   1    0.12    0.11
   6  10   1    0.30    0.22
  -6  10  -1    0.23    0.08
   6  10   1    0.10    0.13
  -6  10  -1   -0.16    0.16
   4 -11  -1    0.20    0.12
   4  11  -1   -0.03    0.15
  -4  11   1    0.08    0.07
   4  11  -1    0.36    0.23
  -4  11   1   -0.15    0.16
  -3 -11   1    0.29    0.12
   3 -11  -1    0.16    0.13
   3  11  -1    0.14    0.16
  -3  11   1    0.23    0.07
  -3  11   1    0.69    0.25
   3  11  -1    0.18    0.22
   2 -11  -1    0.04    0.10
  -2 -11   1    0.18    0.11
  -2  11   1    0.20    0.19
   2  11  -1    0.03    0.21
   2  11  -1    0.13    0.17
  -2  11   1    0.33    0.08
  -1 -11   1    0.28    0.12
   1 -11  -1    0.19    0.13
  -1  11   1    0.65    0.26
   1  11  -1    0.68    0.24
  -1  11   1    0.25    0.08
   1  11  -1    0.51    0.09
   1  11  -1    0.33    0.23
   0 -11   1    0.19    0.10
   0 -11  -1   -0.03    0.08
   0  11  -1   -0.07    0.19
   0  11  -1   -0.07    0.15
   0  11   1    0.07    0.16
   0  11   1   -0.06    0.34
   0  11  -1    0.06    0.05
  -1 -11  -1    0.11    0.11
   1 -11   1    0.13    0.10
  -1  11  -1   -0.13    0.13
   1  11   1    0.15    0.16
  -1  11  -1    0.18    0.07
   1  11   1   -0.12    0.20
  -1  11  -1   -0.04    0.21
   2 -11   1    0.20    0.11
  -2 -11  -1    0.20    0.12
  -2  11  -1    0.06    0.19
  -2  11  -1    0.24    0.08
   2  11   1    0.15    0.21
   2  11   1   -0.07    0.13
  -3 -11  -1    0.10    0.10
   3  11   1    0.24    0.17
   3  11   1    0.18    0.23
  -3  11  -1    0.22    0.07
  -3  11  -1    0.11    0.18
   4 -11   1    0.18    0.12
  -4 -11  -1    0.08    0.10
  -4  11  -1    0.01    0.05
  -4  11  -1    0.08    0.20
   4  11   1    0.01    0.15
   4  11   1    0.28    0.23
  12   0  -2    0.05    0.09
  12   0  -2   -0.37    0.16
  12   0  -2   -0.26    0.12
  11   0  -2   -0.01    0.13
  11   0  -2   -0.11    0.15
  11   0  -2    0.14    0.09
  10   0  -2   -0.08    0.13
  10   0  -2    0.08    0.09
  10   0  -2    0.15    0.13
   9   0  -2    1.38    0.27
   9   0  -2    1.80    0.24
   9   0  -2    1.74    0.29
   8   0  -2    0.15    0.11
   8   0  -2   -0.01    0.06
   8   0  -2    0.03    0.03
   8   0  -2    0.09    0.09
   7   0  -2    2.43    0.20
   7   0  -2    2.90    0.27
   7   0  -2    2.60    0.32
   7   0  -2    2.11    0.31
   6   0  -2    3.79    0.37
   6   0  -2    3.53    0.37
   6   0  -2    3.89    0.30
   6   0  -2    3.61    0.35
   5   0  -2    0.06    0.05
  -5   0   2    0.10    0.06
  -5   0   2    0.05    0.05
   5   0  -2    0.17    0.07
   5   0  -2    0.02    0.05
   5   0  -2    0.06    0.02
  -5   0   2    0.02    0.05
   5   0  -2    0.08    0.05
   4   0  -2    9.80    0.84
   4   0  -2    9.90    0.84
  -4   0   2    9.08    0.84
   4   0  -2   10.84    0.83
   4   0  -2   10.64    0.80
  -4   0   2   11.11    0.84
   4   0  -2   10.55    0.84
  -4   0   2   10.89    0.83
   3   0  -2  100.99    7.24
   3   0  -2   94.41    7.25
   3   0  -2   91.36    7.24
  -3   0   2   94.58    7.24
   3   0  -2   93.59    7.36
  -3   0   2   95.35    7.25
   3   0  -2   93.76    7.25
   2   0  -2    0.14    0.04
  -2   0   2    0.22    0.04
   2   0  -2    0.24    0.05
   2   0  -2    0.16    0.05
  -1   0   2   83.80    6.67
  -1   0   2   80.89    6.68
   1   0  -2   89.57    6.67
   1   0  -2   83.95    6.68
   1   0  -2   93.72    6.67
  -1   0   2   91.60    6.67
   0   0  -2   87.13    7.27
   0   0   2   97.90    7.27
   0   0   2   99.18    7.28
   0   0   2   84.65    7.27
   0   0  -2  103.97    7.27
   0   0  -2  100.84    7.28
  -1   0  -2   13.26    1.06
  -1   0  -2   14.05    1.07
   1   0   2   13.36    1.06
   1   0   2   13.85    1.07
   1   0   2   13.65    1.06
   1   0   2   14.25    1.06
  -1   0  -2   14.27    1.07
  -1   0  -2   14.14    1.06
   1   0   2   13.60    1.07
  -1   0  -2   14.18    1.06
  -1   0  -2   13.57    1.08
  -2   0  -2    0.39    0.04
   2   0   2    0.44    0.08
   2   0   2    0.51    0.08
  -2   0  -2    0.44    0.07
   2   0   2    0.46    0.05
   2   0   2    0.33    0.04
   2   0   2    0.42    0.05
  -2   0  -2    0.50    0.07
  -2   0  -2    0.34    0.05
  -2   0  -2    0.45    0.08
   3   0   2  136.57   10.74
  -3   0  -2  139.63   10.75
   3   0   2  140.19   10.75
   3   0   2  136.71   10.72
  -3   0  -2  138.52   10.71
   3   0   2  147.66   10.73
   3   0   2  157.69   10.75
  -3   0  -2  135.58   10.74
  -3   0  -2  143.87   10.74
  -3   0  -2  131.99   10.73
  -4   0  -2   -0.04    0.02
   4   0   2   -0.07    0.02
  -4   0  -2   -0.02    0.06
   4   0   2   -0.07    0.03
   4   0   2   -0.01    0.06
   4   0   2   -0.09    0.03
  -4   0  -2   -0.11    0.04
  -4   0  -2   -0.08    0.04
  -4   0  -2   -0.07    0.04
   4   0   2   -0.10    0.05
  -5   0  -2    2.06    0.21
  -5   0  -2    2.04    0.17
  -5   0  -2    1.77    0.21
   5   0   2    2.49    0.28
   5   0   2    1.81    0.24
  -5   0  -2    1.95    0.26
   5   0   2    2.09    0.18
  -5   0  -2    2.38    0.23
   5   0   2    2.39    0.23
   5   0   2    2.33    0.20
   6   0   2    0.18    0.06
   6   0   2    0.02    0.08
   6   0   2    0.06    0.03
  -6   0  -2    0.06    0.06
   6   0   2    0.06    0.07
  -6   0  -2    0.02    0.08
  -6   0  -2    0.04    0.05
  -6   0  -2    0.05    0.03
   7   0   2   18.06    1.42
   7   0   2   16.97    1.43
  -7   0  -2   17.87    1.32
   7   0   2   15.43    1.33
  -7   0  -2   18.04    1.38
   7   0   2   17.44    1.36
   8   0   2    6.81    0.68
   8   0   2    7.66    0.62
   8   0   2    7.45    0.59
  -8   0  -2    7.42    0.64
   8   0   2    6.76    0.69
  -8   0  -2    7.45    0.58
   9   0   2   17.12    1.45
   9   0   2   16.78    1.44
  -9   0  -2   17.56    1.31
   9   0   2   16.05    1.35
  10   0   2    0.27    0.19
  10   0   2    0.65    0.13
  10   0   2    0.55    0.19
  11   0   2    0.13    0.09
  11   0   2    0.33    0.22
  11   0   2    0.19    0.16
  12   0   2   -0.10    0.15
  12   0   2   -0.05    0.08
  12   0   2   -0.01    0.19
  12  -1  -2    0.02    0.15
  12  -1  -2    0.04    0.09
  12  -1  -2    0.17    0.22
  12   1  -2    0.21    0.16
  12   1  -2    0.11    0.10
  12   1  -2    0.08    0.19
  11  -1  -2    0.08    0.17
  11  -1  -2    0.07    0.09
  11  -1  -2    0.02    0.13
  11   1  -2   -0.03    0.14
  11   1  -2    0.04    0.09
  11   1  -2   -0.08    0.10
  10  -1  -2    0.03    0.12
  10  -1  -2    0.05    0.08
  10  -1  -2   -0.13    0.14
  10   1  -2   -0.10    0.12
  10   1  -2    0.04    0.09
  10   1  -2    0.21    0.13
   9  -1  -2    0.12    0.10
   9  -1  -2   -0.03    0.11
   9  -1  -2    0.24    0.08
   9   1  -2    0.05    0.10
   9   1  -2    0.07    0.11
   9   1  -2    0.03    0.07
   8  -1  -2    0.17    0.04
   8  -1  -2    0.31    0.14
   8  -1  -2    0.20    0.08
   8  -1  -2   -0.06    0.11
   8   1  -2    0.39    0.12
   8   1  -2    0.16    0.09
   8   1  -2    0.23    0.12
   7  -1  -2    2.75    0.36
   7  -1  -2    2.95    0.23
   7  -1  -2    2.22    0.32
   7  -1  -2    2.81    0.27
   7   1  -2    2.51    0.29
  -7   1   2    2.87    0.23
   7   1  -2    2.26    0.32
   7   1  -2    2.82    0.30
   6  -1  -2    0.89    0.19
   6  -1  -2    1.37    0.16
   6  -1  -2    0.97    0.18
   6  -1  -2    1.19    0.11
   6   1  -2    1.08    0.18
  -6   1   2    1.29    0.11
   6   1  -2    1.10    0.17
   6   1  -2    1.24    0.18
   6   1  -2    1.41    0.15
   5  -1  -2    3.95    0.34
  -5  -1   2    4.22    0.36
   5  -1  -2    3.86    0.36
   5  -1  -2    3.90    0.30
   5  -1  -2    3.70    0.38
  -5  -1   2    3.80    0.34
   5  -1  -2    3.89    0.33
  -5   1   2    4.02    0.35
   5   1  -2    3.77    0.34
  -5   1   2    3.66    0.35
   5   1  -2    3.39    0.35
  -5   1   2    3.66    0.30
  -5   1   2    3.88    0.36
   5   1  -2    3.91    0.35
   5   1  -2    3.61    0.35
   4  -1  -2    0.27    0.06
   4  -1  -2    0.21    0.04
  -4  -1   2    0.32    0.08
   4  -1  -2    0.18    0.09
   4  -1  -2    0.20    0.06
  -4  -1   2    0.18    0.06
   4  -1  -2    0.41    0.09
   4   1  -2    0.15    0.07
   4   1  -2    0.15    0.07
   4   1  -2    0.20    0.06
   4   1  -2    0.24    0.06
  -4   1   2    0.20    0.03
  -4   1   2    0.19    0.06
  -4   1   2    0.24    0.08
  -4   1   2    0.34    0.08
   3  -1  -2    7.11    0.57
   3  -1  -2    7.45    0.59
  -3  -1   2    7.13    0.59
   3  -1  -2    7.06    0.55
   3  -1  -2    7.06    0.60
  -3  -1   2    7.35    0.58
  -3   1   2    7.43    0.59
   3   1  -2    6.80    0.58
   3   1  -2    7.02    0.57
  -3   1   2    6.86    0.55
   3   1  -2    7.03    0.54
   3   1  -2    7.64    0.57
  -2  -1   2   74.26    5.66
   2  -1  -2   72.97    5.67
   2  -1  -2   76.79    5.66
   2  -1  -2   71.50    5.64
   2   1  -2   71.29    5.64
   2   1  -2   73.78    5.66
  -2   1   2   80.51    5.68
  -2   1   2   77.66    5.68
  -2   1   2   69.36    5.64
   2   1  -2   73.92    5.66
   2   1  -2   75.12    5.66
   1  -1  -2    5.00    0.39
  -1  -1   2    4.86    0.39
  -1  -1   2    4.88    0.38
   1  -1  -2    4.89    0.38
   1  -1  -2    4.44    0.41
   1  -1  -2    4.88    0.41
   1  -1  -2    4.76    0.40
  -1   1   2    5.20    0.41
   1   1  -2    4.75    0.39
  -1   1   2    4.33    0.41
  -1   1   2    5.26    0.41
   1   1  -2    4.99    0.40
  -1   1   2    4.93    0.39
   1   1  -2    4.70    0.38
   0  -1   2    0.00    0.02
   0  -1  -2    0.00    0.01
   0  -1  -2    0.01    0.03
   0  -1  -2   -0.01    0.02
   0  -1  -2   -0.03    0.03
   0  -1   2    0.03    0.03
   0  -1  -2    0.00    0.03
   0  -1   2    0.01    0.03
   0  -1   2    0.00    0.01
   0   1  -2   -0.02    0.03
   0   1   2   -0.01    0.01
   0   1  -2   -0.01    0.01
   0   1   2    0.00    0.01
   0   1   2   -0.01    0.03
   0   1   2    0.01    0.02
   0   1  -2    0.01    0.03
   0   1  -2    0.01    0.01
   0   1  -2    0.00    0.01
   1  -1   2    3.76    0.29
   1  -1   2    3.23    0.26
   1  -1   2    3.14    0.26
  -1  -1  -2    2.74    0.28
   1  -1   2    3.24    0.27
  -1  -1  -2    3.26    0.26
  -1  -1  -2    3.42    0.27
  -1  -1  -2    3.21    0.28
   1  -1   2    3.30    0.28
   1   1   2    3.31    0.27
  -1   1  -2    3.59    0.28
  -1   1  -2    3.10    0.28
   1   1   2    3.04    0.28
  -1   1  -2    3.12    0.26
  -1   1  -2    3.29    0.26
  -1   1  -2    3.03    0.25
   1   1   2    3.15    0.27
  -2  -1  -2  134.39    9.78
   2  -1   2  129.58    9.75
  -2  -1  -2  127.66    9.77
   2  -1   2  125.46    9.78
   2  -1   2  124.98    9.76
  -2  -1  -2  125.79    9.77
  -2  -1  -2  135.05    9.78
   2  -1   2  129.63    9.78
   2  -1   2  124.92    9.77
  -2   1  -2  136.78    9.75
  -2   1  -2  125.97    9.78
  -2   1  -2  129.70    9.77
   2   1   2  110.01    9.77
  -2   1  -2  133.30    9.81
  -2   1  -2  131.94    9.78
   2   1   2  126.31    9.78
  -3  -1  -2   68.94    5.44
   3  -1   2   71.94    5.44
   3  -1   2   69.52    5.47
   3  -1   2   68.42    5.44
  -3  -1  -2   73.81    5.47
  -3  -1  -2   74.61    5.46
   3  -1   2   68.61    5.48
  -3  -1  -2   71.63    5.48
  -3   1  -2   69.73    5.44
  -3   1  -2   74.76    5.46
   3   1   2   70.90    5.48
   3   1   2   71.04    5.47
   3   1   2   72.68    5.45
  -3   1  -2   74.89    5.45
  -3   1  -2   71.90    5.48
  -3   1  -2   73.35    5.47
   3   1   2   66.73    5.46
   4  -1   2    3.29    0.30
  -4  -1  -2    3.55    0.33
   4  -1   2    3.55    0.34
   4  -1   2    3.56    0.30
  -4  -1  -2    3.97    0.33
   4  -1   2    3.57    0.36
  -4  -1  -2    3.95    0.36
  -4  -1  -2    3.65    0.29
  -4   1  -2    3.86    0.34
   4   1   2    3.49    0.33
   4   1   2    3.80    0.34
   4   1   2    3.45    0.32
  -4   1  -2    3.80    0.32
   4   1   2    3.58    0.31
  -4   1  -2    3.91    0.35
  -4   1  -2    3.77    0.29
   4   1   2    3.17    0.34
  -4   1  -2    3.77    0.32
  -5  -1  -2    0.03    0.04
  -5  -1  -2    0.03    0.05
  -5  -1  -2    0.02    0.02
  -5  -1  -2   -0.05    0.05
   5  -1   2    0.02    0.04
   5  -1   2    0.19    0.09
   5  -1   2    0.00    0.02
   5  -1   2    0.02    0.06
   5   1   2    0.01    0.04
  -5   1  -2    0.01    0.06
   5   1   2   -0.04    0.04
  -5   1  -2    0.07    0.05
   5   1   2   -0.05    0.07
  -5   1  -2    0.04    0.03
  -5   1  -2    0.03    0.04
  -5   1  -2    0.13    0.08
   5   1   2    0.09    0.06
   5   1   2    0.01    0.03
   6  -1   2    8.47    0.66
  -6  -1  -2    8.32    0.68
  -6  -1  -2    8.17    0.63
   6  -1   2    8.33    0.64
   6  -1   2    8.21    0.71
  -6  -1  -2    8.32    0.72
   6  -1   2    8.38    0.73
   6   1   2    8.08    0.70
  -6   1  -2    8.17    0.71
  -6   1  -2    8.32    0.68
   6   1   2    6.49    0.70
  -6   1  -2    7.87    0.68
  -6   1  -2    8.04    0.64
   6   1   2    8.10    0.67
   7  -1   2    0.12    0.06
  -7  -1  -2   -0.01    0.06
   7  -1   2    0.00    0.10
   7  -1   2    0.08    0.09
  -7  -1  -2    0.08    0.02
   7  -1   2    0.09    0.04
   7   1   2   -0.03    0.07
  -7   1  -2    0.09    0.06
   7   1   2    0.04    0.09
   7   1   2    0.04    0.05
  -7   1  -2    0.01    0.03
   8  -1   2    0.14    0.11
   8  -1   2    0.19    0.07
  -8  -1  -2    0.40    0.11
  -8  -1  -2    0.22    0.04
   8  -1   2    0.20    0.06
   8  -1   2    0.39    0.16
  -8   1  -2    0.23    0.09
   8   1   2    0.31    0.09
   8   1   2    0.23    0.12
  -8   1  -2    0.25    0.05
   8   1   2    0.10    0.11
   9  -1   2    0.08    0.07
   9  -1   2    0.16    0.13
  -9  -1  -2    0.02    0.02
  -9  -1  -2    0.01    0.07
   9  -1   2    0.03    0.13
   9   1   2    0.11    0.12
   9   1   2    0.00    0.07
  -9   1  -2    0.01    0.04
   9   1   2   -0.04    0.11
  10  -1   2    0.08    0.15
  10  -1   2    0.17    0.09
  10  -1   2    0.05    0.12
  10   1   2    0.27    0.16
 -10   1  -2    0.17    0.04
  10   1   2    0.05    0.12
  10   1   2    0.18    0.09
  11  -1   2    0.01    0.15
  11  -1   2    0.02    0.07
  11  -1   2   -0.14    0.12
  11   1   2    0.03    0.08
  11   1   2   -0.04    0.13
  11   1   2    0.04    0.15
  12  -1   2    0.24    0.21
  12  -1   2    0.08    0.09
  12  -1   2   -0.05    0.14
  12   1   2    0.11    0.10
  12   1   2    0.49    0.24
  12   1   2    0.10    0.15
  12  -2  -2    0.02    0.21
  12  -2  -2    0.14    0.16
  12  -2  -2   -0.03    0.10
  12   2  -2    0.00    0.11
  12   2  -2    0.07    0.15
  12   2  -2   -0.04    0.17
  11  -2  -2    0.27    0.19
  11  -2  -2    0.23    0.20
  11  -2  -2    0.25    0.12
  11   2  -2    0.17    0.15
  11   2  -2   -0.16    0.12
  11   2  -2    0.29    0.14
  10  -2  -2   -0.03    0.11
  10  -2  -2   -0.05    0.14
  10  -2  -2    0.05    0.08
  10   2  -2    0.05    0.09
  10   2  -2    0.03    0.13
  10   2  -2   -0.11    0.09
   9  -2  -2    0.16    0.08
   9  -2  -2    0.10    0.13
   9  -2  -2    0.14    0.13
   9   2  -2    0.02    0.09
   9   2  -2    0.19    0.11
   9   2  -2    0.15    0.13
   8  -2  -2    0.01    0.10
   8  -2  -2    0.02    0.03
   8  -2  -2    0.03    0.13
   8  -2  -2   -0.05    0.05
  -8   2   2   -0.03    0.03
   8   2  -2    0.06    0.09
   8   2  -2   -0.07    0.08
   8   2  -2   -0.05    0.06
   7  -2  -2    0.02    0.03
   7  -2  -2    0.00    0.09
   7  -2  -2   -0.02    0.04
   7  -2  -2    0.06    0.11
   7   2  -2    0.00    0.06
  -7   2   2    0.00    0.03
   7   2  -2   -0.02    0.08
   7   2  -2   -0.08    0.05
   6  -2  -2    0.18    0.06
   6  -2  -2    0.19    0.04
   6  -2  -2    0.31    0.12
   6  -2  -2    0.25    0.10
   6   2  -2    0.29    0.10
   6   2  -2    0.05    0.06
   6   2  -2    0.24    0.07
  -6   2   2    0.23    0.04
   6   2  -2    0.34    0.10
  -5  -2   2    0.29    0.10
   5  -2  -2    0.37    0.12
   5  -2  -2    0.27    0.05
   5  -2  -2    0.18    0.09
   5  -2  -2    0.21    0.06
  -5  -2   2    0.38    0.09
  -5   2   2    0.32    0.08
   5   2  -2    0.26    0.08
  -5   2   2    0.19    0.05
   5   2  -2    0.31    0.09
   5   2  -2    0.19    0.06
  -5   2   2    0.38    0.11
  -4  -2   2    1.07    0.16
   4  -2  -2    1.11    0.10
  -4  -2   2    1.35    0.16
   4  -2  -2    1.16    0.19
   4  -2  -2    1.14    0.17
   4  -2  -2    0.92    0.12
   4   2  -2    0.87    0.13
   4   2  -2    1.19    0.16
  -4   2   2    0.98    0.10
   4   2  -2    1.13    0.12
  -4   2   2    0.92    0.16
  -4   2   2    1.24    0.15
  -3  -2   2   -0.02    0.03
   3  -2  -2    0.03    0.02
   3  -2  -2    0.02    0.03
  -3  -2   2    0.01    0.01
   3  -2  -2    0.07    0.06
   3  -2  -2   -0.02    0.07
   3  -2  -2   -0.09    0.04
  -3  -2   2    0.02    0.05
  -3   2   2    0.07    0.07
   3   2  -2    0.03    0.05
  -3   2   2    0.00    0.02
   3   2  -2    0.04    0.02
   3   2  -2    0.04    0.04
  -2  -2   2   -0.06    0.04
  -2  -2   2    0.01    0.01
   2  -2  -2   -0.05    0.05
   2  -2  -2    0.01    0.07
   2  -2  -2   -0.09    0.05
  -2  -2   2    0.04    0.04
   2  -2  -2   -0.02    0.03
   2  -2  -2    0.01    0.02
   2   2  -2    0.03    0.02
  -2   2   2   -0.02    0.02
   2   2  -2    0.09    0.04
  -2   2   2   -0.01    0.06
   2   2  -2    0.02    0.05
   2   2  -2    0.00    0.02
   2   2  -2    0.01    0.01
  -2   2   2   -0.03    0.05
  -1  -2   2   88.12    6.74
   1  -2  -2   76.83    6.77
   1  -2  -2   87.91    6.78
  -1  -2   2   89.23    6.76
   1  -2  -2   89.16    6.79
  -1  -2   2   86.88    6.77
   1  -2  -2   89.92    6.75
   1   2  -2   88.67    6.77
  -1   2   2   88.66    6.77
   1   2  -2   88.97    6.75
  -1   2   2   95.43    6.75
   1   2  -2   96.38    6.75
  -1   2   2   91.21    6.79
   1   2  -2   90.97    6.76
  -1   2   2   89.95    6.74
  -1   2   2   78.51    6.78
   0  -2   2  181.54   13.20
   0  -2  -2  167.53   13.20
   0  -2  -2  172.71   13.18
   0  -2   2  175.44   13.20
   0  -2  -2  175.82   13.20
   0  -2  -2  166.31   13.20
   0  -2   2  177.40   13.20
   0  -2   2  182.01   13.19
   0  -2  -2  173.18   13.19
   0   2  -2  179.03   13.19
   0   2  -2  172.84   13.20
   0   2   2  173.05   13.19
   0   2   2  176.58   13.20
   0   2  -2  169.07   13.19
   0   2  -2  172.83   13.20
   0   2   2  166.98   13.19
   0   2  -2  176.23   13.21
   0   2   2  155.22   13.20
   0   2  -2  176.00   13.18
   1  -2   2   23.28    1.81
   1  -2   2   21.42    1.78
   1  -2   2   24.57    1.83
  -1  -2  -2   24.09    1.80
   1  -2   2   23.89    1.78
  -1  -2  -2   25.11    1.80
   1  -2   2   24.49    1.78
  -1  -2  -2   24.32    1.82
  -1   2  -2   23.14    1.81
  -1   2  -2   23.89    1.78
   1   2   2   21.70    1.78
  -1   2  -2   22.41    1.78
   1   2   2   22.73    1.80
  -1   2  -2   23.48    1.78
  -1   2  -2   23.70    1.82
  -1   2  -2   20.76    1.78
   1   2   2   22.75    1.81
   2  -2   2    4.41    0.40
   2  -2   2    5.02    0.40
  -2  -2  -2    5.17    0.40
   2  -2   2    5.13    0.44
  -2  -2  -2    5.05    0.43
   2  -2   2    4.87    0.40
   2  -2   2    5.00    0.39
  -2  -2  -2    4.42    0.41
   2  -2   2    4.81    0.44
  -2  -2  -2    4.87    0.42
  -2   2  -2    5.04    0.43
  -2   2  -2    4.87    0.39
  -2   2  -2    4.96    0.44
  -2   2  -2    5.48    0.40
   2   2   2    4.44    0.42
   2   2   2    5.14    0.42
  -2   2  -2    4.75    0.40
   3  -2   2    2.47    0.24
  -3  -2  -2    2.93    0.25
   3  -2   2    3.18    0.29
  -3  -2  -2    2.85    0.27
   3  -2   2    2.68    0.32
  -3  -2  -2    2.98    0.26
  -3  -2  -2    2.93    0.29
   3  -2   2    2.78    0.23
  -3   2  -2    3.10    0.24
   3   2   2    2.48    0.26
  -3   2  -2    3.15    0.30
   3   2   2    2.29    0.26
   3   2   2    2.83    0.28
  -3   2  -2    2.96    0.25
  -3   2  -2    2.90    0.23
  -3   2  -2    3.40    0.29
   4  -2   2    0.87    0.09
   4  -2   2    0.84    0.16
   4  -2   2    0.79    0.11
   4  -2   2    0.99    0.12
  -4  -2  -2    1.09    0.17
   4  -2   2    0.93    0.18
  -4  -2  -2    0.95    0.09
  -4  -2  -2    1.05    0.15
  -4  -2  -2    1.10    0.13
   4   2   2    0.95    0.14
  -4   2  -2    1.27    0.17
  -4   2  -2    0.94    0.09
  -4   2  -2    0.82    0.12
  -4   2  -2    1.09    0.12
   4   2   2    0.83    0.15
   4   2   2    0.82    0.14
  -4   2  -2    0.90    0.17
   4   2   2    0.96    0.12
   5  -2   2    1.99    0.23
  -5  -2  -2    1.96    0.16
   5  -2   2    1.97    0.19
  -5  -2  -2    2.10    0.26
   5  -2   2    2.14    0.27
   5  -2   2    2.18    0.29
  -5  -2  -2    1.69    0.28
   5  -2   2    1.89    0.17
  -5  -2  -2    1.88    0.20
   5   2   2    1.69    0.23
   5   2   2    1.98    0.26
   5   2   2    1.77    0.21
  -5   2  -2    2.26    0.26
   5   2   2    1.80    0.19
  -5   2  -2    2.12    0.27
  -5   2  -2    2.12    0.20
   5   2   2    1.78    0.22
  -5   2  -2    1.98    0.17
  -5   2  -2    1.88    0.20
  -6  -2  -2    0.18    0.03
   6  -2   2    0.13    0.06
  -6  -2  -2    0.06    0.10
   6  -2   2    0.21    0.05
   6  -2   2    0.18    0.12
   6  -2   2    0.32    0.12
  -6  -2  -2    0.23    0.07
   6   2   2    0.55    0.14
  -6   2  -2    0.27    0.08
   6   2   2    0.22    0.09
  -6   2  -2    0.15    0.10
  -6   2  -2    0.20    0.05
   6   2   2    0.13    0.07
   7  -2   2    1.98    0.19
   7  -2   2    1.66    0.20
   7  -2   2    2.69    0.36
  -7  -2  -2    2.27    0.23
  -7  -2  -2    2.12    0.16
   7  -2   2    1.94    0.30
   7   2   2    1.64    0.26
  -7   2  -2    2.09    0.18
   7   2   2    1.62    0.23
   7   2   2    2.32    0.30
  -8  -2  -2    4.87    0.44
   8  -2   2    5.58    0.52
   8  -2   2    4.25    0.42
   8  -2   2    4.41    0.56
   8   2   2    5.16    0.48
   8   2   2    4.79    0.50
  -8   2  -2    4.66    0.39
   8   2   2    4.49    0.44
   9  -2   2    6.43    0.70
   9  -2   2    6.78    0.73
   9  -2   2    7.34    0.62
  -9  -2  -2    7.29    0.64
   9   2   2    6.88    0.70
   9   2   2    7.32    0.69
   9   2   2    7.29    0.64
  -9   2  -2    7.47    0.58
  10  -2   2    0.10    0.08
  10  -2   2   -0.07    0.13
  10  -2   2    0.16    0.16
  10   2   2    0.09    0.09
  10   2   2    0.04    0.11
 -10   2  -2    0.22    0.05
  10   2   2    0.13    0.13
  11  -2   2   -0.15    0.11
  11  -2   2   -0.03    0.07
  11  -2   2   -0.08    0.14
  11   2   2   -0.05    0.15
  11   2   2    0.20    0.14
  11   2   2    0.14    0.10
  12  -2   2   -0.14    0.07
  12  -2   2   -0.11    0.21
  12  -2   2   -0.06    0.15
  12   2   2   -0.04    0.09
  12   2   2    0.06    0.18
  12   2   2   -0.08    0.13
  12  -3  -2    0.14    0.19
  12  -3  -2    0.28    0.25
  12   3  -2    0.13    0.14
  12   3  -2    0.18    0.16
  11  -3  -2   -0.05    0.15
  11  -3  -2   -0.02    0.08
  11  -3  -2   -0.19    0.15
  11   3  -2    0.11    0.13
  11   3  -2    0.42    0.15
  11   3  -2   -0.10    0.11
  10  -3  -2   -0.09    0.12
  10  -3  -2   -0.03    0.08
  10  -3  -2   -0.13    0.16
  10   3  -2    0.10    0.12
  10   3  -2    0.37    0.17
  10   3  -2   -0.02    0.09
   9  -3  -2    0.00    0.12
   9  -3  -2    0.07    0.08
   9  -3  -2    0.29    0.21
  -9   3   2    0.23    0.06
   9   3  -2    0.18    0.11
   9   3  -2    0.28    0.13
   9   3  -2    0.11    0.13
   8  -3  -2   -0.11    0.06
   8  -3  -2   -0.18    0.09
   8  -3  -2   -0.14    0.11
   8   3  -2   -0.06    0.08
   8   3  -2   -0.01    0.09
   8   3  -2   -0.02    0.06
  -8   3   2   -0.01    0.03
   7  -3  -2   -0.03    0.10
   7  -3  -2    0.12    0.12
   7  -3  -2    0.08    0.06
  -7   3   2   -0.03    0.03
   7   3  -2    0.07    0.07
   7   3  -2    0.04    0.08
   7   3  -2    0.08    0.08
   6  -3  -2    1.55    0.25
   6  -3  -2    1.80    0.28
   6  -3  -2    1.74    0.18
   6  -3  -2    1.48    0.26
   6  -3  -2    1.59    0.15
   6   3  -2    1.69    0.19
   6   3  -2    1.82    0.25
  -6   3   2    1.56    0.15
   6   3  -2    1.39    0.20
   5  -3  -2    4.11    0.41
   5  -3  -2    3.38    0.40
   5  -3  -2    4.16    0.35
   5  -3  -2    3.27    0.44
   5  -3  -2    4.08    0.32
  -5   3   2    3.90    0.32
   5   3  -2    3.82    0.36
   5   3  -2    3.84    0.35
  -5   3   2    4.37    0.41
   5   3  -2    4.24    0.39
   4  -3  -2    0.79    0.15
  -4  -3   2    0.65    0.06
   4  -3  -2    0.53    0.15
   4  -3  -2    0.71    0.11
  -4  -3   2    0.80    0.14
   4  -3  -2    0.70    0.08
   4  -3  -2    0.65    0.10
   4  -3  -2    0.45    0.13
  -4  -3   2    0.60    0.12
   4   3  -2    0.82    0.11
   4   3  -2    0.52    0.11
   4   3  -2    0.75    0.14
  -4   3   2    0.81    0.16
  -4   3   2    0.72    0.08
   4   3  -2    0.68    0.09
  -3  -3   2    0.91    0.08
   3  -3  -2    0.85    0.17
   3  -3  -2    0.84    0.11
  -3  -3   2    0.76    0.13
   3  -3  -2    0.68    0.15
   3  -3  -2    0.50    0.13
  -3  -3   2    1.26    0.17
   3  -3  -2    1.00    0.10
   3   3  -2    0.89    0.10
   3   3  -2    1.00    0.13
   3   3  -2    0.86    0.14
  -3   3   2    0.98    0.09
   3   3  -2    0.88    0.10
   3   3  -2    1.03    0.08
  -3   3   2    1.00    0.19
  -2  -3   2   12.94    1.05
   2  -3  -2   14.14    1.01
   2  -3  -2   12.99    1.08
   2  -3  -2   13.52    1.02
   2  -3  -2   11.24    1.06
   2  -3  -2   13.32    1.06
  -2  -3   2   13.52    1.00
   2   3  -2   13.20    1.02
  -2   3   2   12.59    1.01
  -2   3   2   12.26    1.06
   2   3  -2   13.76    1.00
   2   3  -2   12.81    1.05
  -2   3   2   13.34    1.08
   2   3  -2   11.76    1.01
   2   3  -2   13.83    1.04
  -1  -3   2   10.84    0.81
  -1  -3   2   10.06    0.80
   1  -3  -2   10.12    0.87
   1  -3  -2   10.73    0.81
   1  -3  -2    9.19    0.84
   1   3  -2   10.26    0.79
  -1   3   2   10.58    0.85
   1   3  -2   11.06    0.81
  -1   3   2   12.45    0.87
  -1   3   2    9.60    0.83
  -1   3   2    8.92    0.84
   1   3  -2   10.44    0.83
   1   3  -2   10.50    0.84
  -1   3   2    9.74    0.80
  -1   3   2   11.02    0.88
   0  -3   2    4.89    0.37
   0  -3  -2    4.87    0.42
   0  -3   2    4.94    0.38
   0  -3  -2    4.78    0.39
   0  -3  -2    4.69    0.41
   0  -3  -2    4.97    0.43
   0  -3   2    4.89    0.39
   0   3  -2    4.82    0.38
   0   3   2    4.66    0.38
   0   3  -2    4.78    0.41
   0   3  -2    4.72    0.39
   0   3  -2    5.19    0.45
   0   3   2    4.79    0.39
   0   3   2    4.56    0.41
   0   3  -2    5.06    0.43
   0   3   2    3.85    0.41
   0   3   2    4.40    0.43
   1  -3   2    0.53    0.13
   1  -3   2    0.67    0.07
  -1  -3  -2    0.51    0.11
  -1  -3  -2    0.65    0.10
   1  -3   2    0.78    0.09
  -1  -3  -2    0.78    0.07
  -1  -3  -2    0.72    0.13
  -1  -3  -2    0.76    0.12
   1  -3   2    0.64    0.13
   1  -3   2    0.61    0.09
  -1   3  -2    0.71    0.10
  -1   3  -2    0.55    0.08
  -1   3  -2    1.03    0.15
   1   3   2    0.45    0.09
   1   3   2    0.52    0.11
   1   3   2    0.45    0.11
   1   3   2    0.58    0.08
  -1   3  -2    0.71    0.07
  -1   3  -2    0.77    0.15
   2  -3   2   31.64    2.23
   2  -3   2   30.10    2.22
   2  -3   2   29.85    2.27
  -2  -3  -2   30.41    2.23
  -2  -3  -2   30.76    2.27
   2  -3   2   30.13    2.29
  -2  -3  -2   30.40    2.25
  -2  -3  -2   29.10    2.21
   2  -3   2   28.80    2.23
   2  -3   2   24.86    2.23
  -2  -3  -2   25.19    2.24
   2   3   2   28.81    2.26
  -2   3  -2   28.69    2.21
   2   3   2   27.85    2.24
   2   3   2   27.49    2.25
  -2   3  -2   30.49    2.22
  -2   3  -2   29.72    2.28
  -2   3  -2   25.68    2.23
  -2   3  -2   30.46    2.27
   3  -3   2    4.74    0.41
  -3  -3  -2    5.18    0.41
   3  -3   2    4.91    0.46
  -3  -3  -2    5.09    0.38
   3  -3   2    4.32    0.48
  -3  -3  -2    4.74    0.42
   3  -3   2    4.72    0.39
   3  -3   2    4.99    0.41
   3  -3   2    3.95    0.42
  -3  -3  -2    5.13    0.44
  -3  -3  -2    5.41    0.47
   3   3   2    4.61    0.45
  -3   3  -2    5.06    0.47
  -3   3  -2    5.82    0.46
  -3   3  -2    4.73    0.39
  -3   3  -2    5.47    0.41
   3   3   2    4.64    0.43
   4  -3   2    2.52    0.25
  -4  -3  -2    2.87    0.26
   4  -3   2    2.77    0.24
  -4  -3  -2    2.67    0.26
   4  -3   2    2.41    0.28
  -4  -3  -2    2.98    0.29
   4  -3   2    2.82    0.34
   4  -3   2    2.26    0.34
  -4  -3  -2    2.95    0.22
   4  -3   2    2.81    0.26
  -4  -3  -2    2.93    0.34
   4   3   2    2.93    0.28
  -4   3  -2    2.93    0.24
  -4   3  -2    2.90    0.33
  -4   3  -2    2.99    0.34
   4   3   2    3.01    0.30
  -4   3  -2    2.99    0.25
   4   3   2    2.24    0.27
   5  -3   2    1.13    0.23
  -5  -3  -2    1.04    0.20
  -5  -3  -2    1.31    0.10
   5  -3   2    1.07    0.14
  -5  -3  -2    1.34    0.15
   5  -3   2    1.27    0.13
   5  -3   2    1.71    0.25
  -5   3  -2    1.39    0.22
   5   3   2    0.99    0.17
   5   3   2    1.03    0.19
   5   3   2    1.21    0.19
  -5   3  -2    1.10    0.12
   6  -3   2    2.61    0.35
  -6  -3  -2    2.06    0.22
  -6  -3  -2    2.29    0.17
   6  -3   2    1.85    0.21
   6  -3   2    2.37    0.33
  -6  -3  -2    2.14    0.17
   6   3   2    2.36    0.28
  -6   3  -2    2.27    0.31
  -6   3  -2    2.16    0.19
   6   3   2    1.88    0.25
   6   3   2    1.71    0.28
   7  -3   2    0.12    0.06
  -7  -3  -2    0.08    0.06
   7  -3   2    0.23    0.13
   7  -3   2   -0.03    0.11
   7   3   2    0.08    0.09
   7   3   2    0.00    0.08
  -7   3  -2    0.04    0.04
   7   3   2    0.06    0.07
   8  -3   2    0.10    0.16
  -8  -3  -2    0.20    0.08
   8  -3   2    0.19    0.12
   8  -3   2    0.13    0.07
   8   3   2    0.08    0.08
   8   3   2    0.19    0.13
  -8   3  -2    0.10    0.05
   8   3   2    0.09    0.10
   9  -3   2    0.04    0.17
   9  -3   2    0.04    0.14
   9  -3   2   -0.01    0.06
  -9  -3  -2    0.05    0.08
   9   3   2    0.03    0.09
   9   3   2   -0.06    0.08
  -9   3  -2   -0.01    0.04
   9   3   2   -0.10    0.10
  10  -3   2    0.33    0.21
 -10  -3  -2   -0.02    0.07
  10  -3   2   -0.16    0.13
  10  -3   2   -0.02    0.08
  10   3   2   -0.05    0.08
 -10   3  -2    0.10    0.05
  10   3   2    0.01    0.13
  10   3   2   -0.02    0.10
  11  -3   2   -0.02    0.15
  11  -3   2   -0.04    0.07
  11  -3   2    0.31    0.25
  11   3   2   -0.13    0.10
  11   3   2   -0.07    0.09
  11   3   2    0.03    0.16
  11  -4  -2    0.27    0.13
  11  -4  -2   -0.02    0.19
  11  -4  -2    0.22    0.18
  11  -4  -2    0.21    0.18
  11   4  -2    0.17    0.14
  11   4  -2    0.02    0.15
  11   4  -2    0.09    0.13
  10  -4  -2    0.01    0.08
  10  -4  -2    0.10    0.21
  10  -4  -2   -0.34    0.10
  10  -4  -2   -0.02    0.14
  10   4  -2    0.06    0.12
  10   4  -2   -0.06    0.10
  10   4  -2    0.02    0.10
   9  -4  -2   -0.13    0.09
   9  -4  -2    0.16    0.15
   9  -4  -2    0.00    0.14
   9  -4  -2   -0.08    0.06
  -9   4   2    0.09    0.05
   9   4  -2   -0.03    0.10
   9   4  -2   -0.03    0.08
   9   4  -2   -0.05    0.09
   8  -4  -2    0.00    0.10
   8  -4  -2   -0.02    0.07
   8  -4  -2    0.06    0.12
   8  -4  -2    0.15    0.15
   8   4  -2   -0.03    0.09
   8   4  -2   -0.03    0.08
  -8   4   2   -0.05    0.03
   8   4  -2    0.04    0.09
   7  -4  -2    0.24    0.14
   7  -4  -2    0.07    0.11
   7  -4  -2   -0.01    0.11
   7  -4  -2    0.14    0.07
  -7   4   2    0.00    0.04
   7   4  -2    0.19    0.11
   7   4  -2    0.03    0.07
   6  -4  -2    1.83    0.32
   6  -4  -2    1.53    0.27
   6  -4  -2    1.69    0.21
   6  -4  -2    2.18    0.31
   6   4  -2    1.62    0.20
   6   4  -2    1.98    0.25
   6   4  -2    1.48    0.25
  -6   4   2    1.96    0.17
   5  -4  -2    0.72    0.17
   5  -4  -2    0.68    0.12
  -5  -4   2    0.79    0.07
   5  -4  -2    0.83    0.20
   5  -4  -2    0.71    0.17
   5   4  -2    0.85    0.17
  -5   4   2    0.59    0.09
   5   4  -2    0.88    0.14
   5   4  -2    0.76    0.12
   4  -4  -2    0.82    0.13
   4  -4  -2    0.79    0.19
   4  -4  -2    0.69    0.16
   4  -4  -2    0.93    0.19
   4  -4  -2    0.65    0.11
  -4  -4   2    0.67    0.07
  -4   4   2    0.96    0.20
  -4   4   2    0.71    0.09
   4   4  -2    0.80    0.16
   4   4  -2    0.80    0.10
   4   4  -2    0.83    0.14
   4   4  -2    0.74    0.07
   3  -4  -2    6.48    0.49
   3  -4  -2    5.68    0.55
  -3  -4   2    6.19    0.47
   3  -4  -2    6.40    0.59
  -3  -4   2    6.31    0.53
  -3  -4   2    6.14    0.55
   3  -4  -2    6.08    0.50
   3  -4  -2    5.22    0.55
   3   4  -2    6.18    0.50
  -3   4   2    6.44    0.56
   3   4  -2    6.19    0.47
   3   4  -2    5.93    0.53
  -3   4   2    6.22    0.58
  -3   4   2    5.61    0.55
   3   4  -2    5.79    0.55
  -3   4   2    5.71    0.48
   2  -4  -2    2.11    0.27
  -2  -4   2    2.19    0.19
  -2  -4   2    2.14    0.24
   2  -4  -2    1.87    0.19
   2  -4  -2    1.51    0.23
  -2  -4   2    1.82    0.24
   2  -4  -2    1.97    0.29
  -2  -4   2    1.99    0.17
   2   4  -2    1.95    0.19
  -2   4   2    1.97    0.17
  -2   4   2    2.35    0.28
  -2   4   2    2.35    0.30
   2   4  -2    1.92    0.23
   2   4  -2    2.00    0.17
  -2   4   2    1.68    0.25
  -2   4   2    2.08    0.19
   2   4  -2    1.47    0.23
  -1  -4   2    7.92    0.60
   1  -4  -2    7.78    0.61
   1  -4  -2    6.69    0.63
  -1   4   2    8.06    0.67
   1   4  -2    8.04    0.64
  -1   4   2    7.09    0.59
  -1   4   2    7.34    0.69
   1   4  -2    7.64    0.65
  -1   4   2    7.43    0.66
  -1   4   2    7.07    0.65
  -1   4   2    7.52    0.64
   1   4  -2    7.45    0.61
   1   4  -2    7.47    0.59
  -1   4   2    7.64    0.60
   0  -4  -2    6.41    0.50
   0  -4  -2    6.57    0.56
   0  -4   2    6.97    0.52
   0  -4  -2    6.47    0.52
   0  -4   2    6.52    0.51
   0  -4  -2    6.02    0.56
   0  -4  -2    6.21    0.55
   0  -4   2    6.08    0.50
   0   4   2    7.90    0.64
   0   4   2    5.89    0.50
   0   4   2    6.20    0.55
   0   4  -2    6.24    0.53
   0   4   2    7.70    0.61
   0   4  -2    7.58    0.59
   0   4   2    6.25    0.52
   0   4   2    6.03    0.56
   0   4  -2    6.46    0.50
   0   4   2    5.87    0.57
   0   4  -2    6.34    0.55
   0   4  -2    6.11    0.57
   0   4  -2    7.34    0.61
   1  -4   2    0.04    0.04
  -1  -4  -2    0.02    0.05
  -1  -4  -2    0.08    0.06
  -1  -4  -2    0.05    0.06
   1  -4   2    0.08    0.09
   1  -4   2    0.08    0.08
   1  -4   2    0.08    0.04
   1  -4   2    0.04    0.03
  -1  -4  -2    0.03    0.07
   1  -4   2    0.06    0.03
   1   4   2    0.16    0.07
  -1   4  -2   -0.02    0.04
  -1   4  -2   -0.01    0.08
   1   4   2    0.11    0.08
   1   4   2    0.03    0.06
  -1   4  -2    0.06    0.08
  -1   4  -2    0.05    0.03
  -1   4  -2    0.06    0.04
   1   4   2    0.02    0.03
  -2  -4  -2    0.44    0.08
  -2  -4  -2    0.44    0.09
   2  -4   2    0.31    0.08
  -2  -4  -2    0.40    0.11
   2  -4   2    0.42    0.08
   2  -4   2    0.32    0.12
  -2  -4  -2    0.51    0.13
   2  -4   2    0.38    0.06
   2  -4   2    0.22    0.11
  -2   4  -2    0.39    0.06
   2   4   2    0.48    0.10
  -2   4  -2    0.34    0.08
   2   4   2    0.29    0.10
   2   4   2    0.15    0.08
   2   4   2    0.39    0.07
  -2   4  -2    0.36    0.12
  -2   4  -2    0.56    0.15
  -2   4  -2    0.43    0.07
   2   4   2    0.57    0.11
  -3  -4  -2   27.52    2.02
  -3  -4  -2   28.98    2.05
  -3  -4  -2   27.18    2.08
   3  -4   2   25.77    2.03
   3  -4   2   26.48    2.11
   3  -4   2   26.27    2.13
  -3  -4  -2   27.46    2.05
  -3  -4  -2   26.82    2.11
   3  -4   2   22.44    2.05
   3  -4   2   25.56    2.04
   3  -4   2   26.11    2.04
  -3   4  -2   27.72    2.13
  -3   4  -2   28.00    2.10
   3   4   2   24.54    2.06
   3   4   2   25.82    2.10
  -3   4  -2   27.18    2.04
  -3   4  -2   25.01    2.02
  -4  -4  -2    8.63    0.69
  -4  -4  -2    8.17    0.62
   4  -4   2    6.95    0.68
   4  -4   2    5.99    0.63
   4  -4   2    7.79    0.62
  -4  -4  -2    7.58    0.62
   4  -4   2    7.60    0.62
   4  -4   2    7.42    0.71
  -4  -4  -2    7.60    0.58
  -4   4  -2    7.61    0.71
  -4   4  -2    6.82    0.68
   4   4   2    7.70    0.67
   4   4   2    6.91    0.64
  -4   4  -2    7.30    0.59
  -5  -4  -2    8.20    0.61
  -5  -4  -2    8.29    0.66
   5  -4   2    7.46    0.65
  -5  -4  -2    8.25    0.78
   5  -4   2    6.55    0.68
   5  -4   2    7.93    0.73
   5  -4   2    8.69    0.77
  -5   4  -2    9.50    0.76
   5   4   2    7.50    0.68
   5   4   2    7.95    0.72
  -5   4  -2    7.84    0.63
   6  -4   2    0.52    0.14
   6  -4   2    0.56    0.11
  -6  -4  -2    0.64    0.12
   6  -4   2    0.79    0.19
  -6  -4  -2    0.71    0.06
   6  -4   2    0.65    0.21
  -6   4  -2    0.57    0.09
   6   4   2    0.56    0.14
  -6   4  -2    0.74    0.19
   6   4   2    0.52    0.16
   6   4   2    0.75    0.16
   7  -4   2    1.35    0.24
  -7  -4  -2    1.75    0.20
   7  -4   2    1.50    0.20
   7  -4   2    1.23    0.29
   7  -4   2    1.32    0.27
  -7   4  -2    1.88    0.17
   7   4   2    1.45    0.24
   7   4   2    1.21    0.26
   8  -4   2    0.17    0.12
   8  -4   2    0.02    0.12
  -8  -4  -2    0.03    0.07
   8  -4   2    0.02    0.07
   8  -4   2    0.27    0.17
   8   4   2   -0.10    0.08
   8   4   2   -0.05    0.09
   8   4   2    0.09    0.12
  -8   4  -2   -0.02    0.04
   9  -4   2    0.23    0.21
  -9  -4  -2    0.33    0.10
   9  -4   2    0.15    0.17
   9  -4   2    0.20    0.13
   9  -4   2    0.22    0.10
  -9   4  -2    0.39    0.07
   9   4   2    0.07    0.09
   9   4   2    0.31    0.14
   9   4   2    0.20    0.14
  10  -4   2   -0.05    0.07
 -10  -4  -2    0.16    0.09
  10  -4   2    0.04    0.18
  10  -4   2    0.21    0.19
  10  -4   2   -0.04    0.12
  10   4   2    0.04    0.10
  10   4   2    0.12    0.13
  10   4   2    0.06    0.12
 -10   4  -2    0.16    0.06
  11  -4   2    0.10    0.15
  11  -4   2   -0.09    0.15
  11  -4   2    0.16    0.21
  11  -4   2    0.00    0.09
  11   4   2   -0.13    0.15
  11   4   2    0.05    0.13
  11   4   2   -0.16    0.09
 -11   4  -2    0.11    0.06
  11  -5  -2   -0.18    0.08
  11  -5  -2   -0.03    0.15
  11  -5  -2   -0.18    0.16
  11  -5  -2    0.00    0.24
  11   5  -2   -0.13    0.11
  11   5  -2   -0.05    0.11
  11   5  -2    0.11    0.17
  10  -5  -2    0.13    0.16
  10  -5  -2   -0.06    0.09
  10  -5  -2    0.14    0.23
  10  -5  -2   -0.02    0.14
  10   5  -2   -0.13    0.10
 -10   5   2    0.08    0.05
  10   5  -2    0.01    0.12
  10   5  -2   -0.11    0.10
   9  -5  -2    0.06    0.15
   9  -5  -2    0.11    0.15
   9  -5  -2    0.24    0.19
   9  -5  -2    0.01    0.08
   9   5  -2    0.02    0.12
   9   5  -2    0.19    0.12
   9   5  -2    0.10    0.11
  -9   5   2    0.27    0.07
   8  -5  -2    0.28    0.19
   8  -5  -2    0.56    0.25
   8  -5  -2    0.37    0.11
   8  -5  -2    0.21    0.14
  -8   5   2    0.53    0.09
   8   5  -2    0.37    0.14
   8   5  -2    0.80    0.20
   7  -5  -2    1.31    0.28
   7  -5  -2    1.84    0.23
   7  -5  -2    1.42    0.28
   7  -5  -2    2.02    0.36
  -7   5   2    2.03    0.18
   7   5  -2    1.54    0.24
   7   5  -2    1.18    0.25
   7   5  -2    1.56    0.21
   6  -5  -2    0.34    0.14
  -6  -5   2    0.11    0.02
   6  -5  -2    0.08    0.13
   6  -5  -2    0.04    0.09
   6  -5  -2    0.21    0.08
  -6   5   2    0.09    0.05
   6   5  -2    0.07    0.06
   6   5  -2    0.01    0.07
   6   5  -2    0.11    0.10
   5  -5  -2    3.52    0.45
  -5  -5   2    4.14    0.30
   5  -5  -2    3.50    0.45
   5  -5  -2    4.22    0.52
   5  -5  -2    3.78    0.35
  -5   5   2    3.76    0.32
   5   5  -2    4.12    0.38
   5   5  -2    3.01    0.34
   5   5  -2    4.58    0.42
   4  -5  -2    0.29    0.13
   4  -5  -2    0.15    0.10
   4  -5  -2    0.32    0.08
   4  -5  -2    0.12    0.13
  -4  -5   2    0.35    0.05
   4   5  -2    0.25    0.09
   4   5  -2    0.23    0.06
  -4   5   2    0.31    0.06
   4   5  -2    0.11    0.11
   4   5  -2    0.32    0.04
  -4   5   2    0.30    0.16
   3  -5  -2    1.51    0.17
   3  -5  -2    1.23    0.25
   3  -5  -2    1.25    0.21
   3  -5  -2    1.01    0.22
  -3   5   2    1.17    0.12
  -3   5   2    1.47    0.28
   3   5  -2    1.10    0.20
  -3   5   2    0.99    0.20
   3   5  -2    1.25    0.11
   3   5  -2    1.44    0.20
  -2  -5   2    0.69    0.15
   2  -5  -2    0.60    0.19
  -2  -5   2    0.77    0.11
  -2  -5   2    0.74    0.08
   2  -5  -2    0.76    0.12
   2  -5  -2    0.75    0.15
   2   5  -2    0.75    0.08
   2   5  -2    0.53    0.14
   2   5  -2    0.89    0.15
  -2   5   2    0.64    0.15
  -2   5   2    0.90    0.19
  -2   5   2    0.76    0.16
   2   5  -2    0.72    0.12
  -2   5   2    0.78    0.20
  -2   5   2    0.63    0.09
   1  -5  -2   21.94    1.72
   1  -5  -2   20.62    1.75
   1  -5  -2   21.78    1.71
  -1  -5   2   23.65    1.71
  -1  -5   2   21.95    1.69
  -1   5   2   21.44    1.76
   1   5  -2   21.87    1.69
  -1   5   2   21.48    1.71
  -1   5   2   24.83    1.84
   1   5  -2   21.53    1.75
   1   5  -2   21.79    1.72
  -1   5   2   23.50    1.80
  -1   5   2   20.46    1.69
   1   5  -2   24.01    1.83
   1   5  -2   21.70    1.73
  -1   5   2   21.25    1.77
  -1   5   2   19.83    1.76
   1   5  -2   21.68    1.77
   1   5  -2   25.75    1.80
   0  -5  -2    3.53    0.31
   0  -5  -2    3.18    0.33
   0  -5   2    3.47    0.28
   0  -5   2    3.78    0.31
   0  -5   2    3.40    0.28
   0   5  -2    4.40    0.48
   0   5  -2    3.26    0.28
   0   5   2    3.32    0.40
   0   5   2    2.88    0.34
   0   5   2    4.14    0.48
   0   5   2    3.44    0.28
   0   5  -2    3.53    0.37
   0   5   2    3.64    0.35
   0   5  -2    3.11    0.38
   0   5   2    4.86    0.43
   0   5  -2    3.08    0.32
   0   5  -2    3.46    0.34
   0   5   2    3.23    0.30
   1  -5   2   10.24    0.82
   1  -5   2    9.98    0.82
  -1  -5  -2   10.32    0.88
  -1  -5  -2   11.27    0.84
  -1  -5  -2   10.88    0.87
   1  -5   2   10.66    0.80
   1  -5   2   10.11    0.80
   1   5   2    9.81    0.81
   1   5   2    9.59    0.85
  -1   5  -2   10.94    0.89
   1   5   2    9.25    0.85
  -1   5  -2   11.19    0.92
   1   5   2    9.19    0.87
  -1   5  -2    9.65    0.84
  -1   5  -2   10.43    0.87
  -1   5  -2    9.85    0.79
   1   5   2    9.84    0.79
   2  -5   2    0.38    0.16
  -2  -5  -2    0.78    0.08
  -2  -5  -2    0.95    0.13
   2  -5   2    0.86    0.13
   2  -5   2    1.04    0.20
   2  -5   2    0.68    0.11
  -2  -5  -2    0.83    0.17
  -2  -5  -2    0.67    0.12
  -2   5  -2    0.74    0.14
  -2   5  -2    1.07    0.20
   2   5   2    0.87    0.15
   2   5   2    0.69    0.14
   2   5   2    0.83    0.11
  -2   5  -2    0.59    0.18
  -2   5  -2    0.56    0.09
   2   5   2    0.44    0.14
   3  -5   2   12.51    0.98
  -3  -5  -2   11.88    1.05
   3  -5   2   10.64    1.07
   3  -5   2   12.48    1.06
  -3  -5  -2   12.63    0.95
   3  -5   2   11.04    0.99
  -3  -5  -2   13.86    0.99
  -3  -5  -2   12.32    0.98
   3  -5   2   12.51    0.98
  -3   5  -2   12.66    1.07
  -3   5  -2   12.26    0.96
   3   5   2   11.40    0.97
   3   5   2   12.06    1.04
  -3   5  -2   12.68    1.01
  -3   5  -2   11.18    1.16
   3   5   2   11.83    1.01
  -4  -5  -2    1.15    0.23
   4  -5   2    1.03    0.26
   4  -5   2    1.04    0.22
   4  -5   2    1.04    0.16
  -4  -5  -2    1.28    0.16
   4  -5   2    0.86    0.16
  -4  -5  -2    1.17    0.14
   4   5   2    1.24    0.20
  -4   5  -2    1.33    0.25
   4   5   2    0.65    0.15
  -4   5  -2    1.21    0.12
   4   5   2    1.27    0.22
   5  -5   2    6.39    0.68
   5  -5   2    4.81    0.53
   5  -5   2    3.87    0.47
   5  -5   2    5.06    0.46
  -5  -5  -2    5.78    0.45
  -5   5  -2    5.13    0.43
  -5   5  -2    6.79    0.59
   5   5   2    4.93    0.52
   5   5   2    5.18    0.49
   6  -5   2    0.03    0.12
  -6  -5  -2    0.34    0.09
   6  -5   2    0.10    0.07
   6  -5   2    0.12    0.10
   6  -5   2    0.36    0.17
  -6  -5  -2    0.32    0.04
   6   5   2    0.36    0.13
   6   5   2    0.24    0.14
  -6   5  -2    0.23    0.06
   6   5   2    0.17    0.09
  -7  -5  -2    1.58    0.14
   7  -5   2    2.12    0.35
   7  -5   2    1.68    0.34
   7  -5   2    1.38    0.21
   7  -5   2    1.01    0.23
  -7  -5  -2    1.80    0.20
  -7   5  -2    1.58    0.17
   7   5   2    1.39    0.24
   7   5   2    1.21    0.26
   8  -5   2   -0.02    0.15
  -8  -5  -2    0.14    0.08
   8  -5   2    0.25    0.12
   8  -5   2    0.03    0.07
   8  -5   2   -0.02    0.13
   8   5   2    0.04    0.09
   8   5   2    0.00    0.10
  -8   5  -2    0.13    0.06
   9  -5   2    0.03    0.08
  -9  -5  -2    0.01    0.07
   9  -5   2   -0.05    0.10
   9  -5   2    0.08    0.16
   9  -5   2    0.07    0.16
  -9   5  -2    0.17    0.06
   9   5   2   -0.01    0.12
   9   5   2   -0.03    0.10
   9   5   2    0.00    0.09
  10  -5   2    0.05    0.22
  10  -5   2    0.01    0.17
  10  -5   2    0.12    0.09
  10  -5   2    0.03    0.14
  10   5   2    0.17    0.16
  10   5   2   -0.03    0.10
 -10   5  -2    0.12    0.05
  10   5   2   -0.06    0.09
  11  -5   2    0.17    0.17
  11  -5   2   -0.05    0.23
  11  -5   2   -0.11    0.08
  11  -5   2   -0.07    0.17
  11   5   2   -0.06    0.14
  11   5   2   -0.03    0.11
 -11   5  -2    0.12    0.05
  11   5   2    0.29    0.14
  10  -6  -2    0.03    0.16
  10  -6  -2   -0.02    0.15
  10  -6  -2   -0.04    0.22
  10  -6  -2    0.04    0.09
 -10   6   2    0.13    0.05
  10   6  -2    0.00    0.10
  10   6  -2   -0.08    0.11
  10   6  -2   -0.10    0.13
   9  -6  -2    0.10    0.20
   9  -6  -2   -0.03    0.09
   9  -6  -2   -0.14    0.12
   9  -6  -2    0.06    0.17
  -9   6   2    0.08    0.05
   9   6  -2   -0.13    0.07
   9   6  -2    0.04    0.12
   8  -6  -2    0.05    0.08
   8  -6  -2    0.26    0.14
   8  -6  -2   -0.08    0.11
   8  -6  -2   -0.01    0.17
   8   6  -2    0.13    0.10
  -8   6   2    0.18    0.06
   8   6  -2    0.06    0.13
   7  -6  -2   -0.01    0.15
   7  -6  -2    0.05    0.07
   7  -6  -2    0.22    0.15
   7  -6  -2    0.07    0.11
  -7   6   2    0.04    0.05
   7   6  -2   -0.11    0.10
   7   6  -2    0.20    0.11
  -6  -6   2   -0.03    0.02
   6  -6  -2   -0.02    0.09
   6  -6  -2   -0.03    0.07
   6  -6  -2    0.01    0.14
   6  -6  -2   -0.07    0.10
  -6   6   2   -0.04    0.05
   6   6  -2   -0.01    0.10
   6   6  -2    0.16    0.10
   5  -6  -2    0.62    0.20
   5  -6  -2    0.67    0.13
   5  -6  -2    0.64    0.18
   5  -6  -2    0.70    0.21
  -5   6   2    0.65    0.10
   5   6  -2    0.50    0.11
   5   6  -2    0.77    0.19
   5   6  -2    0.54    0.14
  -4  -6   2   -0.05    0.02
   4  -6  -2    0.07    0.09
   4  -6  -2    0.34    0.17
   4  -6  -2    0.01    0.06
   4  -6  -2   -0.10    0.08
   4   6  -2   -0.02    0.09
  -4   6   2   -0.02    0.04
   4   6  -2   -0.03    0.02
   4   6  -2    0.01    0.08
   3  -6  -2    0.24    0.17
  -3  -6   2    0.63    0.11
   3  -6  -2    0.26    0.13
   3  -6  -2    0.50    0.11
   3  -6  -2    0.21    0.11
  -3  -6   2    0.51    0.07
  -3   6   2    0.40    0.14
  -3   6   2    0.49    0.19
  -3   6   2    0.36    0.16
   3   6  -2    0.47    0.16
  -3   6   2    0.35    0.08
   3   6  -2    0.47    0.06
   3   6  -2    0.36    0.11
  -2  -6   2    1.03    0.11
   2  -6  -2    0.60    0.15
  -2  -6   2    1.00    0.13
   2  -6  -2    1.05    0.14
  -2   6   2    0.84    0.11
   2   6  -2    1.03    0.19
   2   6  -2    0.79    0.10
  -2   6   2    0.70    0.18
  -2   6   2    0.73    0.23
  -2   6   2    1.05    0.21
  -2   6   2    0.80    0.22
   2   6  -2    1.04    0.20
   1  -6  -2    4.23    0.38
   1  -6  -2    4.65    0.42
  -1  -6   2    4.34    0.33
  -1  -6   2    4.62    0.38
   1   6  -2    3.81    0.35
   1   6  -2    3.66    0.40
  -1   6   2    4.20    0.43
  -1   6   2    4.25    0.55
  -1   6   2    4.01    0.52
   1   6  -2    4.27    0.45
   1   6  -2    4.12    0.42
  -1   6   2    4.28    0.50
   1   6  -2    5.59    0.61
  -1   6   2    4.22    0.35
   1   6  -2    4.91    0.49
   0  -6  -2    4.01    0.36
   0  -6   2    4.50    0.37
   0  -6   2    4.03    0.33
   0  -6  -2    4.31    0.40
   0   6   2    3.92    0.34
   0   6  -2    3.96    0.48
   0   6  -2    4.63    0.50
   0   6  -2    4.27    0.53
   0   6   2    4.38    0.42
   0   6   2    3.74    0.46
   0   6  -2    4.07    0.41
   0   6  -2    3.79    0.34
   0   6   2    5.34    0.61
   0   6  -2    3.86    0.40
   1  -6   2    0.08    0.04
  -1  -6  -2    0.05    0.06
   1  -6   2    0.10    0.06
  -1  -6  -2   -0.05    0.10
  -1  -6  -2    0.02    0.05
   1  -6   2    0.15    0.07
  -1   6  -2    0.01    0.07
   1   6   2    0.03    0.03
  -1   6  -2    0.02    0.08
  -1   6  -2   -0.06    0.11
   1   6   2    0.05    0.08
   1   6   2    0.08    0.10
  -1   6  -2    0.06    0.04
  -1   6  -2    0.18    0.14
  -1   6  -2    0.08    0.11
   2  -6   2    2.18    0.37
   2  -6   2    2.70    0.27
  -2  -6  -2    3.06    0.28
   2  -6   2    2.61    0.24
  -2  -6  -2    2.32    0.26
  -2  -6  -2    2.63    0.23
   2  -6   2    2.62    0.36
   2  -6   2    2.78    0.27
  -2  -6  -2    3.40    0.40
   2   6   2    2.38    0.32
   2   6   2    2.38    0.34
  -2   6  -2    3.42    0.43
  -2   6  -2    2.38    0.31
  -2   6  -2    2.64    0.23
   3  -6   2    0.28    0.16
  -3  -6  -2    0.39    0.10
   3  -6   2    0.50    0.09
   3  -6   2    0.25    0.08
  -3  -6  -2    0.29    0.08
  -3  -6  -2    0.32    0.06
   3  -6   2    0.36    0.10
   3  -6   2    0.45    0.17
  -3   6  -2    0.14    0.14
  -3   6  -2    0.42    0.12
   3   6   2    0.39    0.13
  -3   6  -2    0.26    0.07
   3   6   2    0.38    0.15
   4  -6   2    2.99    0.44
  -4  -6  -2    3.75    0.32
   4  -6   2    2.87    0.34
  -4  -6  -2    3.53    0.34
   4  -6   2    3.24    0.49
   4  -6   2    3.38    0.33
  -4  -6  -2    3.61    0.29
  -4   6  -2    3.55    0.31
  -4   6  -2    4.20    0.51
   4   6   2    2.94    0.41
   4   6   2    3.31    0.37
  -5  -6  -2    2.05    0.21
   5  -6   2    1.61    0.21
  -5  -6  -2    1.62    0.18
   5  -6   2    1.90    0.35
   5  -6   2    1.32    0.22
  -5  -6  -2    1.64    0.15
   5  -6   2    1.44    0.29
   5   6   2    0.87    0.20
  -5   6  -2    1.47    0.16
  -5   6  -2    1.80    0.33
   5   6   2    1.58    0.25
   5   6   2    1.56    0.28
   6  -6   2   -0.05    0.07
   6  -6   2    0.13    0.07
   6  -6   2   -0.10    0.11
   6  -6   2   -0.06    0.16
  -6  -6  -2    0.02    0.06
   6   6   2    0.13    0.10
   6   6   2    0.00    0.06
   6   6   2    0.07    0.11
  -6   6  -2    0.03    0.05
   7  -6   2    0.51    0.22
   7  -6   2    0.25    0.13
   7  -6   2    0.67    0.23
  -7  -6  -2    0.62    0.12
   7  -6   2    0.40    0.12
   7   6   2    0.31    0.14
  -7   6  -2    0.60    0.10
   7   6   2    0.27    0.14
   8  -6   2    0.10    0.16
   8  -6   2    0.01    0.10
   8  -6   2    0.00    0.18
  -8  -6  -2   -0.07    0.05
   8  -6   2    0.11    0.09
   8   6   2    0.00    0.13
   8   6   2    0.08    0.10
  -8   6  -2    0.03    0.05
   9  -6   2   -0.01    0.12
   9  -6   2    0.05    0.09
  -9  -6  -2    0.02    0.06
   9  -6   2    0.04    0.17
   9  -6   2   -0.01    0.14
   9   6   2    0.01    0.10
   9   6   2   -0.01    0.13
   9   6   2   -0.04    0.10
  -9   6  -2    0.09    0.05
  10  -6   2    0.10    0.16
  10  -6   2    0.11    0.23
  10  -6   2    0.15    0.12
 -10   6  -2    0.33    0.08
  10   6   2    0.25    0.15
  10   6   2    0.29    0.16
  10   6   2    0.24    0.19
   9  -7  -2    0.02    0.21
   9  -7  -2    0.12    0.11
   9  -7  -2    0.12    0.18
   9  -7  -2    0.18    0.16
   9   7  -2    0.13    0.13
  -9   7   2    0.20    0.06
   9   7  -2   -0.02    0.15
   8  -7  -2   -0.09    0.12
   8  -7  -2    0.10    0.09
   8  -7  -2    0.75    0.28
   8  -7  -2   -0.04    0.15
   8   7  -2    0.02    0.13
   8   7  -2    0.12    0.13
  -8   7   2    0.25    0.07
   7  -7  -2    0.51    0.25
   7  -7  -2    0.53    0.14
   7  -7  -2    0.43    0.17
   7  -7  -2    0.50    0.21
   7   7  -2    0.42    0.20
  -7   7   2    0.46    0.09
   7   7  -2    0.34    0.14
   6  -7  -2    1.36    0.27
   6  -7  -2    1.63    0.23
   6  -7  -2    1.61    0.33
   6  -7  -2    1.50    0.36
   6   7  -2    2.33    0.35
   6   7  -2    1.72    0.28
  -6   7   2    1.62    0.17
   5  -7  -2    1.10    0.27
  -5  -7   2    1.35    0.14
   5  -7  -2    1.41    0.20
   5  -7  -2    1.11    0.24
   5  -7  -2    1.90    0.38
   5   7  -2    1.27    0.22
   5   7  -2    1.81    0.30
  -5   7   2    1.22    0.16
   4  -7  -2    0.90    0.16
   4  -7  -2    0.34    0.18
   4  -7  -2    0.49    0.16
   4  -7  -2    0.95    0.27
  -4  -7   2    0.78    0.10
   4   7  -2    0.71    0.09
  -4   7   2    1.09    0.24
   4   7  -2    0.54    0.20
  -4   7   2    0.63    0.20
   4   7  -2    0.58    0.16
  -4   7   2    0.52    0.10
   3  -7  -2    2.51    0.33
   3  -7  -2    2.65    0.29
  -3  -7   2    2.47    0.24
  -3   7   2    1.79    0.32
  -3   7   2    2.21    0.36
   3   7  -2    2.22    0.31
  -3   7   2    2.32    0.22
   3   7  -2    2.82    0.38
   3   7  -2    2.26    0.21
   2  -7  -2    4.99    0.51
  -2  -7   2    5.93    0.47
   2  -7  -2    5.68    0.49
  -2   7   2    4.56    0.59
  -2   7   2    5.09    0.45
  -2   7   2    6.23    0.72
   2   7  -2    7.34    0.68
  -2   7   2    5.48    0.55
   2   7  -2    5.32    0.44
   2   7  -2    4.73    0.51
   2   7  -2    5.58    0.56
   1  -7  -2    7.33    0.66
   1  -7  -2    6.78    0.62
  -1  -7   2    8.14    0.62
   1   7  -2    7.35    0.59
  -1   7   2    6.48    0.71
  -1   7   2    7.29    0.69
   1   7  -2    6.92    0.67
   1   7  -2    8.10    0.79
  -1   7   2    8.86    0.82
  -1   7   2    7.19    0.59
   1   7  -2    7.41    0.71
   0  -7  -2    1.85    0.24
   0  -7   2    1.70    0.16
   0  -7   2    1.85    0.20
   0   7  -2    2.21    0.34
   0   7  -2    1.79    0.37
   0   7   2    1.70    0.17
   0   7  -2    1.88    0.32
   0   7   2    1.82    0.30
   0   7   2    2.30    0.41
   0   7  -2    1.43    0.27
   0   7  -2    1.67    0.17
   0   7   2    2.03    0.29
  -1  -7  -2    0.10    0.08
   1  -7   2   -0.02    0.06
   1  -7   2    0.18    0.08
  -1  -7  -2    0.04    0.06
  -1   7  -2   -0.01    0.10
  -1   7  -2   -0.03    0.09
   1   7   2   -0.01    0.10
   1   7   2    0.00    0.17
  -1   7  -2    0.35    0.19
  -1   7  -2   -0.12    0.11
  -1   7  -2    0.11    0.05
   1   7   2   -0.07    0.07
   2  -7   2    0.19    0.08
   2  -7   2    0.15    0.06
   2  -7   2    0.22    0.09
  -2  -7  -2    0.17    0.08
  -2  -7  -2    0.19    0.07
  -2   7  -2    0.06    0.05
   2   7   2   -0.03    0.10
  -2   7  -2    0.06    0.14
  -2   7  -2    0.24    0.14
  -2   7  -2    0.15    0.12
  -2   7  -2    0.45    0.15
   2   7   2    0.13    0.11
   3  -7   2    7.54    0.74
   3  -7   2    7.49    0.61
  -3  -7  -2    8.56    0.64
   3  -7   2    7.27    0.63
   3  -7   2    7.17    0.76
   3  -7   2    7.05    0.64
  -3  -7  -2    7.62    0.62
   3   7   2    6.78    0.70
   3   7   2    6.81    0.67
  -3   7  -2    6.89    0.59
  -3   7  -2    7.14    0.75
  -3   7  -2    6.36    0.66
   4  -7   2    3.43    0.34
   4  -7   2    3.02    0.47
   4  -7   2    3.28    0.50
  -4  -7  -2    3.89    0.32
  -4  -7  -2    3.89    0.35
   4  -7   2    2.74    0.34
  -4   7  -2    3.04    0.30
   4   7   2    3.10    0.40
  -4   7  -2    2.96    0.48
   4   7   2    3.60    0.46
   5  -7   2    5.84    0.79
   5  -7   2    6.26    0.57
  -5  -7  -2    6.56    0.52
   5  -7   2    4.67    0.69
  -5  -7  -2    7.06    0.55
  -5  -7  -2    7.01    0.58
   5  -7   2    5.65    0.58
   5   7   2    5.71    0.64
   5   7   2    6.31    0.61
  -5   7  -2    6.47    0.53
  -6  -7  -2   -0.03    0.05
   6  -7   2    0.11    0.14
   6  -7   2   -0.07    0.07
   6  -7   2   -0.02    0.08
   6  -7   2   -0.36    0.14
   6   7   2   -0.07    0.08
   6   7   2    0.26    0.15
  -6   7  -2    0.04    0.05
   7  -7   2    0.59    0.15
   7  -7   2    0.72    0.18
  -7  -7  -2    0.68    0.12
   7  -7   2    0.33    0.20
   7  -7   2    1.18    0.34
   7   7   2    0.39    0.15
  -7   7  -2    0.93    0.13
   7   7   2    0.58    0.20
   8  -7   2    0.14    0.18
   8  -7   2    0.12    0.10
   8  -7   2   -0.08    0.10
   8  -7   2    0.00    0.21
  -8   7  -2    0.27    0.08
   8   7   2    0.16    0.17
   8   7   2    0.13    0.13
   9  -7   2    0.04    0.17
   9  -7   2    0.22    0.11
  -9   7  -2    0.11    0.06
   9   7   2    0.11    0.13
   9   7   2   -0.06    0.15
   9  -8  -2    0.08    0.09
   9  -8  -2    0.19    0.29
   9  -8  -2   -0.16    0.12
   9  -8  -2   -0.04    0.16
   9   8  -2   -0.05    0.10
   9   8  -2    0.08    0.18
   8  -8  -2    0.01    0.15
   8  -8  -2    0.41    0.27
   8  -8  -2    0.02    0.10
   8  -8  -2    0.03    0.13
  -8   8   2    0.26    0.07
   8   8  -2    0.08    0.14
   8   8  -2    0.20    0.17
   7  -8  -2    0.22    0.11
   7  -8  -2    0.07    0.13
   7  -8  -2    0.06    0.21
   7  -8  -2    0.03    0.16
   7   8  -2    0.00    0.11
   7   8  -2    0.08    0.15
  -7   8   2    0.02    0.05
   6  -8  -2    0.20    0.12
   6  -8  -2    0.13    0.16
   6  -8  -2   -0.01    0.08
   6  -8  -2   -0.03    0.16
  -6   8   2    0.11    0.06
   6   8  -2   -0.15    0.11
   6   8  -2   -0.06    0.08
   5  -8  -2    0.71    0.19
   5  -8  -2    0.79    0.30
   5  -8  -2    0.73    0.16
   5  -8  -2    1.64    0.34
   5   8  -2    0.86    0.24
  -5   8   2    1.30    0.29
  -5   8   2    0.75    0.12
   5   8  -2    0.87    0.19
  -5   8   2    0.80    0.23
   4  -8  -2    2.05    0.32
   4  -8  -2    2.10    0.28
  -4   8   2    1.82    0.20
  -4   8   2    2.11    0.37
  -4   8   2    2.42    0.37
   4   8  -2    1.75    0.29
   4   8  -2    2.11    0.35
  -3  -8   2    3.17    0.30
   3  -8  -2    2.32    0.35
   3  -8  -2    2.94    0.31
   3   8  -2    3.05    0.25
   3   8  -2    2.27    0.40
  -3   8   2    2.58    0.26
  -3   8   2    2.44    0.42
   3   8  -2    3.15    0.39
  -3   8   2    2.86    0.42
   2  -8  -2    0.13    0.08
   2  -8  -2    0.02    0.09
  -2  -8   2    0.03    0.06
   2   8  -2    0.02    0.04
   2   8  -2    0.16    0.13
  -2   8   2    0.07    0.14
  -2   8   2   -0.06    0.11
  -2   8   2    0.04    0.05
   2   8  -2   -0.09    0.10
  -1  -8   2    1.48    0.19
   1  -8  -2    1.70    0.22
   1  -8  -2    1.38    0.22
   1   8  -2    1.56    0.41
  -1   8   2    1.35    0.37
  -1   8   2    1.15    0.15
  -1   8   2    1.55    0.32
   1   8  -2    1.27    0.14
   1   8  -2    1.21    0.28
   1   8  -2    1.52    0.28
  -1   8   2    1.23    0.26
   0  -8   2    0.21    0.08
   0  -8  -2    0.17    0.10
   0  -8   2    0.47    0.07
   0  -8   2    0.48    0.11
   0  -8  -2    0.49    0.13
   0   8  -2    0.18    0.23
   0   8   2    0.21    0.17
   0   8  -2    0.43    0.08
   0   8  -2    0.84    0.23
   0   8   2    0.46    0.08
   0   8   2    0.43    0.25
   0   8   2    0.87    0.21
   0   8  -2    0.52    0.18
  -1  -8  -2    0.27    0.10
   1  -8   2    0.50    0.11
  -1  -8  -2    0.51    0.13
   1   8   2    0.05    0.12
   1   8   2    0.31    0.23
  -1   8  -2    0.47    0.17
  -1   8  -2    0.23    0.17
  -1   8  -2    0.44    0.09
  -1   8  -2    0.39    0.22
   1   8   2    0.36    0.16
   2  -8   2    0.29    0.08
  -2  -8  -2    0.34    0.10
   2  -8   2    0.34    0.10
   2  -8   2    0.16    0.10
  -2  -8  -2    0.37    0.12
  -2   8  -2    0.26    0.07
   2   8   2    0.43    0.15
   2   8   2    0.54    0.26
  -2   8  -2    0.90    0.24
   2   8   2    0.20    0.15
  -2   8  -2    0.39    0.24
  -2   8  -2    0.29    0.16
   3  -8   2    0.56    0.14
  -3  -8  -2    0.59    0.11
  -3  -8  -2    0.58    0.14
   3  -8   2    0.62    0.14
   3   8   2    0.25    0.17
  -3   8  -2    0.49    0.19
  -3   8  -2    0.63    0.10
  -3   8  -2    0.13    0.16
   3   8   2    0.49    0.16
   4  -8   2    1.24    0.29
   4  -8   2    1.30    0.20
   4  -8   2    1.10    0.32
  -4  -8  -2    1.11    0.14
   4  -8   2    0.92    0.18
  -4  -8  -2    1.50    0.22
   4   8   2    1.68    0.28
   4   8   2    1.08    0.27
  -4   8  -2    0.95    0.15
   5  -8   2    0.54    0.14
   5  -8   2    0.07    0.09
  -5  -8  -2    0.27    0.11
   5  -8   2    0.33    0.23
   5  -8   2    0.19    0.17
   5   8   2    0.19    0.13
  -5   8  -2    0.39    0.09
   5   8   2    0.25    0.17
   6  -8   2    0.00    0.09
   6  -8   2    0.15    0.17
   6  -8   2   -0.14    0.17
   6  -8   2    0.15    0.09
   6   8   2    0.14    0.12
  -6   8  -2    0.05    0.06
   6   8   2    0.01    0.12
   7  -8   2    0.08    0.17
   7  -8   2    0.19    0.10
   7  -8   2    0.09    0.11
   7   8   2    0.07    0.12
   7   8   2   -0.09    0.11
  -7   8  -2    0.21    0.08
   8  -8   2    0.13    0.11
   8  -8   2    0.28    0.21
   8   8   2    0.03    0.16
   8   8   2    0.06    0.12
  -8   8  -2    0.08    0.06
   9  -8   2    0.26    0.13
   9  -8   2    0.28    0.23
  -9   8  -2    0.37    0.08
   9   8   2    0.27    0.17
   9   8   2    0.23    0.18
   7  -9  -2    0.00    0.15
   7  -9  -2   -0.09    0.11
   7  -9  -2   -0.04    0.23
   7  -9  -2   -0.02    0.08
   7   9  -2    0.07    0.18
  -7   9   2    0.08    0.07
   7   9  -2    0.01    0.11
  -7   9   2   -0.14    0.13
   6  -9  -2    0.32    0.16
   6  -9  -2    0.15    0.11
   6  -9  -2    0.23    0.27
  -6   9   2    0.68    0.11
   6   9  -2    0.31    0.15
  -6   9   2    0.09    0.16
   6   9  -2    0.10    0.17
   5  -9  -2   -0.03    0.09
   5  -9  -2    0.02    0.09
  -5   9   2    0.05    0.17
   5   9  -2    0.39    0.21
  -5   9   2    0.24    0.07
   5   9  -2    0.08    0.12
   4  -9  -2    0.38    0.16
   4  -9  -2    0.93    0.19
   4   9  -2    0.78    0.26
  -4   9   2    0.86    0.25
   4   9  -2    0.82    0.22
  -4   9   2    0.78    0.12
   3  -9  -2    2.39    0.33
   3  -9  -2    2.34    0.35
  -3  -9   2    2.87    0.30
   3   9  -2    2.98    0.45
  -3   9   2    2.38    0.41
   3   9  -2    2.30    0.37
   3   9  -2    2.76    0.25
  -3   9   2    2.77    0.26
  -3   9   2    2.87    0.45
  -2  -9   2    0.03    0.07
   2  -9  -2    0.02    0.08
   2  -9  -2   -0.03    0.08
  -2   9   2    0.03    0.05
  -2   9   2   -0.02    0.12
   2   9  -2   -0.15    0.12
  -2   9   2   -0.03    0.15
   2   9  -2    0.15    0.05
   2   9  -2   -0.03    0.10
   1  -9  -2    0.11    0.10
   1  -9  -2    0.14    0.11
  -1  -9   2    0.40    0.11
   1   9  -2   -0.09    0.14
  -1   9   2    0.52    0.20
  -1   9   2    0.30    0.08
   1   9  -2    0.32    0.07
  -1   9   2    0.02    0.17
   1   9  -2    0.15    0.15
   0  -9  -2    0.47    0.15
   0  -9   2    0.92    0.16
   0  -9  -2    1.33    0.21
   0   9   2    0.96    0.24
   0   9  -2    0.96    0.27
   0   9  -2    1.17    0.27
   0   9   2    1.15    0.29
   0   9  -2    0.94    0.13
  -1  -9  -2    0.01    0.06
  -1  -9  -2    0.15    0.10
   1  -9   2   -0.03    0.06
  -1   9  -2   -0.02    0.16
   1   9   2    0.05    0.15
   1   9   2    0.13    0.13
  -1   9  -2   -0.06    0.13
  -1   9  -2    0.08    0.05
   2  -9   2    0.49    0.12
  -2  -9  -2    0.43    0.13
  -2   9  -2    0.65    0.23
   2   9   2    0.75    0.23
  -2   9  -2    0.77    0.24
   2   9   2    0.53    0.17
  -2   9  -2    0.44    0.09
  -3  -9  -2    0.20    0.11
   3  -9   2    0.26    0.10
   3  -9   2    0.38    0.12
  -3   9  -2    0.06    0.16
  -3   9  -2    0.24    0.07
   3   9   2    0.02    0.14
  -3   9  -2    0.15    0.18
   3   9   2    0.24    0.14
   4  -9   2    0.40    0.13
  -4  -9  -2    0.37    0.13
   4  -9   2    0.37    0.12
   4   9   2    0.40    0.17
   4   9   2    0.75    0.24
  -4   9  -2    0.50    0.10
  -4   9  -2    0.47    0.22
  -4   9  -2    0.68    0.24
  -5  -9  -2    0.07    0.09
   5  -9   2   -0.02    0.08
   5  -9   2   -0.07    0.16
   5  -9   2   -0.10    0.08
  -5   9  -2    0.09    0.06
  -5   9  -2   -0.04    0.14
   5   9   2   -0.09    0.09
   5   9   2   -0.15    0.12
   6  -9   2    0.11    0.22
   6  -9   2    0.40    0.14
   6   9   2    0.41    0.18
   6   9   2    0.49    0.22
  -6   9  -2    0.34    0.09
   7  -9   2    0.14    0.10
   7  -9   2   -0.08    0.17
  -7   9  -2    0.15    0.07
   7   9   2   -0.06    0.10
   7   9   2    0.05    0.16
   6 -10  -2    0.67    0.20
   6 -10  -2    0.49    0.17
  -6  10   2    0.37    0.22
  -6  10   2    0.77    0.13
   6  10  -2    0.44    0.21
   6  10  -2    0.70    0.20
   5 -10  -2    0.63    0.20
   5 -10  -2    0.90    0.19
  -5  10   2    1.23    0.34
  -5  10   2    1.08    0.15
   5  10  -2    0.80    0.22
   5  10  -2    0.70    0.28
   4 -10  -2    0.27    0.13
   4 -10  -2    0.23    0.15
   4  10  -2    0.43    0.19
  -4  10   2    0.61    0.25
   4  10  -2    0.33    0.21
  -4  10   2    0.77    0.12
   3 -10  -2    0.21    0.11
   3 -10  -2    0.27    0.13
   3  10  -2    0.02    0.16
  -3  10   2    0.28    0.08
  -3  10   2    0.10    0.16
   3  10  -2    0.10    0.15
  -2 -10   2    0.05    0.08
   2 -10  -2    0.00    0.09
  -2  10   2    0.01    0.15
  -2  10   2    0.10    0.06
   2  10  -2    0.23    0.20
   2  10  -2    0.06    0.13
  -2  10   2   -0.14    0.29
   2  10  -2    0.27    0.07
  -1 -10   2    2.04    0.25
   1 -10  -2    1.82    0.28
   1  10  -2    1.81    0.19
   1  10  -2    1.58    0.33
   1  10  -2    1.59    0.37
  -1  10   2    1.42    0.32
  -1  10   2    1.83    0.40
   0 -10  -2    0.00    0.09
   0 -10   2    0.06    0.07
   0  10   2    0.07    0.14
   0  10  -2    0.00    0.12
   0  10  -2   -0.07    0.15
   0  10   2    0.05    0.19
   0  10  -2    0.05    0.05
   1 -10   2    0.01    0.08
  -1 -10  -2    0.34    0.13
  -1  10  -2   -0.13    0.13
   1  10   2    0.03    0.16
  -1  10  -2    0.19    0.07
  -1  10  -2    0.25    0.21
   1  10   2    0.19    0.18
   2 -10   2    0.10    0.09
  -2 -10  -2   -0.04    0.08
  -2  10  -2    0.15    0.07
  -2  10  -2   -0.02    0.15
   2  10   2    0.03    0.15
  -2  10  -2   -0.17    0.15
   2  10   2    0.04    0.14
  -3 -10  -2    0.18    0.11
   3 -10   2    0.47    0.13
  -3  10  -2    0.41    0.09
  -3  10  -2    0.20    0.21
   3  10   2    0.52    0.19
   3  10   2    0.56    0.24
  -3  10  -2    0.28    0.20
  -4 -10  -2    0.88    0.19
   4 -10   2    0.71    0.17
   4  10   2    0.59    0.26
   4  10   2    0.43    0.18
  -4  10  -2    0.60    0.12
  -4  10  -2    0.44    0.22
   5 -10   2    0.07    0.10
   5  10   2    0.28    0.20
  -5  10  -2    0.14    0.18
  -5  10  -2    0.17    0.07
   5  10   2    0.46    0.19
   6 -10   2    0.10    0.09
   6  10   2   -0.11    0.11
  -6  10  -2   -0.10    0.15
  -6  10  -2    0.17    0.07
   6  10   2   -0.09    0.15
   4 -11  -2   -0.20    0.10
   4 -11  -2    0.18    0.11
   4  11  -2    0.01    0.16
  -4  11   2   -0.01    0.16
   4  11  -2    0.12    0.19
  -4  11   2    0.08    0.06
   3 -11  -2    0.43    0.14
   3 -11  -2    0.39    0.16
   3  11  -2    0.15    0.22
   3  11  -2    0.42    0.21
  -3  11   2    0.81    0.30
  -2 -11   2    0.46    0.13
   2 -11  -2    0.01    0.12
   2  11  -2    0.45    0.25
   2  11  -2    0.32    0.18
  -2  11   2    0.12    0.19
   2  11  -2    0.51    0.09
  -1 -11   2    0.01    0.08
   1 -11  -2    0.06    0.10
   1  11  -2    0.09    0.05
  -1  11   2   -0.09    0.15
   1  11  -2    0.10    0.16
   1  11  -2    0.25    0.24
   0 -11   2   -0.02    0.08
   0 -11  -2   -0.07    0.10
   0  11  -2   -0.04    0.19
   0  11  -2    0.05    0.17
   0  11  -2    0.09    0.05
   0  11   2    0.11    0.18
   1 -11   2    0.07    0.08
  -1 -11  -2   -0.03    0.09
  -1  11  -2    0.03    0.21
   1  11   2    0.03    0.15
  -1  11  -2    0.09    0.05
  -1  11  -2   -0.05    0.17
  -2 -11  -2   -0.07    0.09
  -2  11  -2    0.02    0.17
   2  11   2   -0.22    0.21
   2  11   2    0.08    0.15
  -2  11  -2    0.07    0.23
  -2  11  -2    0.11    0.06
  -3 -11  -2   -0.01    0.10
   3  11   2    0.04    0.16
   3  11   2   -0.07    0.17
  -3  11  -2    0.13    0.19
  -3  11  -2    0.18    0.07
  -4 -11  -2    0.00    0.10
   4  11   2   -0.19    0.22
   4  11   2   -0.07    0.14
  -4  11  -2    0.06    0.19
  -4  11  -2    0.27    0.08
  12   0  -3    0.18    0.14
  12   0  -3   -0.09    0.09
  12   0  -3    0.12    0.18
  11   0  -3   -0.01    0.08
  11   0  -3   -0.03    0.14
  11   0  -3    0.04    0.12
  10   0  -3    0.36    0.17
  10   0  -3    0.08    0.13
  10   0  -3   -0.01    0.07
   9   0  -3   -0.02    0.06
   9   0  -3   -0.03    0.09
   9   0  -3   -0.03    0.10
   8   0  -3   -0.07    0.07
   8   0  -3   -0.06    0.06
   8   0  -3   -0.02    0.09
   8   0  -3    0.00    0.02
   7   0  -3   -0.06    0.05
   7   0  -3   -0.01    0.08
   7   0  -3   -0.04    0.07
   7   0  -3    0.00    0.02
   6   0  -3   -0.01    0.02
   6   0  -3    0.00    0.07
   6   0  -3   -0.02    0.04
   6   0  -3   -0.04    0.06
  -5   0   3   -0.09    0.03
   5   0  -3   -0.02    0.05
   5   0  -3    0.01    0.02
  -5   0   3    0.00    0.05
   5   0  -3   -0.04    0.06
   5   0  -3    0.04    0.04
   5   0  -3   -0.06    0.04
   4   0  -3   -0.01    0.01
  -4   0   3    0.00    0.04
   4   0  -3   -0.03    0.04
  -4   0   3   -0.02    0.03
   4   0  -3    0.02    0.05
   4   0  -3    0.01    0.03
   4   0  -3   -0.02    0.05
  -4   0   3   -0.01    0.05
   3   0  -3   -0.08    0.04
   3   0  -3   -0.05    0.01
  -3   0   3   -0.02    0.03
   3   0  -3   -0.02    0.04
   3   0  -3   -0.06    0.03
   2   0  -3   -0.02    0.03
   2   0  -3    0.02    0.03
  -2   0   3    0.01    0.02
   2   0  -3    0.04    0.03
   1   0  -3   -0.24    0.02
   1   0  -3   -0.19    0.01
   1   0  -3   -0.20    0.01
  -1   0   3   -0.19    0.01
   0   0   3   -0.08    0.02
   0   0   3   -0.08    0.01
   0   0   3   -0.08    0.03
   0   0  -3   -0.09    0.02
   0   0  -3   -0.07    0.03
   0   0  -3   -0.08    0.04
   0   0  -3   -0.07    0.01
   0   0   3   -0.10    0.03
   1   0   3    0.01    0.02
   1   0   3    0.01    0.03
  -1   0  -3   -0.02    0.01
   1   0   3    0.01    0.01
  -1   0  -3    0.02    0.03
  -1   0  -3    0.03    0.02
  -1   0  -3    0.01    0.02
  -1   0  -3    0.02    0.03
  -1   0  -3    0.01    0.01
   1   0   3    0.01    0.03
  -2   0  -3   -0.01    0.03
   2   0   3   -0.08    0.03
   2   0   3   -0.04    0.04
   2   0   3    0.01    0.02
  -2   0  -3   -0.01    0.02
  -2   0  -3    0.00    0.02
  -2   0  -3    0.00    0.02
   2   0   3   -0.02    0.02
  -2   0  -3   -0.01    0.03
   2   0   3   -0.01    0.01
  -2   0  -3    0.00    0.04
   3   0   3    0.03    0.04
   3   0   3    0.00    0.05
   3   0   3    0.01    0.02
   3   0   3   -0.02    0.04
  -3   0  -3    0.00    0.03
  -3   0  -3    0.03    0.05
  -3   0  -3    0.01    0.02
   3   0   3    0.01    0.02
   3   0   3    0.01    0.02
  -3   0  -3   -0.02    0.04
  -3   0  -3    0.01    0.03
   4   0   3   -0.04    0.02
   4   0   3   -0.02    0.02
  -4   0  -3   -0.08    0.03
  -4   0  -3   -0.06    0.05
   4   0   3   -0.10    0.05
   4   0   3    0.00    0.06
  -4   0  -3   -0.02    0.04
   4   0   3   -0.04    0.03
  -4   0  -3   -0.13    0.03
  -4   0  -3   -0.04    0.02
   4   0   3   -0.05    0.04
   5   0   3    0.05    0.04
  -5   0  -3    0.01    0.05
  -5   0  -3    0.02    0.05
  -5   0  -3    0.04    0.02
   5   0   3    0.00    0.03
  -5   0  -3   -0.05    0.06
   5   0   3    0.01    0.06
  -5   0  -3    0.02    0.04
   5   0   3    0.02    0.05
   5   0   3   -0.03    0.06
   5   0   3    0.03    0.03
   6   0   3   -0.01    0.03
   6   0   3    0.01    0.07
  -6   0  -3    0.10    0.08
   6   0   3    0.00    0.04
  -6   0  -3   -0.01    0.02
   6   0   3    0.00    0.02
   6   0   3   -0.02    0.07
  -6   0  -3   -0.03    0.04
  -6   0  -3    0.02    0.05
   7   0   3   -0.03    0.02
  -7   0  -3    0.03    0.06
   7   0   3   -0.01    0.05
   7   0   3   -0.05    0.07
  -7   0  -3    0.00    0.03
   7   0   3    0.19    0.10
  -8   0  -3    0.04    0.08
   8   0   3    0.21    0.07
   8   0   3   -0.08    0.10
  -8   0  -3    0.02    0.04
   8   0   3    0.04    0.03
   8   0   3    0.04    0.11
   9   0   3    0.06    0.07
  -9   0  -3    0.08    0.04
   9   0   3    0.12    0.13
  -9   0  -3    0.07    0.09
   9   0   3    0.10    0.14
  10   0   3    0.10    0.14
  10   0   3    0.19    0.14
  10   0   3    0.06    0.07
  11   0   3   -0.10    0.13
  11   0   3    0.06    0.14
  11   0   3    0.01    0.08
  12   0   3    0.08    0.20
  12   0   3    0.01    0.08
  12   0   3    0.05    0.17
  12  -1  -3   -0.16    0.13
  12  -1  -3   -0.10    0.20
  12  -1  -3    0.03    0.10
  12   1  -3    0.08    0.16
  12   1  -3    0.00    0.18
  12   1  -3    0.21    0.13
  11  -1  -3    0.31    0.12
  11  -1  -3    0.43    0.23
  11  -1  -3    0.15    0.15
  11   1  -3    0.25    0.15
  11   1  -3    0.23    0.18
  11   1  -3    0.15    0.12
  10  -1  -3    2.52    0.31
  10  -1  -3    2.29    0.41
  10  -1  -3    2.68    0.40
  10   1  -3    3.00    0.42
  10   1  -3    2.88    0.40
  10   1  -3    2.65    0.33
   9  -1  -3    0.38    0.11
   9  -1  -3    0.07    0.11
   9  -1  -3    0.11    0.14
   9   1  -3    0.20    0.14
   9   1  -3    0.33    0.12
   9   1  -3    0.22    0.13
   8  -1  -3    3.46    0.28
   8  -1  -3    3.22    0.33
   8  -1  -3    3.32    0.43
   8  -1  -3    2.91    0.40
   8   1  -3    3.69    0.37
   8   1  -3    3.61    0.35
   8   1  -3    3.56    0.41
   7  -1  -3    1.11    0.22
   7  -1  -3    1.31    0.22
   7  -1  -3    1.28    0.18
   7  -1  -3    1.38    0.12
   7   1  -3    1.25    0.20
   7   1  -3    1.16    0.19
   7   1  -3    1.67    0.23
   6  -1  -3    0.08    0.03
   6  -1  -3   -0.01    0.08
   6  -1  -3    0.19    0.09
   6  -1  -3    0.05    0.05
   6   1  -3    0.10    0.07
   6   1  -3    0.06    0.06
   6   1  -3    0.06    0.05
   6   1  -3    0.15    0.07
  -5  -1   3    8.91    0.71
  -5  -1   3    9.08    0.73
   5  -1  -3    8.88    0.73
   5  -1  -3    9.02    0.71
   5  -1  -3    8.32    0.67
   5  -1  -3    8.63    0.70
   5  -1  -3    7.42    0.73
  -5   1   3    8.55    0.72
   5   1  -3    8.74    0.72
  -5   1   3    9.32    0.72
   5   1  -3    8.95    0.70
   5   1  -3    8.40    0.71
   5   1  -3    8.24    0.72
  -5   1   3    8.91    0.71
   5   1  -3    8.28    0.66
   4  -1  -3   66.58    4.89
   4  -1  -3   66.00    4.87
  -4  -1   3   65.66    4.91
   4  -1  -3   61.65    4.92
   4  -1  -3   63.79    4.91
  -4  -1   3   64.98    4.89
   4   1  -3   65.25    4.86
  -4   1   3   63.31    4.90
   4   1  -3   62.53    4.89
   4   1  -3   67.32    4.89
   4   1  -3   61.83    4.90
  -4   1   3   67.58    4.91
   4   1  -3   53.14    4.90
  -3  -1   3  103.68    7.50
   3  -1  -3  102.53    7.50
   3  -1  -3   97.82    7.51
   3  -1  -3   96.53    7.48
   3  -1  -3   94.44    7.52
   3   1  -3  100.48    7.49
   3   1  -3   95.38    7.48
   3   1  -3   95.47    7.50
  -3   1   3  100.46    7.51
   3   1  -3   96.37    7.50
   2  -1  -3   34.18    2.68
   2  -1  -3   37.60    2.73
   2  -1  -3   34.11    2.70
   2  -1  -3   34.98    2.71
   2  -1  -3   36.36    2.69
  -2  -1   3   35.74    2.69
   2   1  -3   34.45    2.69
   2   1  -3   32.38    2.68
  -2   1   3   36.38    2.71
  -2   1   3   36.22    2.70
   2   1  -3   34.75    2.68
   1  -1  -3  128.19   10.12
  -1  -1   3  135.02   10.10
  -1  -1   3  119.93   10.10
   1  -1  -3  136.71   10.12
   1  -1  -3  115.10   10.13
   1  -1  -3  137.02   10.11
   1   1  -3  135.18   10.10
  -1   1   3  131.57   10.11
   1   1  -3  133.42   10.10
  -1   1   3  137.52   10.11
  -1   1   3  150.27   10.10
  -1   1   3  135.66   10.11
   1   1  -3  130.27   10.11
   0  -1  -3    7.06    0.59
   0  -1  -3    7.63    0.59
   0  -1   3    7.68    0.59
   0  -1   3    8.05    0.58
   0  -1  -3    7.66    0.57
   0  -1   3    7.33    0.57
   0  -1  -3    7.70    0.58
   0   1   3    7.74    0.57
   0   1  -3    5.93    0.58
   0   1  -3    7.21    0.57
   0   1  -3    7.65    0.59
   0   1   3    7.40    0.58
   0   1   3    7.12    0.59
   0   1   3    6.67    0.61
   0   1  -3    7.45    0.58
  -1  -1  -3  267.72   19.54
   1  -1   3  260.22   19.48
   1  -1   3  261.31   19.50
   1  -1   3  255.54   19.50
  -1  -1  -3  252.94   19.50
   1  -1   3  259.42   19.52
   1  -1   3  232.95   19.58
  -1  -1  -3  255.57   19.49
   1   1   3  244.14   19.52
  -1   1  -3  253.53   19.51
  -1   1  -3  263.76   19.50
  -1   1  -3  259.55   19.52
  -1   1  -3  254.57   19.50
   1   1   3  265.36   19.50
  -1   1  -3  262.78   19.57
   1   1   3  250.95   19.49
  -2  -1  -3  101.22    7.64
   2  -1   3   95.99    7.65
   2  -1   3  100.38    7.64
  -2  -1  -3  100.89    7.65
   2  -1   3   98.39    7.64
   2  -1   3  100.88    7.62
  -2  -1  -3   95.65    7.64
   2  -1   3   98.68    7.62
  -2  -1  -3  109.24    7.63
   2   1   3   97.75    7.64
  -2   1  -3   98.02    7.65
   2   1   3   95.64    7.63
  -2   1  -3  101.66    7.64
   2   1   3  100.01    7.64
  -2   1  -3  103.85    7.63
  -2   1  -3   97.30    7.62
  -2   1  -3  105.45    7.62
  -3  -1  -3   12.65    1.04
  -3  -1  -3   15.33    1.05
   3  -1   3   13.90    1.08
  -3  -1  -3   13.24    1.07
  -3  -1  -3   13.54    1.07
  -3  -1  -3   13.92    1.09
   3  -1   3   13.29    1.04
   3  -1   3   13.44    1.09
   3  -1   3   13.12    1.04
   3   1   3   13.73    1.05
   3   1   3   11.92    1.05
  -3   1  -3   13.84    1.04
   3   1   3   11.83    1.07
   3   1   3   13.64    1.08
  -3   1  -3   14.19    1.08
  -3   1  -3   13.57    1.08
   3   1   3   13.36    1.07
  -3   1  -3   13.73    1.05
  -3   1  -3   14.57    1.07
  -4  -1  -3   14.34    1.09
  -4  -1  -3   13.60    1.10
  -4  -1  -3   13.85    1.06
   4  -1   3   14.32    1.11
  -4  -1  -3   13.36    1.11
   4  -1   3   13.78    1.06
   4  -1   3   13.30    1.07
   4  -1   3   13.20    1.12
  -4   1  -3   14.02    1.11
  -4   1  -3   14.34    1.10
  -4   1  -3   14.45    1.08
  -4   1  -3   13.43    1.06
   4   1   3   13.37    1.11
  -4   1  -3   14.10    1.09
   4   1   3   13.10    1.08
   4   1   3   13.98    1.10
   4   1   3   13.62    1.07
   4   1   3   12.50    1.10
  -5  -1  -3    2.08    0.18
   5  -1   3    2.31    0.19
   5  -1   3    2.54    0.30
   5  -1   3    2.28    0.28
   5  -1   3    2.14    0.20
  -5  -1  -3    2.04    0.27
  -5  -1  -3    2.20    0.24
  -5  -1  -3    2.41    0.23
   5   1   3    2.11    0.24
  -5   1  -3    2.70    0.26
   5   1   3    2.11    0.20
   5   1   3    2.26    0.28
  -5   1  -3    2.19    0.26
   5   1   3    2.03    0.21
  -5   1  -3    2.10    0.19
  -5   1  -3    2.55    0.22
  -5   1  -3    2.08    0.22
   5   1   3    1.95    0.25
  -6  -1  -3    6.65    0.56
  -6  -1  -3    6.42    0.51
   6  -1   3    5.81    0.59
   6  -1   3    6.31    0.53
   6  -1   3    6.13    0.61
   6  -1   3    6.69    0.54
  -6  -1  -3    6.76    0.60
   6   1   3    6.95    0.60
  -6   1  -3    6.88    0.57
  -6   1  -3    6.60    0.60
   6   1   3    6.60    0.58
   6   1   3    7.04    0.55
  -6   1  -3    6.14    0.56
  -6   1  -3    6.60    0.52
   7  -1   3    2.83    0.26
  -7  -1  -3    2.60    0.28
   7  -1   3    2.93    0.38
   7  -1   3    3.02    0.37
  -7  -1  -3    2.70    0.22
   7  -1   3    2.66    0.24
   7   1   3    2.87    0.27
  -7   1  -3    3.01    0.29
   7   1   3    2.15    0.31
  -7   1  -3    2.56    0.23
   7   1   3    2.86    0.36
   8  -1   3    0.12    0.12
  -8  -1  -3    0.25    0.04
   8  -1   3    0.02    0.12
   8  -1   3    0.24    0.07
  -8  -1  -3    0.15    0.09
   8  -1   3    0.19    0.06
  -8   1  -3    0.24    0.10
  -8   1  -3    0.15    0.05
   8   1   3    0.09    0.11
   8   1   3    0.27    0.09
   8   1   3    0.22    0.12
   9  -1   3    0.41    0.20
  -9  -1  -3    0.22    0.11
  -9  -1  -3    0.32    0.04
   9  -1   3    0.38    0.18
   9  -1   3    0.17    0.08
   9   1   3    0.14    0.09
   9   1   3    0.10    0.12
  -9   1  -3    0.28    0.06
  -9   1  -3    0.29    0.11
   9   1   3    0.25    0.14
 -10  -1  -3    0.21    0.10
  10  -1   3    0.23    0.09
  10  -1   3    0.05    0.16
  10  -1   3    0.39    0.18
  10   1   3    0.17    0.09
  10   1   3    0.35    0.16
  10   1   3    0.09    0.13
 -10   1  -3    0.21    0.05
  11  -1   3    0.24    0.17
  11  -1   3    0.24    0.09
  11  -1   3    0.66    0.25
  11   1   3    0.21    0.16
  11   1   3    0.11    0.09
  11   1   3    0.19    0.16
  12  -1   3   -0.23    0.18
  12  -1   3   -0.19    0.13
  12  -1   3    0.12    0.09
  12   1   3    0.11    0.10
  12   1   3    0.02    0.20
  12   1   3   -0.03    0.16
  12  -2  -3    0.10    0.10
  12  -2  -3   -0.16    0.21
  12  -2  -3    0.06    0.16
  12   2  -3    0.19    0.16
  12   2  -3    0.35    0.14
  12   2  -3    0.24    0.17
  11  -2  -3    1.29    0.31
  11  -2  -3    0.62    0.15
  11  -2  -3    0.23    0.19
  11   2  -3    0.29    0.17
  11   2  -3    0.77    0.22
  11   2  -3    0.79    0.18
  10  -2  -3    0.89    0.16
  10  -2  -3    0.55    0.23
  10  -2  -3    0.84    0.23
  10   2  -3    0.40    0.17
  10   2  -3    0.77    0.18
  10   2  -3    0.96    0.21
   9  -2  -3    0.08    0.14
   9  -2  -3    0.35    0.10
   9  -2  -3    0.18    0.14
   9   2  -3    0.47    0.15
   9   2  -3    0.21    0.10
   9   2  -3    0.23    0.12
   8  -2  -3    0.57    0.17
   8  -2  -3    0.47    0.07
   8  -2  -3    0.43    0.10
   8  -2  -3    0.33    0.16
   8   2  -3    0.60    0.15
   8   2  -3    0.28    0.12
   8   2  -3    0.48    0.13
   7  -2  -3    0.52    0.16
   7  -2  -3    0.14    0.11
   7  -2  -3    0.49    0.11
   7  -2  -3    0.56    0.07
   7   2  -3    0.28    0.10
   7   2  -3    0.32    0.11
   7   2  -3    0.42    0.13
   6  -2  -3    1.98    0.20
   6  -2  -3    1.98    0.28
   6  -2  -3    1.96    0.29
   6  -2  -3    1.92    0.17
   6   2  -3    2.14    0.27
  -6   2   3    2.02    0.17
   6   2  -3    1.99    0.25
   6   2  -3    1.89    0.24
   6   2  -3    2.02    0.21
  -5  -2   3    0.58    0.13
   5  -2  -3    0.45    0.14
  -5  -2   3    0.62    0.11
   5  -2  -3    0.42    0.09
   5  -2  -3    0.56    0.07
   5  -2  -3    0.55    0.14
   5   2  -3    0.56    0.12
   5   2  -3    0.48    0.09
  -5   2   3    0.47    0.12
  -5   2   3    0.52    0.07
  -5   2   3    0.63    0.13
   5   2  -3    0.57    0.11
   4  -2  -3    0.11    0.04
   4  -2  -3    0.03    0.07
  -4  -2   3   -0.01    0.04
   4  -2  -3    0.07    0.03
  -4  -2   3    0.00    0.06
   4  -2  -3    0.07    0.08
  -4   2   3    0.02    0.02
   4   2  -3    0.04    0.03
  -4   2   3    0.12    0.07
  -4   2   3    0.01    0.06
   4   2  -3    0.12    0.06
   4   2  -3    0.01    0.04
  -3  -2   3    1.84    0.22
   3  -2  -3    1.92    0.24
  -3  -2   3    1.91    0.15
   3  -2  -3    1.85    0.23
   3  -2  -3    1.91    0.16
   3  -2  -3    2.05    0.17
   3  -2  -3    1.73    0.24
  -3   2   3    1.92    0.23
   3   2  -3    1.95    0.16
   3   2  -3    1.86    0.18
  -3   2   3    1.72    0.16
   3   2  -3    1.79    0.19
   3   2  -3    1.78    0.15
   2  -2  -3   65.10    4.76
   2  -2  -3   60.78    4.80
   2  -2  -3   61.30    4.77
   2  -2  -3   62.69    4.81
  -2  -2   3   64.21    4.78
   2  -2  -3   53.57    4.81
  -2  -2   3   63.22    4.76
  -2   2   3   56.13    4.81
  -2   2   3   71.04    4.82
   2   2  -3   62.48    4.79
   2   2  -3   62.91    4.75
   2   2  -3   65.38    4.76
   2   2  -3   63.10    4.78
  -1  -2   3    8.35    0.68
  -1  -2   3    8.83    0.67
   1  -2  -3    8.77    0.72
   1  -2  -3    8.35    0.67
   1  -2  -3    7.89    0.71
   1   2  -3    9.08    0.69
  -1   2   3    7.02    0.71
   1   2  -3    9.19    0.67
   1   2  -3    8.46    0.68
   1   2  -3    8.79    0.67
  -1   2   3    8.59    0.70
  -1   2   3    8.35    0.69
  -1   2   3    9.05    0.72
  -1   2   3    9.11    0.67
   0  -2   3   18.05    1.46
   0  -2   3   19.55    1.46
   0  -2   3   18.67    1.43
   0  -2  -3   17.83    1.46
   0  -2  -3   19.01    1.46
   0  -2  -3   19.44    1.45
   0  -2  -3   17.94    1.43
   0   2  -3   18.28    1.43
   0   2   3   17.61    1.45
   0   2  -3   19.51    1.45
   0   2   3   18.48    1.46
   0   2   3   18.15    1.43
   0   2  -3   19.57    1.42
   0   2  -3   19.27    1.43
   0   2  -3   17.96    1.46
   0   2  -3   18.25    1.42
  -1  -2  -3   50.45    3.64
  -1  -2  -3   48.49    3.64
   1  -2   3   45.98    3.61
  -1  -2  -3   46.57    3.65
   1  -2   3   49.27    3.66
   1  -2   3   47.12    3.65
   1  -2   3   48.65    3.62
   1  -2   3   47.27    3.62
  -1   2  -3   41.17    3.61
   1   2   3   44.63    3.61
  -1   2  -3   48.17    3.62
  -1   2  -3   49.74    3.66
   1   2   3   47.45    3.65
  -1   2  -3   47.11    3.61
  -1   2  -3   47.80    3.62
   1   2   3   47.22    3.64
  -1   2  -3   49.43    3.64
  -2  -2  -3  154.25   12.98
  -2  -2  -3  174.26   12.99
   2  -2   3  169.58   12.96
  -2  -2  -3  177.58   12.98
   2  -2   3  169.21   12.95
   2  -2   3  171.43   13.00
   2  -2   3  171.81   12.95
  -2  -2  -3  181.08   12.96
   2  -2   3  167.10   12.98
  -2   2  -3  170.84   12.96
  -2   2  -3  169.58   12.98
  -2   2  -3  166.79   12.97
   2   2   3  162.79   12.97
  -2   2  -3  177.47   12.95
   2   2   3  164.60   12.98
  -2   2  -3  174.78   12.99
  -3  -2  -3    9.75    0.85
  -3  -2  -3   10.76    0.82
   3  -2   3   10.17    0.80
   3  -2   3   10.01    0.85
   3  -2   3    9.78    0.81
   3  -2   3    9.97    0.86
  -3  -2  -3   10.24    0.83
  -3  -2  -3   10.53    0.83
   3   2   3   10.19    0.82
   3   2   3   10.31    0.83
  -3   2  -3   10.07    0.80
  -3   2  -3   10.47    0.82
   3   2   3    9.67    0.85
  -3   2  -3   11.07    0.86
  -3   2  -3   10.53    0.81
  -3   2  -3   10.76    0.85
   4  -2   3   34.03    2.68
   4  -2   3   34.74    2.68
  -4  -2  -3   37.22    2.71
  -4  -2  -3   35.48    2.72
  -4  -2  -3   36.22    2.74
   4  -2   3   35.02    2.74
   4  -2   3   35.25    2.71
   4  -2   3   33.91    2.75
  -4   2  -3   35.88    2.74
  -4   2  -3   35.69    2.70
  -4   2  -3   36.42    2.73
   4   2   3   30.46    2.72
   4   2   3   33.64    2.69
   4   2   3   34.23    2.73
  -4   2  -3   37.45    2.69
   4   2   3   34.44    2.71
  -4   2  -3   34.21    2.67
   5  -2   3    2.28    0.30
   5  -2   3    2.24    0.23
   5  -2   3    2.15    0.31
   5  -2   3    2.27    0.22
  -5  -2  -3    2.20    0.30
  -5  -2  -3    2.79    0.26
  -5  -2  -3    2.55    0.21
  -5   2  -3    3.38    0.35
   5   2   3    2.17    0.30
   5   2   3    2.10    0.24
   5   2   3    2.17    0.26
  -5   2  -3    3.15    0.25
   5   2   3    2.41    0.24
  -5   2  -3    2.73    0.28
  -5   2  -3    2.73    0.22
  -5   2  -3    2.72    0.26
   5   2   3    2.57    0.27
  -6  -2  -3    0.82    0.13
   6  -2   3    0.89    0.19
  -6  -2  -3    0.68    0.07
   6  -2   3    0.63    0.10
   6  -2   3    0.96    0.11
   6  -2   3    0.52    0.15
  -6  -2  -3    0.70    0.17
  -6   2  -3    0.65    0.12
  -6   2  -3    1.07    0.20
  -6   2  -3    0.69    0.09
   6   2   3    0.48    0.12
   6   2   3    0.80    0.13
   6   2   3    0.83    0.17
  -7  -2  -3    1.41    0.18
   7  -2   3    1.35    0.14
   7  -2   3    1.43    0.25
   7  -2   3    1.30    0.26
  -7  -2  -3    1.30    0.11
   7  -2   3    1.25    0.17
   7   2   3    1.70    0.25
  -7   2  -3    1.35    0.18
  -7   2  -3    1.41    0.14
   7   2   3    1.23    0.18
   7   2   3    1.63    0.24
  -8  -2  -3    1.95    0.24
   8  -2   3    1.62    0.21
   8  -2   3    1.88    0.32
  -8  -2  -3    1.85    0.15
   8  -2   3    1.49    0.30
  -8   2  -3    1.68    0.17
   8   2   3    1.46    0.27
  -8   2  -3    1.83    0.23
   8   2   3    2.01    0.24
   8   2   3    1.56    0.26
  -9  -2  -3    0.11    0.09
   9  -2   3    0.01    0.12
   9  -2   3    0.07    0.07
   9  -2   3    0.32    0.18
   9   2   3    0.09    0.13
   9   2   3    0.13    0.08
   9   2   3    0.00    0.10
  -9   2  -3    0.14    0.05
 -10  -2  -3    0.20    0.10
  10  -2   3    0.03    0.19
  10  -2   3   -0.08    0.12
  10  -2   3    0.06    0.08
  10   2   3    0.24    0.09
  10   2   3    0.46    0.20
  10   2   3    0.07    0.11
 -10   2  -3    0.16    0.05
  11  -2   3    0.23    0.20
  11  -2   3    0.01    0.08
  11  -2   3    0.02    0.14
  11   2   3    0.22    0.10
  11   2   3    0.35    0.20
  11   2   3    0.23    0.16
  12  -2   3   -0.34    0.17
  12  -2   3   -0.05    0.15
  12  -2   3    0.01    0.09
  12   2   3    0.04    0.09
  12   2   3   -0.27    0.12
  12   2   3   -0.09    0.12
  11  -3  -3    0.12    0.20
  11  -3  -3    0.13    0.18
  11  -3  -3    0.04    0.09
  11   3  -3    0.11    0.13
  11   3  -3    0.14    0.15
  11   3  -3    0.07    0.12
  10  -3  -3    0.90    0.27
  10  -3  -3    0.69    0.26
  10  -3  -3    1.13    0.19
  10   3  -3    0.89    0.22
  10   3  -3    0.82    0.23
  10   3  -3    1.32    0.23
   9  -3  -3    0.88    0.16
   9  -3  -3    1.36    0.29
   9  -3  -3    1.14    0.29
   9   3  -3    1.45    0.24
   9   3  -3    1.30    0.22
   9   3  -3    1.05    0.23
   8  -3  -3    0.18    0.09
   8  -3  -3    0.33    0.18
   8  -3  -3    0.26    0.15
   8   3  -3    0.31    0.11
   8   3  -3    0.15    0.12
  -8   3   3    0.28    0.06
   8   3  -3    0.15    0.10
   7  -3  -3   -0.06    0.10
   7  -3  -3    0.03    0.06
   7  -3  -3   -0.01    0.11
   7  -3  -3    0.16    0.11
   7   3  -3    0.06    0.09
  -7   3   3   -0.05    0.03
   7   3  -3    0.01    0.07
   7   3  -3   -0.08    0.07
   6  -3  -3    0.23    0.07
   6  -3  -3    0.27    0.12
   6  -3  -3    0.10    0.05
   6  -3  -3    0.27    0.12
   6  -3  -3    0.34    0.13
   6   3  -3    0.42    0.09
   6   3  -3    0.19    0.09
   6   3  -3    0.13    0.06
  -6   3   3    0.34    0.05
   5  -3  -3    0.03    0.05
   5  -3  -3    0.04    0.04
   5  -3  -3    0.01    0.08
   5  -3  -3    0.05    0.09
   5  -3  -3    0.04    0.08
   5   3  -3    0.12    0.06
   5   3  -3    0.01    0.07
  -5   3   3    0.01    0.03
   5   3  -3    0.02    0.03
  -5   3   3    0.04    0.10
  -4  -3   3   12.01    0.96
   4  -3  -3   11.93    1.06
   4  -3  -3   11.81    0.99
  -4  -3   3   13.00    1.01
   4  -3  -3   10.90    1.04
   4  -3  -3   12.10    1.04
  -4  -3   3   13.64    1.03
   4   3  -3   13.04    0.98
  -4   3   3   11.80    0.97
   4   3  -3   13.04    0.99
   4   3  -3   12.35    1.00
  -4   3   3   13.33    1.05
   4   3  -3   12.70    0.95
   4   3  -3   13.35    1.03
   3  -3  -3    3.37    0.36
   3  -3  -3    2.81    0.35
   3  -3  -3    3.69    0.31
  -3  -3   3    3.62    0.34
   3  -3  -3    3.65    0.30
   3  -3  -3    3.55    0.38
  -3  -3   3    4.03    0.33
  -3  -3   3    3.59    0.29
   3   3  -3    3.87    0.31
   3   3  -3    3.59    0.29
  -3   3   3    3.80    0.30
   3   3  -3    3.61    0.30
   3   3  -3    3.97    0.35
  -3   3   3    4.44    0.39
   3   3  -3    3.54    0.33
   2  -3  -3    5.49    0.55
   2  -3  -3    6.41    0.51
   2  -3  -3    6.62    0.50
  -2  -3   3    6.48    0.54
  -2  -3   3    6.34    0.50
   2  -3  -3    6.29    0.56
   2  -3  -3    6.18    0.57
   2   3  -3    6.21    0.53
  -2   3   3    5.68    0.56
   2   3  -3    6.48    0.49
   2   3  -3    6.55    0.49
  -2   3   3    7.05    0.52
  -2   3   3    5.81    0.50
  -2   3   3    6.03    0.57
   2   3  -3    6.67    0.51
   2   3  -3    5.91    0.54
   1  -3  -3   37.71    3.27
   1  -3  -3   44.21    3.24
  -1  -3   3   44.13    3.23
  -1   3   3   42.83    3.28
   1   3  -3   42.92    3.25
  -1   3   3   41.98    3.26
   1   3  -3   42.88    3.22
   1   3  -3   45.32    3.23
  -1   3   3   46.46    3.31
  -1   3   3   40.05    3.22
  -1   3   3   36.98    3.27
   1   3  -3   41.57    3.26
   0  -3  -3   26.85    2.12
   0  -3   3   28.34    2.07
   0  -3  -3   26.25    2.11
   0  -3  -3   27.98    2.08
   0  -3   3   25.55    2.07
   0  -3  -3   27.50    2.11
   0   3   3   26.73    2.08
   0   3   3   27.85    2.11
   0   3  -3   27.73    2.09
   0   3   3   25.35    2.12
   0   3  -3   27.86    2.12
   0   3  -3   28.12    2.08
   0   3  -3   26.91    2.07
   0   3  -3   26.98    2.11
   0   3  -3   27.18    2.07
   0   3  -3   27.55    2.14
   0   3   3   25.32    2.12
  -1  -3  -3    0.14    0.06
  -1  -3  -3    0.23    0.08
  -1  -3  -3    0.04    0.06
   1  -3   3    0.07    0.03
  -1  -3  -3    0.08    0.02
   1  -3   3    0.04    0.08
  -1  -3  -3    0.05    0.05
   1  -3   3    0.09    0.07
   1  -3   3    0.11    0.03
   1  -3   3    0.06    0.03
   1   3   3    0.15    0.06
   1   3   3    0.03    0.05
  -1   3  -3    0.15    0.07
   1   3   3    0.13    0.08
  -1   3  -3   -0.03    0.07
  -1   3  -3    0.03    0.03
   1   3   3    0.08    0.06
  -1   3  -3    0.08    0.04
   1   3   3    0.04    0.03
  -1   3  -3    0.05    0.03
  -1   3  -3    0.19    0.04
   2  -3   3   12.67    1.13
  -2  -3  -3   16.06    1.15
  -2  -3  -3   14.97    1.17
  -2  -3  -3   15.36    1.19
   2  -3   3   14.82    1.14
  -2  -3  -3   15.27    1.12
   2  -3   3   14.17    1.18
   2  -3   3   14.49    1.14
   2  -3   3   14.73    1.20
  -2  -3  -3   12.69    1.16
   2   3   3   15.06    1.18
  -2   3  -3   14.43    1.13
  -2   3  -3   14.51    1.13
  -2   3  -3   14.69    1.19
  -2   3  -3   14.34    1.12
  -2   3  -3   14.81    1.17
   2   3   3   14.76    1.16
   3  -3   3   21.77    1.69
   3  -3   3   20.80    1.76
   3  -3   3   20.90    1.74
  -3  -3  -3   21.53    1.71
  -3  -3  -3   22.71    1.75
  -3  -3  -3   22.31    1.72
   3  -3   3   20.59    1.68
   3  -3   3   21.18    1.70
  -3  -3  -3   24.15    1.70
   3   3   3   21.07    1.71
  -3   3  -3   21.79    1.75
   3   3   3   20.50    1.73
  -3   3  -3   23.14    1.74
  -3   3  -3   21.29    1.69
  -3   3  -3   23.00    1.69
  -3   3  -3   21.70    1.67
   4  -3   3   13.31    1.02
  -4  -3  -3   12.54    1.07
   4  -3   3   12.23    1.09
  -4  -3  -3   13.77    1.10
   4  -3   3   11.28    1.05
  -4  -3  -3   13.79    1.06
   4  -3   3   13.06    1.05
   4  -3   3   13.23    1.12
  -4  -3  -3   13.94    1.04
   4  -3   3   11.99    1.03
   4   3   3   13.07    1.06
  -4   3  -3   12.61    1.04
  -4   3  -3   13.68    1.08
  -4   3  -3   13.16    1.02
  -4   3  -3   14.54    1.11
   4   3   3   12.61    1.05
   4   3   3   13.39    1.09
  -4   3  -3   14.29    1.04
  -5  -3  -3   12.11    0.95
   5  -3   3   10.29    0.95
  -5  -3  -3   11.05    0.88
   5  -3   3   11.00    0.94
   5  -3   3   10.72    0.86
   5  -3   3   10.89    0.85
   5   3   3    9.46    0.90
   5   3   3   10.64    0.90
   5   3   3   10.24    0.91
  -5   3  -3   10.86    0.85
  -5   3  -3   11.18    0.94
  -5   3  -3   10.69    0.88
  -5   3  -3   11.72    0.87
   6  -3   3    1.87    0.18
  -6  -3  -3    1.64    0.19
  -6  -3  -3    1.56    0.13
   6  -3   3    1.40    0.27
   6  -3   3    1.63    0.26
   6   3   3    1.58    0.24
  -6   3  -3    1.33    0.15
   6   3   3    1.12    0.19
   6   3   3    1.28    0.20
  -6   3  -3    1.32    0.24
  -6   3  -3    1.57    0.18
   7  -3   3    0.56    0.11
   7  -3   3    0.75    0.22
   7  -3   3    0.48    0.18
  -7  -3  -3    0.63    0.06
  -7  -3  -3    0.66    0.13
  -7  -3  -3    0.77    0.06
  -7   3  -3    0.59    0.09
   7   3   3    0.75    0.16
   7   3   3    0.39    0.12
   7   3   3    0.55    0.17
   8  -3   3    0.32    0.18
   8  -3   3    0.01    0.07
   8  -3   3    0.10    0.12
  -8  -3  -3    0.11    0.08
   8   3   3    0.13    0.10
   8   3   3    0.05    0.08
  -8   3  -3    0.03    0.05
   8   3   3    0.17    0.13
  -9  -3  -3    0.71    0.15
   9  -3   3    0.46    0.22
   9  -3   3    0.83    0.23
   9  -3   3    0.71    0.13
   9   3   3    0.37    0.16
  -9   3  -3    0.51    0.09
   9   3   3    0.58    0.14
   9   3   3    0.73    0.18
  10  -3   3    0.07    0.19
  10  -3   3    0.00    0.07
  10  -3   3   -0.15    0.11
 -10  -3  -3    0.04    0.08
  10   3   3    0.01    0.09
 -10   3  -3    0.06    0.05
  10   3   3   -0.13    0.10
  10   3   3    0.04    0.11
  11  -3   3   -0.01    0.19
  11  -3   3   -0.16    0.06
  11  -3   3   -0.03    0.15
  11   3   3   -0.13    0.15
  11   3   3   -0.20    0.11
  11   3   3    0.00    0.09
  11  -4  -3   -0.31    0.12
  11  -4  -3   -0.04    0.14
  11  -4  -3    0.02    0.20
  11  -4  -3    0.19    0.12
  11   4  -3   -0.06    0.12
  11   4  -3    0.01    0.12
  11   4  -3    0.20    0.12
  10  -4  -3    0.70    0.16
  10  -4  -3    0.51    0.25
  10  -4  -3    0.37    0.22
  10  -4  -3    0.36    0.20
  10   4  -3    0.69    0.18
  10   4  -3    0.72    0.20
  10   4  -3    0.33    0.15
   9  -4  -3    0.48    0.20
   9  -4  -3    0.73    0.23
   9  -4  -3    0.85    0.26
   9  -4  -3    0.60    0.13
   9   4  -3    0.62    0.19
   9   4  -3    0.33    0.15
   9   4  -3    0.05    0.13
   8  -4  -3    3.19    0.45
   8  -4  -3    3.26    0.32
   8  -4  -3    3.53    0.51
   8  -4  -3    2.83    0.44
  -8   4   3    3.24    0.28
   8   4  -3    3.36    0.35
   8   4  -3    2.52    0.38
   8   4  -3    3.68    0.42
   7  -4  -3    0.19    0.14
   7  -4  -3    0.32    0.16
   7  -4  -3    0.24    0.09
   7  -4  -3    0.24    0.16
   7   4  -3    0.36    0.11
   7   4  -3    0.47    0.14
  -7   4   3    0.31    0.07
   7   4  -3    0.37    0.10
   6  -4  -3    1.84    0.32
   6  -4  -3    2.55    0.34
   6  -4  -3    1.86    0.22
   6  -4  -3    1.40    0.27
   6   4  -3    1.78    0.26
   6   4  -3    1.97    0.21
  -6   4   3    1.98    0.18
   6   4  -3    1.79    0.24
   5  -4  -3    0.01    0.11
  -5  -4   3    0.02    0.02
   5  -4  -3    0.02    0.09
   5  -4  -3    0.00    0.09
   5  -4  -3   -0.03    0.04
   5   4  -3    0.09    0.08
   5   4  -3   -0.06    0.05
  -5   4   3    0.02    0.04
   5   4  -3    0.02    0.04
   4  -4  -3    0.06    0.10
   4  -4  -3    0.01    0.08
   4  -4  -3    0.02    0.05
  -4  -4   3    0.06    0.02
   4  -4  -3    0.10    0.08
  -4   4   3    0.03    0.03
   4   4  -3    0.05    0.03
   4   4  -3   -0.04    0.06
   4   4  -3    0.02    0.02
  -4   4   3    0.03    0.10
   4   4  -3    0.02    0.05
  -3  -4   3    0.07    0.02
   3  -4  -3    0.13    0.09
  -3  -4   3    0.11    0.07
   3  -4  -3    0.17    0.09
  -3  -4   3    0.11    0.07
   3  -4  -3    0.01    0.09
   3  -4  -3    0.12    0.04
   3  -4  -3    0.17    0.06
  -3   4   3    0.00    0.07
   3   4  -3    0.19    0.09
   3   4  -3    0.14    0.03
  -3   4   3    0.03    0.03
   3   4  -3    0.16    0.07
   3   4  -3    0.11    0.03
  -3   4   3    0.12    0.05
   3   4  -3    0.07    0.04
  -3   4   3    0.01    0.08
   2  -4  -3    3.06    0.38
  -2  -4   3    3.19    0.30
  -2  -4   3    3.14    0.31
  -2  -4   3    3.06    0.26
   2  -4  -3    2.95    0.28
   2  -4  -3    2.54    0.32
   2  -4  -3    3.11    0.33
  -2   4   3    3.04    0.32
   2   4  -3    3.37    0.30
   2   4  -3    3.18    0.25
  -2   4   3    3.06    0.33
  -2   4   3    3.05    0.26
  -2   4   3    3.24    0.34
  -2   4   3    3.49    0.28
  -2   4   3    2.98    0.37
  -2   4   3    2.91    0.35
   2   4  -3    3.40    0.28
   2   4  -3    3.00    0.32
   1  -4  -3    0.42    0.11
  -1  -4   3    0.48    0.07
   1  -4  -3    0.62    0.09
   1   4  -3    0.42    0.10
   1   4  -3    0.49    0.06
  -1   4   3    0.55    0.13
   1   4  -3    0.52    0.13
  -1   4   3    0.75    0.16
   1   4  -3    0.31    0.10
  -1   4   3    0.40    0.06
  -1   4   3    0.42    0.12
   1   4  -3    0.39    0.07
  -1   4   3    0.43    0.07
  -1   4   3    0.25    0.11
  -1   4   3    0.43    0.16
   0  -4  -3    4.35    0.38
   0  -4   3    3.86    0.33
   0  -4   3    4.00    0.32
   0  -4  -3    4.09    0.38
   0  -4  -3    4.36    0.40
   0  -4  -3    4.29    0.35
   0  -4  -3    4.28    0.33
   0  -4   3    4.18    0.33
   0   4  -3    4.45    0.40
   0   4  -3    3.68    0.33
   0   4  -3    4.26    0.35
   0   4  -3    4.07    0.38
   0   4   3    5.01    0.52
   0   4   3    3.85    0.39
   0   4   3    3.81    0.34
   0   4   3    3.77    0.37
   0   4  -3    4.26    0.42
   0   4   3    3.53    0.38
   0   4  -3    4.06    0.35
   0   4  -3    4.04    0.39
   1  -4   3   12.96    1.09
  -1  -4  -3   13.46    1.09
   1  -4   3   13.72    1.02
  -1  -4  -3   13.82    1.02
   1  -4   3   13.04    1.11
  -1  -4  -3   13.55    1.07
   1  -4   3   13.21    1.04
   1  -4   3   13.24    1.02
  -1  -4  -3   13.62    1.06
   1  -4   3   12.93    1.03
   1   4   3   12.30    1.08
  -1   4  -3   11.72    1.04
  -1   4  -3   14.49    1.09
  -1   4  -3   13.17    1.02
  -1   4  -3   13.96    1.11
  -1   4  -3   14.27    1.04
   1   4   3   12.14    1.03
   1   4   3   12.52    1.06
   1   4   3   11.88    1.06
  -2  -4  -3    0.47    0.13
  -2  -4  -3    0.47    0.11
  -2  -4  -3    0.33    0.09
   2  -4   3    0.42    0.07
   2  -4   3    0.31    0.07
   2  -4   3    0.32    0.07
   2  -4   3    0.29    0.13
  -2  -4  -3    0.35    0.08
   2  -4   3    0.49    0.13
  -2   4  -3    0.36    0.12
   2   4   3    0.44    0.10
   2   4   3    0.45    0.13
  -2   4  -3    0.35    0.08
   2   4   3    0.26    0.06
   2   4   3    0.37    0.10
  -2   4  -3    0.41    0.07
   2   4   3    0.15    0.08
  -2   4  -3    0.43    0.06
  -2   4  -3    0.12    0.10
  -3  -4  -3    0.16    0.08
   3  -4   3    0.05    0.09
  -3  -4  -3    0.06    0.09
   3  -4   3    0.04    0.04
   3  -4   3   -0.04    0.04
  -3  -4  -3    0.06    0.05
   3  -4   3    0.01    0.03
   3  -4   3    0.05    0.05
  -3  -4  -3    0.08    0.05
   3  -4   3   -0.02    0.07
  -3   4  -3    0.03    0.08
   3   4   3   -0.04    0.07
   3   4   3    0.10    0.06
  -3   4  -3    0.05    0.09
   3   4   3    0.06    0.06
  -3   4  -3    0.01    0.03
  -3   4  -3    0.05    0.04
   4  -4   3   24.13    1.98
  -4  -4  -3   27.64    2.00
   4  -4   3   20.86    1.99
  -4  -4  -3   27.80    1.96
  -4  -4  -3   26.70    2.06
   4  -4   3   26.11    2.00
   4  -4   3   24.14    2.08
  -4  -4  -3   28.23    2.00
   4  -4   3   23.69    2.05
  -4   4  -3   27.25    2.07
   4   4   3   23.91    2.01
   4   4   3   25.26    2.05
  -4   4  -3   25.69    2.06
  -4   4  -3   24.82    1.97
   5  -4   3    1.24    0.26
   5  -4   3    1.01    0.18
  -5  -4  -3    1.27    0.16
  -5  -4  -3    1.31    0.11
   5  -4   3    1.02    0.15
   5  -4   3    1.39    0.25
  -5  -4  -3    1.30    0.24
  -5   4  -3    0.83    0.20
   5   4   3    1.32    0.20
   5   4   3    0.90    0.18
  -5   4  -3    1.31    0.13
   5   4   3    1.09    0.21
   6  -4   3    1.22    0.23
  -6  -4  -3    2.02    0.22
   6  -4   3    1.69    0.29
   6  -4   3    1.77    0.21
   6  -4   3    2.06    0.34
  -6  -4  -3    1.95    0.15
  -6   4  -3    1.79    0.18
  -6   4  -3    1.92    0.30
   6   4   3    1.81    0.29
   6   4   3    1.60    0.25
   7  -4   3    0.33    0.21
  -7  -4  -3    0.70    0.14
  -7  -4  -3    0.92    0.08
  -7  -4  -3    0.82    0.08
   7  -4   3    0.83    0.14
   7  -4   3    0.56    0.20
   7  -4   3    0.64    0.17
   7   4   3    0.65    0.19
   7   4   3    0.94    0.18
  -7   4  -3    0.83    0.11
   8  -4   3    0.03    0.14
  -8  -4  -3   -0.03    0.06
   8  -4   3   -0.08    0.06
   8  -4   3    0.02    0.10
   8  -4   3   -0.07    0.11
   8   4   3   -0.07    0.09
   8   4   3   -0.01    0.07
   8   4   3    0.22    0.15
  -8   4  -3    0.06    0.05
   9  -4   3    0.15    0.20
   9  -4   3   -0.06    0.10
  -9  -4  -3    0.05    0.08
   9  -4   3   -0.04    0.13
   9  -4   3   -0.09    0.06
   9   4   3    0.02    0.11
   9   4   3    0.09    0.09
   9   4   3    0.14    0.12
  -9   4  -3    0.03    0.05
  10  -4   3    0.26    0.16
  10  -4   3    0.30    0.23
  10  -4   3    0.08    0.16
 -10  -4  -3    0.13    0.09
  10  -4   3    0.31    0.11
  10   4   3    0.25    0.12
 -10   4  -3    0.30    0.07
  10   4   3    0.29    0.14
  10   4   3    0.36    0.18
  11  -4   3   -0.04    0.07
  11  -4   3    0.13    0.21
  11  -4   3   -0.10    0.13
  11  -4   3   -0.03    0.16
  11   4   3    0.00    0.11
  11   4   3   -0.06    0.14
  11   4   3    0.06    0.11
 -11   4  -3    0.07    0.05
  11  -5  -3    0.12    0.11
  11  -5  -3   -0.15    0.14
  11  -5  -3    0.03    0.23
  11  -5  -3    0.01    0.16
  11   5  -3    0.05    0.11
  11   5  -3   -0.08    0.10
  11   5  -3   -0.15    0.12
  10  -5  -3    0.06    0.16
  10  -5  -3    0.46    0.14
  10  -5  -3    0.50    0.28
  10  -5  -3    0.40    0.21
  10   5  -3    0.51    0.20
  10   5  -3    0.46    0.16
  10   5  -3    0.50    0.19
   9  -5  -3    1.21    0.30
   9  -5  -3    1.06    0.27
   9  -5  -3    1.33    0.21
   9  -5  -3    1.46    0.35
   9   5  -3    1.14    0.22
   9   5  -3    0.53    0.19
  -9   5   3    1.74    0.16
   9   5  -3    0.80    0.23
   8  -5  -3    0.67    0.23
   8  -5  -3    0.66    0.15
   8  -5  -3    0.72    0.22
   8  -5  -3    0.74    0.25
   8   5  -3    0.74    0.21
  -8   5   3    0.83    0.11
   8   5  -3    0.83    0.18
   7  -5  -3    0.15    0.08
   7  -5  -3    0.20    0.16
   7  -5  -3    0.27    0.16
   7  -5  -3    0.10    0.13
   7   5  -3    0.21    0.12
   7   5  -3    0.02    0.08
   7   5  -3    0.17    0.13
  -7   5   3    0.19    0.06
   6  -5  -3    0.05    0.06
   6  -5  -3    0.21    0.15
   6  -5  -3    0.05    0.10
   6  -5  -3    0.11    0.11
  -6  -5   3    0.01    0.02
   6   5  -3    0.02    0.05
   6   5  -3   -0.03    0.06
  -6   5   3    0.06    0.04
   6   5  -3    0.10    0.09
   5  -5  -3    0.06    0.13
   5  -5  -3    0.20    0.12
   5  -5  -3    0.04    0.09
  -5  -5   3    0.01    0.02
   5  -5  -3   -0.01    0.05
   5   5  -3   -0.07    0.08
   5   5  -3    0.06    0.07
  -5   5   3   -0.03    0.04
   5   5  -3    0.04    0.04
   4  -5  -3    1.20    0.23
   4  -5  -3    1.19    0.16
   4  -5  -3    1.13    0.22
   4  -5  -3    0.99    0.24
   4   5  -3    1.05    0.20
   4   5  -3    1.41    0.11
   4   5  -3    1.27    0.19
   4   5  -3    0.89    0.12
  -4   5   3    1.10    0.12
   3  -5  -3    3.12    0.29
   3  -5  -3    2.88    0.38
   3  -5  -3    2.78    0.41
   3  -5  -3    3.17    0.35
  -3   5   3    2.78    0.27
  -3   5   3    2.93    0.39
  -3   5   3    3.46    0.40
   3   5  -3    3.36    0.30
  -3   5   3    3.79    0.45
   3   5  -3    3.51    0.33
   3   5  -3    2.88    0.36
   3   5  -3    3.31    0.26
  -2  -5   3   13.11    0.94
  -2  -5   3   12.25    0.92
   2  -5  -3   12.05    0.95
   2  -5  -3   11.04    1.00
   2   5  -3   11.97    0.92
  -2   5   3   10.33    1.00
  -2   5   3   14.04    1.07
   2   5  -3   11.33    0.97
   2   5  -3   11.57    0.95
  -2   5   3   11.40    0.93
  -2   5   3   11.96    1.01
   2   5  -3   11.74    1.00
  -2   5   3   11.35    0.99
  -1  -5   3    2.10    0.19
  -1  -5   3    2.01    0.17
   1  -5  -3    1.98    0.20
   1  -5  -3    2.27    0.27
  -1   5   3    1.96    0.29
   1   5  -3    1.42    0.24
  -1   5   3    1.87    0.19
  -1   5   3    2.61    0.36
   1   5  -3    1.82    0.20
   1   5  -3    2.22    0.29
   1   5  -3    2.06    0.26
   1   5  -3    1.89    0.17
  -1   5   3    1.86    0.18
  -1   5   3    1.84    0.28
  -1   5   3    2.36    0.32
   1   5  -3    2.09    0.31
  -1   5   3    1.87    0.26
   0  -5  -3   35.31    2.68
   0  -5  -3   35.08    2.62
   0  -5   3   34.53    2.63
   0  -5  -3   34.53    2.65
   0  -5   3   34.99    2.62
   0  -5  -3   33.66    2.71
   0  -5  -3   35.99    2.69
   0  -5   3   34.00    2.63
   0   5   3   30.30    2.69
   0   5   3   32.49    2.70
   0   5  -3   34.60    2.62
   0   5  -3   35.31    2.71
   0   5  -3   33.33    2.70
   0   5   3   32.20    2.68
   0   5  -3   34.97    2.74
   0   5  -3   33.83    2.66
   0   5   3   32.15    2.64
   0   5   3   40.51    2.79
   0   5  -3   34.76    2.69
   1  -5   3    0.51    0.08
  -1  -5  -3    0.58    0.07
   1  -5   3    0.66    0.11
  -1  -5  -3    0.50    0.13
   1  -5   3    0.43    0.14
   1  -5   3    0.57    0.09
  -1  -5  -3    0.34    0.13
  -1  -5  -3    0.52    0.11
   1  -5   3    0.55    0.08
  -1   5  -3    0.58    0.17
  -1   5  -3    0.52    0.08
  -1   5  -3    0.57    0.11
   1   5   3    0.42    0.12
   1   5   3    0.39    0.12
  -1   5  -3    0.49    0.14
   1   5   3    0.57    0.09
   1   5   3    0.75    0.16
  -2  -5  -3    2.57    0.31
  -2  -5  -3    3.71    0.41
   2  -5   3    3.06    0.39
  -2  -5  -3    3.73    0.31
   2  -5   3    3.43    0.29
  -2  -5  -3    3.30    0.26
   2  -5   3    3.26    0.29
   2  -5   3    2.43    0.38
  -2   5  -3    3.14    0.27
  -2   5  -3    3.17    0.31
   2   5   3    2.94    0.28
   2   5   3    3.25    0.33
  -2   5  -3    2.68    0.39
  -2   5  -3    3.59    0.40
   2   5   3    2.86    0.36
  -3  -5  -3    3.58    0.33
   3  -5   3    3.55    0.32
   3  -5   3    3.63    0.31
  -3  -5  -3    3.87    0.44
   3  -5   3    3.43    0.45
   3  -5   3    3.01    0.42
  -3  -5  -3    3.52    0.28
  -3  -5  -3    4.28    0.34
   3  -5   3    2.61    0.31
  -3   5  -3    2.97    0.41
   3   5   3    3.29    0.35
  -3   5  -3    3.36    0.29
   3   5   3    2.89    0.29
   3   5   3    3.67    0.42
  -3   5  -3    3.56    0.38
   4  -5   3    0.80    0.22
  -4  -5  -3    0.98    0.22
   4  -5   3    0.79    0.14
  -4  -5  -3    1.03    0.15
   4  -5   3    0.59    0.13
  -4  -5  -3    0.98    0.14
   4  -5   3    1.05    0.22
   4   5   3    1.19    0.19
   4   5   3    0.72    0.18
  -4   5  -3    1.04    0.12
  -4   5  -3    1.23    0.24
  -5  -5  -3    3.78    0.32
   5  -5   3    2.60    0.32
  -5  -5  -3    3.37    0.31
   5  -5   3    3.11    0.42
   5  -5   3    2.58    0.43
   5  -5   3    3.11    0.31
   5   5   3    3.36    0.42
   5   5   3    3.09    0.37
  -5   5  -3    3.30    0.28
  -5   5  -3    3.24    0.43
   6  -5   3    0.55    0.14
   6  -5   3    0.30    0.17
   6  -5   3    0.42    0.10
  -6  -5  -3    0.44    0.11
   6  -5   3    0.08    0.13
  -6  -5  -3    0.61    0.07
   6   5   3    0.41    0.13
   6   5   3    0.63    0.17
  -6   5  -3    0.49    0.28
  -6   5  -3    0.44    0.09
   7  -5   3    1.52    0.28
  -7  -5  -3    2.40    0.25
   7  -5   3    2.42    0.39
   7  -5   3    1.91    0.25
  -7  -5  -3    2.60    0.20
   7  -5   3    2.54    0.42
  -7   5  -3    2.14    0.21
   7   5   3    1.36    0.28
   7   5   3    2.08    0.34
   8  -5   3    0.10    0.17
   8  -5   3   -0.14    0.06
   8  -5   3    0.04    0.09
   8  -5   3    0.04    0.14
  -8  -5  -3   -0.08    0.06
  -8   5  -3   -0.03    0.05
   8   5   3    0.05    0.10
   8   5   3    0.05    0.11
   8   5   3   -0.03    0.09
   9  -5   3    0.18    0.20
   9  -5   3   -0.01    0.11
   9  -5   3    0.13    0.16
   9  -5   3    0.27    0.11
  -9  -5  -3    0.21    0.10
  -9   5  -3    0.46    0.09
   9   5   3    0.33    0.15
   9   5   3    0.34    0.14
   9   5   3    0.23    0.14
 -10  -5  -3    0.08    0.08
  10  -5   3   -0.05    0.17
  10  -5   3    0.01    0.13
  10  -5   3   -0.03    0.16
  10  -5   3   -0.08    0.08
  10   5   3    0.35    0.17
  10   5   3   -0.03    0.10
  10   5   3   -0.01    0.11
 -10   5  -3    0.19    0.06
  11  -5   3    0.13    0.11
  11  -5   3   -0.03    0.18
  11   5   3    0.05    0.12
  11   5   3    0.18    0.16
  11   5   3    0.09    0.15
 -11   5  -3    0.15    0.06
  10  -6  -3    0.10    0.19
  10  -6  -3    0.29    0.25
  10  -6  -3    0.33    0.13
  10  -6  -3    0.09    0.17
  10   6  -3    0.25    0.13
  10   6  -3    0.27    0.18
  10   6  -3    0.30    0.18
   9  -6  -3   -0.03    0.14
   9  -6  -3    0.36    0.13
   9  -6  -3    0.84    0.30
   9  -6  -3    0.10    0.17
   9   6  -3    0.54    0.16
   9   6  -3    0.23    0.15
  -9   6   3    0.44    0.08
   8  -6  -3    0.23    0.10
   8  -6  -3    0.11    0.15
   8  -6  -3   -0.11    0.14
   8  -6  -3    0.32    0.16
   8   6  -3    0.22    0.12
   8   6  -3    0.25    0.15
  -8   6   3    0.34    0.08
   7  -6  -3   -0.06    0.15
   7  -6  -3    0.07    0.13
   7  -6  -3    0.09    0.14
   7  -6  -3    0.12    0.09
  -7   6   3    0.11    0.06
   7   6  -3    0.14    0.10
   7   6  -3   -0.10    0.09
   6  -6  -3    1.55    0.32
   6  -6  -3    2.09    0.40
   6  -6  -3    1.90    0.33
   6  -6  -3    2.04    0.26
  -6  -6   3    2.04    0.20
   6   6  -3    2.00    0.32
   6   6  -3    2.20    0.29
  -6   6   3    2.33    0.21
   5  -6  -3    0.43    0.20
   5  -6  -3    0.43    0.16
   5  -6  -3    0.34    0.14
   5  -6  -3    0.50    0.11
   5   6  -3    0.42    0.14
   5   6  -3    0.34    0.08
  -5   6   3    0.36    0.07
   5   6  -3    0.23    0.11
   4  -6  -3    0.06    0.07
   4  -6  -3   -0.12    0.12
   4  -6  -3    0.06    0.09
  -4  -6   3   -0.01    0.03
   4  -6  -3   -0.05    0.10
   4   6  -3    0.04    0.03
   4   6  -3   -0.01    0.08
  -4   6   3   -0.01    0.04
   4   6  -3    0.02    0.10
   3  -6  -3    1.03    0.14
   3  -6  -3    0.64    0.16
  -3  -6   3    0.68    0.09
   3  -6  -3    0.63    0.20
   3   6  -3    1.08    0.20
   3   6  -3    0.89    0.09
  -3   6   3    0.81    0.11
  -3   6   3    0.97    0.20
  -3   6   3    0.72    0.17
  -3   6   3    1.00    0.34
  -2  -6   3    2.56    0.22
   2  -6  -3    2.15    0.23
  -2  -6   3    2.25    0.20
   2  -6  -3    2.02    0.30
   2   6  -3    2.90    0.38
  -2   6   3    2.68    0.40
   2   6  -3    2.20    0.19
  -2   6   3    2.60    0.33
   2   6  -3    2.05    0.28
   2   6  -3    1.93    0.27
  -2   6   3    1.83    0.20
  -2   6   3    2.52    0.35
   2   6  -3    2.48    0.33
  -1  -6   3    2.18    0.19
   1  -6  -3    2.00    0.20
   1  -6  -3    1.57    0.24
   1   6  -3    1.62    0.27
  -1   6   3    2.39    0.38
  -1   6   3    1.97    0.27
   1   6  -3    1.43    0.24
   1   6  -3    1.73    0.16
   1   6  -3    2.42    0.34
   1   6  -3    1.80    0.23
   1   6  -3    1.90    0.33
  -1   6   3    1.46    0.16
  -1   6   3    1.48    0.27
   0  -6   3   11.55    0.89
   0  -6   3   11.04    0.87
   0  -6  -3   11.06    0.90
   0  -6  -3   11.50    0.94
   0   6  -3   12.02    0.99
   0   6   3   12.85    1.08
   0   6  -3   10.50    0.97
   0   6  -3   11.44    1.03
   0   6   3   10.43    0.95
   0   6   3   10.37    0.97
   0   6  -3   10.93    0.93
   0   6  -3   10.66    0.87
   0   6  -3   11.85    0.96
  -1  -6  -3    7.03    0.56
  -1  -6  -3    6.88    0.61
   1  -6   3    6.60    0.52
   1  -6   3    6.05    0.50
  -1   6  -3    6.57    0.59
  -1   6  -3    6.10    0.60
  -1   6  -3    5.68    0.55
  -1   6  -3    6.39    0.61
  -1   6  -3    5.71    0.50
   1   6   3    6.15    0.57
   1   6   3    5.93    0.59
  -1   6  -3    5.34    0.61
   2  -6   3   10.71    0.78
   2  -6   3    9.46    0.88
   2  -6   3    9.72    0.86
  -2  -6  -3   10.08    0.86
   2  -6   3    9.77    0.77
  -2  -6  -3    7.60    0.78
  -2  -6  -3   10.69    0.80
   2  -6   3    9.59    0.75
  -2   6  -3    8.14    0.79
   2   6   3    8.29    0.83
   2   6   3    9.55    0.81
  -2   6  -3   10.10    0.89
  -2   6  -3    9.28    0.74
  -3  -6  -3    2.05    0.22
   3  -6   3    1.68    0.21
  -3  -6  -3    1.81    0.30
  -3  -6  -3    1.86    0.21
   3  -6   3    2.04    0.32
   3  -6   3    1.62    0.18
   3  -6   3    1.65    0.21
  -3  -6  -3    1.68    0.16
   3  -6   3    1.55    0.32
  -3   6  -3    1.78    0.32
  -3   6  -3    1.58    0.17
   3   6   3    1.61    0.28
   3   6   3    1.43    0.24
  -3   6  -3    1.47    0.23
   4  -6   3   20.75    1.91
   4  -6   3   22.08    1.79
  -4  -6  -3   25.41    1.80
  -4  -6  -3   23.82    1.75
   4  -6   3   19.84    1.79
  -4  -6  -3   24.23    1.80
   4  -6   3   22.89    1.89
   4   6   3   21.51    1.82
   4   6   3   23.00    1.87
  -4   6  -3   20.92    1.76
  -4   6  -3   23.98    1.91
   5  -6   3    2.62    0.43
  -5  -6  -3    2.99    0.23
   5  -6   3    2.75    0.29
  -5  -6  -3    2.64    0.27
  -5  -6  -3    3.20    0.29
   5  -6   3    1.97    0.30
   5  -6   3    2.97    0.42
   5   6   3    2.09    0.32
  -5   6  -3    2.57    0.41
  -5   6  -3    2.52    0.25
   5   6   3    2.69    0.39
   6  -6   3    2.36    0.41
   6  -6   3    1.94    0.32
  -6  -6  -3    3.25    0.30
   6  -6   3    2.83    0.30
   6  -6   3    3.08    0.47
   6   6   3    2.33    0.34
   6   6   3    2.56    0.39
  -6   6  -3    3.14    0.27
   7  -6   3    0.28    0.13
  -7  -6  -3    0.51    0.12
   7  -6   3    0.59    0.21
   7  -6   3    0.61    0.13
   7  -6   3    0.26    0.20
  -7   6  -3    0.42    0.09
   7   6   3    0.39    0.17
   7   6   3    0.47    0.15
   8  -6   3    0.15    0.21
   8  -6   3    0.02    0.15
   8  -6   3    0.11    0.10
   8  -6   3    0.07    0.11
  -8  -6  -3    0.09    0.08
  -8   6  -3    0.11    0.06
   8   6   3    0.02    0.12
   8   6   3    0.17    0.13
  -9  -6  -3    0.33    0.11
   9  -6   3    0.53    0.24
   9  -6   3    0.36    0.17
   9  -6   3    0.40    0.13
   9  -6   3    0.44    0.23
   9   6   3    0.30    0.15
   9   6   3    0.41    0.17
   9   6   3    0.28    0.17
  -9   6  -3    0.52    0.10
 -10  -6  -3    0.27    0.11
  10  -6   3   -0.10    0.18
  10  -6   3    0.18    0.13
  10   6   3    0.19    0.14
 -10   6  -3    0.26    0.07
  10   6   3    0.18    0.15
  10   6   3    0.07    0.17
   9  -7  -3    0.54    0.28
   9  -7  -3    0.36    0.22
   9  -7  -3    0.25    0.13
   9  -7  -3    0.28    0.18
   9   7  -3    0.24    0.18
   9   7  -3    0.31    0.15
   8  -7  -3    0.00    0.13
   8  -7  -3   -0.04    0.07
   8  -7  -3   -0.01    0.20
   8  -7  -3    0.06    0.16
  -8   7   3    0.03    0.04
   8   7  -3    0.10    0.14
   8   7  -3    0.04    0.10
   7  -7  -3    0.05    0.08
   7  -7  -3    0.15    0.16
   7  -7  -3    0.02    0.12
   7  -7  -3   -0.12    0.15
   7   7  -3    0.05    0.09
  -7   7   3    0.09    0.05
   7   7  -3    0.28    0.16
   6  -7  -3    0.39    0.21
   6  -7  -3    0.33    0.20
   6  -7  -3    0.30    0.14
   6  -7  -3    0.17    0.10
  -6   7   3    0.20    0.07
   6   7  -3    0.23    0.13
   6   7  -3    0.36    0.16
   5  -7  -3    2.17    0.28
  -5  -7   3    2.15    0.21
   5  -7  -3    2.11    0.39
   5  -7  -3    1.74    0.31
   5  -7  -3    1.33    0.32
  -5   7   3    2.14    0.21
   5   7  -3    2.26    0.34
   5   7  -3    2.16    0.30
  -4  -7   3   -0.03    0.03
   4  -7  -3    0.01    0.09
   4  -7  -3   -0.04    0.11
   4  -7  -3   -0.12    0.06
   4  -7  -3    0.00    0.15
   4   7  -3   -0.01    0.03
   4   7  -3   -0.06    0.10
  -4   7   3   -0.21    0.08
  -4   7   3    0.01    0.04
  -4   7   3   -0.05    0.11
   4   7  -3   -0.05    0.08
   3  -7  -3    0.75    0.14
   3  -7  -3    0.61    0.17
   3   7  -3    0.68    0.19
   3   7  -3    0.66    0.09
  -3   7   3    0.80    0.11
  -3   7   3    0.98    0.25
  -3   7   3    0.82    0.20
   3   7  -3    1.10    0.20
  -2  -7   3   -0.09    0.04
   2  -7  -3    0.10    0.07
   2  -7  -3    0.16    0.10
  -2   7   3    0.15    0.13
  -2   7   3    0.06    0.05
   2   7  -3   -0.01    0.08
   2   7  -3    0.09    0.12
   2   7  -3    0.04    0.16
   2   7  -3    0.07    0.04
  -2   7   3    0.07    0.09
   2   7  -3   -0.17    0.11
   1  -7  -3    0.22    0.08
   1  -7  -3    0.24    0.12
  -1  -7   3    0.22    0.07
  -1   7   3    0.08    0.17
   1   7  -3    0.14    0.05
  -1   7   3    0.08    0.11
   1   7  -3   -0.02    0.13
   1   7  -3    0.36    0.16
   1   7  -3    0.31    0.13
  -1   7   3    0.11    0.05
  -1   7   3    0.08    0.12
   0  -7   3    1.35    0.13
   0  -7  -3    1.53    0.22
   0  -7   3    1.51    0.16
   0  -7  -3    0.72    0.18
   0   7   3    1.18    0.24
   0   7   3    1.56    0.29
   0   7  -3    1.81    0.35
   0   7  -3    1.48    0.27
   0   7  -3    1.53    0.24
   0   7  -3    1.37    0.14
   0   7   3    1.10    0.30
   0   7  -3    1.46    0.24
   1  -7   3    6.30    0.53
  -1  -7  -3    7.11    0.59
   1  -7   3    7.32    0.56
  -1   7  -3    6.47    0.63
  -1   7  -3    5.77    0.60
   1   7   3    5.93    0.64
  -1   7  -3    6.35    0.66
   1   7   3    6.08    0.60
  -1   7  -3    6.25    0.74
   1   7   3    8.66    0.90
  -1   7  -3    6.29    0.53
  -2  -7  -3    0.00    0.05
   2  -7   3   -0.08    0.05
   2  -7   3    0.00    0.07
   2  -7   3    0.01    0.04
  -2  -7  -3    0.04    0.07
  -2   7  -3    0.08    0.10
  -2   7  -3   -0.01    0.09
  -2   7  -3    0.17    0.15
  -2   7  -3    0.03    0.05
   2   7   3    0.24    0.12
  -2   7  -3    0.00    0.11
   2   7   3   -0.05    0.09
   3  -7   3   -0.01    0.07
   3  -7   3   -0.07    0.13
   3  -7   3    0.05    0.08
   3  -7   3    0.02    0.05
  -3  -7  -3    0.13    0.07
  -3  -7  -3    0.05    0.08
   3  -7   3    0.01    0.12
  -3   7  -3   -0.01    0.15
   3   7   3    0.10    0.11
  -3   7  -3    0.07    0.06
   3   7   3   -0.03    0.10
  -3   7  -3    0.21    0.11
  -4  -7  -3    0.44    0.12
   4  -7   3    0.22    0.20
   4  -7   3    0.46    0.12
   4  -7   3    0.30    0.18
  -4  -7  -3    0.44    0.10
   4  -7   3    0.51    0.12
  -4   7  -3    0.31    0.20
   4   7   3    0.38    0.16
   4   7   3    0.43    0.14
  -4   7  -3    0.34    0.08
  -5  -7  -3   -0.05    0.06
   5  -7   3   -0.24    0.13
  -5  -7  -3    0.01    0.06
   5  -7   3    0.19    0.15
   5  -7   3    0.00    0.07
   5  -7   3    0.04    0.07
   5   7   3    0.01    0.09
  -5   7  -3    0.11    0.06
   5   7   3   -0.12    0.10
   6  -7   3   -0.07    0.08
   6  -7   3    0.05    0.08
  -6  -7  -3   -0.01    0.06
   6  -7   3    0.01    0.17
   6  -7   3    0.10    0.15
   6   7   3   -0.13    0.11
  -6   7  -3    0.04    0.06
   6   7   3   -0.03    0.10
  -7  -7  -3    0.34    0.10
   7  -7   3    0.38    0.13
   7  -7   3    0.42    0.15
   7  -7   3    0.41    0.20
   7  -7   3    0.17    0.20
   7   7   3    0.18    0.13
  -7   7  -3    0.33    0.08
   7   7   3    0.20    0.14
   8  -7   3    0.01    0.16
   8  -7   3    0.01    0.08
   8  -7   3    0.15    0.17
   8  -7   3   -0.01    0.17
   8   7   3    0.14    0.16
   8   7   3   -0.03    0.10
  -8   7  -3    0.02    0.05
   9  -7   3    0.10    0.10
   9  -7   3    0.13    0.18
   9   7   3    0.04    0.15
  -9   7  -3    0.14    0.07
   9   7   3    0.07    0.12
   9  -8  -3    0.00    0.10
   9  -8  -3   -0.05    0.13
   9  -8  -3    0.18    0.20
   9  -8  -3   -0.47    0.22
   9   8  -3   -0.06    0.13
   9   8  -3   -0.03    0.15
   8  -8  -3   -0.06    0.20
   8  -8  -3    0.25    0.17
   8  -8  -3    0.27    0.24
   8  -8  -3    0.43    0.14
  -8   8   3    0.47    0.09
   8   8  -3    0.81    0.23
   8   8  -3    0.10    0.14
   7  -8  -3    0.04    0.09
   7  -8  -3   -0.02    0.16
   7  -8  -3    0.05    0.21
   7  -8  -3    0.06    0.13
   7   8  -3    0.11    0.14
  -7   8   3    0.07    0.06
   7   8  -3   -0.09    0.09
   6  -8  -3    0.68    0.26
   6  -8  -3    0.46    0.18
   6  -8  -3    0.74    0.16
   6  -8  -3    0.54    0.23
   6   8  -3    0.65    0.18
  -6   8   3    0.78    0.12
   6   8  -3    0.54    0.21
  -6   8   3    1.03    0.26
   5  -8  -3    0.51    0.14
   5  -8  -3    0.52    0.24
   5  -8  -3    0.46    0.16
  -5   8   3    0.46    0.09
   5   8  -3    0.60    0.20
  -5   8   3    0.77    0.23
   5   8  -3    0.20    0.12
   4  -8  -3    0.16    0.09
   4  -8  -3    0.06    0.10
  -4   8   3    0.11    0.17
   4   8  -3    0.08    0.04
   4   8  -3    0.05    0.10
   4   8  -3    0.15    0.13
  -4   8   3    0.14    0.14
  -4   8   3    0.01    0.06
   3  -8  -3    0.69    0.17
   3  -8  -3    0.69    0.15
  -3   8   3    0.38    0.19
  -3   8   3    0.91    0.24
  -3   8   3    0.62    0.11
   3   8  -3    0.89    0.22
   3   8  -3    0.45    0.16
   3   8  -3    0.67    0.10
   2  -8  -3    0.45    0.11
   2  -8  -3    0.31    0.13
  -2  -8   3    0.35    0.09
  -2   8   3    0.36    0.19
   2   8  -3    0.37    0.07
  -2   8   3    0.46    0.17
   2   8  -3    0.54    0.19
  -2   8   3    0.45    0.09
   2   8  -3    0.23    0.13
  -1  -8   3   -0.03    0.05
   1  -8  -3   -0.04    0.08
   1  -8  -3    0.01    0.06
  -1   8   3    0.00    0.09
   1   8  -3    0.04    0.05
  -1   8   3    0.02    0.05
   1   8  -3    0.07    0.12
  -1   8   3   -0.09    0.11
   1   8  -3    0.07    0.11
   0  -8  -3    9.01    0.75
   0  -8   3    8.29    0.66
   0  -8   3    8.63    0.70
   0   8   3    8.17    0.82
   0   8  -3    9.19    0.80
   0   8  -3    7.69    0.67
   0   8  -3    8.20    0.82
   0   8   3    7.56    0.77
   0   8  -3   10.39    1.17
   0   8   3   11.01    0.99
   1  -8   3    2.99    0.30
  -1  -8  -3    2.95    0.33
  -1   8  -3    3.59    0.46
   1   8   3    2.69    0.41
  -1   8  -3    3.73    0.50
   1   8   3    3.19    0.41
  -1   8  -3    3.28    0.65
   1   8   3    3.59    0.59
  -1   8  -3    2.82    0.27
   2  -8   3    2.71    0.33
  -2  -8  -3    2.20    0.29
   2  -8   3    2.77    0.27
  -2  -8  -3    3.47    0.33
   2  -8   3    3.06    0.29
  -2   8  -3    3.60    0.47
  -2   8  -3    3.48    0.45
  -2   8  -3    2.98    0.26
   2   8   3    2.53    0.38
   2   8   3    2.68    0.41
  -3  -8  -3    0.82    0.16
  -3  -8  -3    0.77    0.14
   3  -8   3    0.67    0.14
   3  -8   3    0.83    0.15
  -3   8  -3    0.62    0.22
  -3   8  -3    0.64    0.11
   3   8   3    0.39    0.15
  -3   8  -3    0.81    0.23
   3   8   3    0.31    0.18
  -4  -8  -3    9.34    0.77
   4  -8   3    8.10    0.74
   4  -8   3    8.11    0.98
  -4  -8  -3    9.31    0.73
   4  -8   3    8.21    0.87
   4  -8   3    9.79    0.77
   4   8   3    8.11    0.80
  -4   8  -3    8.26    0.71
   4   8   3    8.05    0.83
   5  -8   3    0.11    0.09
   5  -8   3    0.07    0.08
  -5  -8  -3    0.19    0.10
   5  -8   3    0.46    0.21
   5  -8   3    0.22    0.20
  -5  -8  -3    0.04    0.06
   5   8   3    0.51    0.21
  -5   8  -3    0.19    0.08
   5   8   3   -0.08    0.10
   6  -8   3    0.50    0.23
   6  -8   3   -0.07    0.08
   6  -8   3    0.31    0.12
   6  -8   3    0.50    0.30
   6   8   3    0.04    0.13
  -6   8  -3    0.22    0.08
   6   8   3    0.08    0.12
   7  -8   3    0.03    0.07
   7  -8   3    0.07    0.15
   7   8   3   -0.07    0.15
  -7   8  -3    0.12    0.07
   7   8   3    0.13    0.13
   8  -8   3    0.06    0.10
   8  -8   3   -0.01    0.18
   8   8   3   -0.03    0.15
  -8   8  -3    0.10    0.06
   8   8   3   -0.10    0.12
   7  -9  -3   -0.05    0.08
   7  -9  -3   -0.08    0.11
   7  -9  -3    0.10    0.18
   7  -9  -3   -0.06    0.20
   7   9  -3    0.13    0.12
  -7   9   3    0.13    0.17
   7   9  -3   -0.09    0.15
  -7   9   3    0.06    0.06
   6  -9  -3   -0.02    0.21
   6  -9  -3    0.37    0.13
   6  -9  -3    0.06    0.12
   6   9  -3    0.03    0.11
  -6   9   3    0.29    0.19
   6   9  -3    0.19    0.18
  -6   9   3    0.16    0.06
   5  -9  -3    0.58    0.19
   5  -9  -3    0.67    0.16
  -5   9   3    0.69    0.12
   5   9  -3    0.78    0.24
   5   9  -3    0.64    0.19
  -5   9   3    0.87    0.27
   4  -9  -3    0.48    0.14
   4  -9  -3    0.54    0.17
   4   9  -3    0.35    0.16
  -4   9   3    0.46    0.10
   4   9  -3    0.39    0.07
   4   9  -3    0.44    0.21
  -4   9   3    0.18    0.18
   3  -9  -3    0.02    0.11
   3  -9  -3    0.23    0.11
  -3   9   3    0.23    0.18
  -3   9   3    0.12    0.15
   3   9  -3    0.20    0.13
   3   9  -3    0.15    0.05
  -3   9   3    0.16    0.06
   3   9  -3    0.22    0.18
   2  -9  -3    1.03    0.18
  -2  -9   3    1.26    0.18
   2  -9  -3    0.96    0.21
   2   9  -3    0.99    0.13
   2   9  -3    0.98    0.27
  -2   9   3    0.85    0.14
  -2   9   3    1.15    0.30
   2   9  -3    1.21    0.25
  -2   9   3    0.99    0.25
   1  -9  -3    0.05    0.09
  -1  -9   3    0.24    0.09
   1  -9  -3    0.15    0.12
   1   9  -3    0.16    0.06
  -1   9   3    0.16    0.16
   1   9  -3   -0.04    0.12
  -1   9   3    0.21    0.16
   1   9  -3    0.01    0.13
   0  -9  -3    7.12    0.60
   0  -9   3    5.68    0.53
   0   9   3    5.60    0.71
   0   9  -3    7.13    0.66
   0   9  -3    6.36    0.75
   0   9   3    5.78    0.62
   0   9  -3    5.87    0.51
  -1  -9  -3    0.09    0.10
  -1  -9  -3    0.03    0.08
   1  -9   3    0.02    0.06
   1   9   3    0.07    0.12
   1   9   3   -0.20    0.12
  -1   9  -3    0.07    0.14
  -1   9  -3    0.06    0.17
  -1   9  -3    0.10    0.06
  -2  -9  -3    0.01    0.08
  -2  -9  -3    0.02    0.08
   2  -9   3    0.07    0.07
  -2   9  -3    0.10    0.06
  -2   9  -3    0.02    0.17
   2   9   3   -0.03    0.13
   2   9   3    0.12    0.13
  -2   9  -3    0.17    0.16
  -3  -9  -3    0.09    0.10
   3  -9   3    0.00    0.07
   3  -9   3    0.12    0.09
  -3   9  -3    0.08    0.14
   3   9   3    0.02    0.11
   3   9   3    0.20    0.17
  -3   9  -3   -0.08    0.14
  -3   9  -3    0.12    0.07
   4  -9   3    0.35    0.11
  -4  -9  -3    0.05    0.09
   4  -9   3    0.09    0.08
   4   9   3   -0.04    0.11
  -4   9  -3    0.08    0.15
  -4   9  -3    0.15    0.07
  -4   9  -3    0.00    0.16
   4   9   3   -0.08    0.15
   5  -9   3   -0.04    0.17
  -5  -9  -3    0.02    0.08
   5  -9   3   -0.01    0.09
  -5   9  -3    0.10    0.06
   5   9   3   -0.03    0.11
   5   9   3   -0.26    0.13
   6  -9   3    0.19    0.11
   6  -9   3   -0.11    0.17
   6   9   3   -0.08    0.10
  -6   9  -3    0.21    0.08
   6   9   3   -0.04    0.18
   7  -9   3    0.42    0.14
   7  -9   3   -0.14    0.18
   7   9   3    0.20    0.15
   7   9   3    0.07    0.18
  -7   9  -3    0.39    0.09
   6 -10  -3   -0.06    0.12
   6 -10  -3   -0.01    0.10
  -6  10   3    0.12    0.19
   6  10  -3    0.03    0.17
   6  10  -3    0.06    0.12
   5 -10  -3    0.17    0.11
   5 -10  -3    0.09    0.13
   5  10  -3    0.20    0.18
   5  10  -3    0.24    0.15
  -5  10   3    0.08    0.18
   4 -10  -3    0.19    0.12
   4 -10  -3    0.18    0.15
   4  10  -3    0.29    0.21
   4  10  -3    0.10    0.13
  -4  10   3   -0.10    0.16
   3 -10  -3   -0.02    0.08
   3 -10  -3   -0.02    0.11
   3  10  -3    0.21    0.14
  -3  10   3    0.29    0.20
   3  10  -3    0.05    0.05
   3  10  -3    0.14    0.17
   2 -10  -3    0.14    0.11
   2 -10  -3    0.34    0.14
   2 -10  -3    0.20    0.13
  -2 -10   3    0.42    0.12
  -2  10   3    0.31    0.20
   2  10  -3    0.39    0.19
   2  10  -3    0.54    0.09
   2  10  -3    0.39    0.22
  -1 -10   3    0.06    0.08
   1 -10  -3   -0.02    0.10
   1  10  -3    0.11    0.06
   1  10  -3    0.21    0.20
  -1  10   3   -0.03    0.17
  -1  10   3    0.20    0.16
   1  10  -3    0.11    0.13
   0 -10   3    0.87    0.15
   0 -10  -3    0.78    0.18
   0  10   3    1.09    0.31
   0  10   3    0.40    0.19
   0  10  -3    0.82    0.24
   0  10  -3    0.96    0.30
   0  10  -3    0.92    0.13
   1 -10   3    0.15    0.09
  -1 -10  -3    0.31    0.13
  -1  10  -3    0.36    0.23
   1  10   3    0.26    0.16
  -1  10  -3    0.32    0.08
  -1  10  -3    0.28    0.19
   1  10   3    0.34    0.17
  -2 -10  -3    0.02    0.10
   2 -10   3    0.08    0.08
  -2  10  -3   -0.09    0.15
   2  10   3   -0.06    0.12
  -2  10  -3    0.14    0.06
  -2  10  -3   -0.02    0.16
   2  10   3    0.07    0.18
  -3 -10  -3    0.03    0.09
  -3  10  -3    0.09    0.06
   3  10   3   -0.06    0.18
   3  10   3   -0.01    0.13
  -3  10  -3   -0.20    0.17
  -3  10  -3    0.30    0.21
  -4 -10  -3    0.11    0.11
   4 -10   3    0.07    0.11
   4  10   3    0.31    0.20
   4  10   3    0.25    0.17
  -4  10  -3    0.52    0.27
  -4  10  -3    0.10    0.17
  -4  10  -3    0.33    0.09
  -5 -10  -3    0.28    0.12
   5 -10   3    0.16    0.11
  -5  10  -3    0.27    0.19
   5  10   3    0.12    0.19
  -5  10  -3    0.19    0.07
   5  10   3   -0.08    0.11
   6 -10   3    0.34    0.26
   6 -10   3    0.13    0.12
   6  10   3    0.09    0.15
  -6  10  -3    0.10    0.20
   6  10   3    0.33    0.22
  -6  10  -3    0.46    0.10
   4 -11  -3    0.24    0.15
   4 -11  -3    0.18    0.13
  -4  11   3   -0.25    0.17
   4  11  -3    0.26    0.19
   4  11  -3    0.15    0.23
   3 -11  -3    0.01    0.09
   3 -11  -3   -0.07    0.11
  -3  11   3   -0.12    0.14
   3  11  -3   -0.04    0.14
   3  11  -3   -0.27    0.17
   2 -11  -3   -0.11    0.10
   2  11  -3    0.13    0.05
  -2  11   3    0.09    0.18
   2  11  -3    0.11    0.21
   2  11  -3   -0.17    0.13
  -1 -11   3   -0.08    0.08
   1 -11  -3    0.08    0.12
   1  11  -3    0.07    0.21
   1  11  -3    0.12    0.16
  -1  11   3    0.01    0.19
   1  11  -3    0.15    0.06
   0 -11   3    0.37    0.11
   0 -11  -3    0.27    0.13
   0  11  -3    0.40    0.23
   0  11  -3    0.37    0.09
   0  11  -3    0.05    0.22
   0  11   3    0.27    0.18
  -1 -11  -3    0.10    0.12
  -1  11  -3    0.24    0.07
  -1  11  -3   -0.04    0.20
  -1  11  -3    0.05    0.17
   1  11   3    0.20    0.18
  -2 -11  -3    0.10    0.11
  -2  11  -3    0.08    0.18
   2  11   3    0.01    0.15
  -2  11  -3    0.23    0.25
  -2  11  -3    0.20    0.08
  -3 -11  -3   -0.08    0.08
   3  11   3   -0.02    0.15
  -3  11  -3    0.05    0.16
  -3  11  -3    0.09    0.06
  -4 -11  -3    0.20    0.13
  -4  11  -3    0.24    0.22
   4  11   3    0.05    0.15
  -4  11  -3    0.15    0.07
  12   0  -4    0.30    0.22
  12   0  -4   -0.01    0.14
  12   0  -4   -0.05    0.08
  11   0  -4    0.86    0.25
  11   0  -4    1.05    0.29
  11   0  -4    1.09    0.20
  10   0  -4    0.25    0.14
  10   0  -4    0.38    0.12
  10   0  -4    0.03    0.15
   9   0  -4    0.07    0.12
   9   0  -4    0.10    0.09
   9   0  -4   -0.04    0.09
   8   0  -4    2.22    0.26
   8   0  -4    2.00    0.17
   8   0  -4    2.96    0.34
   8   0  -4    2.11    0.32
   7   0  -4    0.00    0.06
   7   0  -4    0.07    0.02
   7   0  -4    0.10    0.07
   7   0  -4   -0.07    0.07
   6   0  -4   -0.04    0.05
   6   0  -4   -0.01    0.05
   6   0  -4    0.00    0.07
   6   0  -4   -0.02    0.02
   5   0  -4    9.70    0.75
   5   0  -4    9.69    0.80
   5   0  -4   10.61    0.79
  -5   0   4    9.39    0.79
  -5   0   4    9.74    0.79
   5   0  -4    9.40    0.80
   5   0  -4    9.12    0.80
  -4   0   4    3.36    0.30
   4   0  -4    3.60    0.27
   4   0  -4    3.53    0.32
   4   0  -4    3.21    0.31
   4   0  -4    3.53    0.31
   3   0  -4   21.57    1.67
   3   0  -4   21.05    1.67
   3   0  -4   21.48    1.68
  -3   0   4   22.08    1.66
   2   0  -4  259.90   20.18
   2   0  -4  257.09   20.17
  -2   0   4  276.34   20.19
   2   0  -4  267.31   20.18
   1   0  -4  176.79   15.06
   1   0  -4  200.74   15.06
  -1   0   4  206.31   15.05
   1   0  -4  199.57   15.05
  -1   0   4  206.17   15.05
   0   0   4    0.20    0.07
   0   0   4    0.24    0.09
   0   0   4    0.34    0.05
   0   0   4    0.41    0.06
   0   0  -4    0.19    0.08
   0   0  -4    0.46    0.06
   0   0  -4    0.23    0.07
   0   0  -4    0.46    0.05
  -1   0  -4   39.72    2.93
  -1   0  -4   38.96    2.94
   1   0   4   39.42    2.93
   1   0   4   34.48    2.93
   1   0   4   38.20    2.94
  -1   0  -4   40.49    2.93
  -1   0  -4   37.49    2.93
  -1   0  -4   35.00    2.96
  -1   0  -4   40.51    2.91
  -2   0  -4   25.59    1.84
  -2   0  -4   23.83    1.87
   2   0   4   24.29    1.86
  -2   0  -4   23.29    1.84
  -2   0  -4   23.61    1.86
   2   0   4   22.74    1.84
   2   0   4   24.76    1.86
   2   0   4   23.43    1.84
  -2   0  -4   24.71    1.87
  -2   0  -4   24.11    1.83
   2   0   4   23.60    1.83
   3   0   4   38.76    2.95
  -3   0  -4   38.99    2.99
   3   0   4   38.12    2.96
  -3   0  -4   42.69    2.99
  -3   0  -4   39.61    3.00
   3   0   4   38.92    2.96
  -3   0  -4   40.21    2.96
  -3   0  -4   36.95    2.96
   3   0   4   36.08    2.99
   3   0   4   36.47    2.98
   4   0   4    2.39    0.27
  -4   0  -4    2.69    0.25
   4   0   4    2.76    0.24
  -4   0  -4    2.97    0.27
  -4   0  -4    2.84    0.23
   4   0   4    2.72    0.23
   4   0   4    2.93    0.29
  -4   0  -4    3.03    0.29
   4   0   4    2.56    0.27
  -4   0  -4    3.06    0.27
  -5   0  -4   36.21    2.82
  -5   0  -4   36.19    2.80
  -5   0  -4   36.15    2.75
   5   0   4   34.67    2.82
   5   0   4   37.45    2.77
   5   0   4   35.89    2.81
   5   0   4   36.16    2.81
  -5   0  -4   30.99    2.78
   5   0   4   37.38    2.77
  -5   0  -4   37.11    2.80
   5   0   4   37.13    2.76
   6   0   4   12.31    1.08
  -6   0  -4   13.14    1.01
   6   0   4   13.29    1.02
  -6   0  -4   13.55    1.10
   6   0   4   13.31    1.04
   6   0   4   12.89    1.03
  -6   0  -4   13.63    1.07
   6   0   4   12.04    1.09
   7   0   4    0.08    0.03
   7   0   4   -0.06    0.09
  -7   0  -4    0.05    0.03
   7   0   4    0.08    0.09
   7   0   4    0.06    0.05
  -7   0  -4    0.04    0.06
  -7   0  -4    0.05    0.09
   8   0   4   51.74    4.01
   8   0   4   48.27    4.10
  -8   0  -4   53.80    3.98
   8   0   4   50.08    4.09
  -8   0  -4   54.90    4.05
  -9   0  -4    9.12    0.78
   9   0   4    8.44    0.83
   9   0   4    7.86    0.84
  -9   0  -4    9.39    0.70
   9   0   4    8.77    0.74
  10   0   4    2.58    0.27
  10   0   4    2.89    0.43
 -10   0  -4    2.69    0.32
  10   0   4    2.22    0.39
  11   0   4    0.16    0.17
  11   0   4    0.06    0.08
  11   0   4    0.10    0.16
  12   0   4    0.43    0.13
  12   0   4    0.45    0.27
  12   0   4    0.61    0.26
  12  -1  -4   -0.09    0.07
  12  -1  -4    0.00    0.20
  12  -1  -4   -0.10    0.14
  12   1  -4   -0.02    0.09
  12   1  -4   -0.13    0.13
  12   1  -4   -0.04    0.16
  11  -1  -4    0.25    0.12
  11  -1  -4    0.14    0.21
  11  -1  -4    0.38    0.18
  11   1  -4    0.22    0.17
  11   1  -4    0.31    0.13
  11   1  -4    0.17    0.14
  10  -1  -4    0.01    0.15
  10  -1  -4   -0.04    0.08
  10  -1  -4   -0.04    0.11
  10   1  -4   -0.02    0.12
  10   1  -4    0.03    0.10
  10   1  -4    0.10    0.09
   9  -1  -4    0.04    0.13
   9  -1  -4    0.18    0.13
   9  -1  -4    0.05    0.07
   9   1  -4    0.09    0.11
   9   1  -4    0.16    0.11
   9   1  -4   -0.04    0.08
   8  -1  -4    0.13    0.11
   8  -1  -4    0.09    0.07
   8  -1  -4    0.41    0.15
   8   1  -4    0.22    0.09
   8   1  -4    0.28    0.12
   8   1  -4    0.25    0.11
   7  -1  -4    2.47    0.20
   7  -1  -4    2.37    0.32
   7  -1  -4    2.49    0.25
   7  -1  -4    2.31    0.31
   7   1  -4    2.48    0.30
   7   1  -4    2.52    0.30
   7   1  -4    2.11    0.30
   6  -1  -4    3.25    0.33
   6  -1  -4    3.20    0.26
   6  -1  -4    2.65    0.35
   6  -1  -4    3.07    0.30
   6   1  -4    3.18    0.24
   6   1  -4    2.58    0.30
   6   1  -4    3.19    0.32
   6   1  -4    3.17    0.32
   6   1  -4    3.55    0.32
   5  -1  -4    0.85    0.12
   5  -1  -4    0.66    0.11
   5  -1  -4    0.86    0.08
   5  -1  -4    0.86    0.15
   5  -1  -4    0.75    0.15
  -5  -1   4    0.73    0.12
   5   1  -4    0.72    0.11
   5   1  -4    0.64    0.12
  -5   1   4    0.95    0.14
   5   1  -4    1.03    0.14
   5   1  -4    0.69    0.14
   5   1  -4    0.86    0.07
  -5   1   4    1.00    0.14
   4  -1  -4   39.52    2.98
   4  -1  -4   36.97    3.02
   4  -1  -4   38.55    3.03
   4  -1  -4   39.28    3.01
  -4  -1   4   40.99    3.01
  -4   1   4   40.75    3.02
   4   1  -4   40.90    3.00
  -4   1   4   40.01    3.02
   4   1  -4   39.99    3.01
   4   1  -4   34.22    3.02
   4   1  -4   38.03    3.01
   3  -1  -4    2.51    0.21
   3  -1  -4    2.16    0.23
   3  -1  -4    2.10    0.18
  -3  -1   4    2.39    0.20
   3  -1  -4    2.12    0.21
  -3   1   4    2.24    0.21
   3   1  -4    2.11    0.19
   3   1  -4    2.00    0.20
   2  -1  -4   30.98    2.38
  -2  -1   4   31.46    2.36
   2  -1  -4   27.49    2.40
   2  -1  -4   31.38    2.37
   2  -1  -4   29.97    2.38
   2   1  -4   31.92    2.36
   2   1  -4   31.07    2.36
  -2   1   4   31.66    2.38
  -2   1   4   31.00    2.37
   2   1  -4   30.88    2.35
   1  -1  -4   26.89    2.01
   1  -1  -4   25.71    1.99
  -1  -1   4   27.18    1.99
   1  -1  -4   21.67    2.02
   1  -1  -4   26.48    2.00
  -1   1   4   25.63    2.00
  -1   1   4   26.11    2.00
   1   1  -4   27.16    1.99
   1   1  -4   26.19    1.99
  -1   1   4   27.47    1.99
  -1   1   4   27.60    2.01
   1   1  -4   23.81    1.99
   0  -1   4   63.14    4.70
   0  -1  -4   62.65    4.68
   0  -1  -4   55.73    4.71
   0  -1  -4   62.32    4.70
   0  -1   4   56.28    4.69
   0  -1   4   64.82    4.69
   0  -1  -4   63.56    4.70
   0   1  -4   60.02    4.69
   0   1   4   54.35    4.71
   0   1  -4   62.51    4.69
   0   1   4   62.18    4.69
   0   1   4   64.77    4.68
   0   1  -4   65.07    4.70
   0   1   4   63.02    4.70
   1  -1   4    3.11    0.33
  -1  -1  -4    4.16    0.33
   1  -1   4    3.96    0.33
  -1  -1  -4    3.86    0.34
   1  -1   4    4.27    0.34
  -1  -1  -4    3.17    0.35
   1  -1   4    3.76    0.31
   1  -1   4    3.53    0.30
  -1  -1  -4    3.94    0.33
  -1   1  -4    4.16    0.30
  -1   1  -4    3.80    0.33
   1   1   4    4.23    0.33
   1   1   4    4.02    0.33
  -1   1  -4    4.25    0.31
  -1   1  -4    4.01    0.32
  -1   1  -4    4.51    0.34
   1   1   4    3.91    0.30
   1   1   4    3.51    0.33
  -1   1  -4    3.80    0.31
   2  -1   4   20.04    1.61
   2  -1   4   20.74    1.60
  -2  -1  -4   21.39    1.65
  -2  -1  -4   22.80    1.62
   2  -1   4   19.43    1.64
  -2  -1  -4   22.06    1.63
   2  -1   4   21.71    1.65
   2  -1   4   20.41    1.64
   2  -1   4   20.17    1.61
   2   1   4   20.68    1.63
   2   1   4   19.64    1.62
  -2   1  -4   21.13    1.63
  -2   1  -4   20.65    1.61
   2   1   4   21.26    1.64
  -2   1  -4   21.53    1.64
  -2   1  -4   22.21    1.61
  -2   1  -4   21.50    1.63
   3  -1   4   10.02    0.77
  -3  -1  -4   10.12    0.81
   3  -1   4    9.80    0.82
  -3  -1  -4   10.53    0.79
  -3  -1  -4   11.53    0.78
   3  -1   4    9.59    0.78
  -3  -1  -4    9.97    0.81
  -3  -1  -4    9.82    0.82
   3  -1   4    9.74    0.78
   3  -1   4    9.26    0.82
  -3   1  -4    9.97    0.78
   3   1   4    9.57    0.81
   3   1   4    8.94    0.78
   3   1   4    9.96    0.79
  -3   1  -4   10.48    0.81
  -3   1  -4   10.70    0.81
   3   1   4    8.63    0.82
   3   1   4    9.48    0.82
  -3   1  -4   10.28    0.82
  -3   1  -4   10.61    0.78
   4  -1   4   50.17    4.05
  -4  -1  -4   52.38    4.05
  -4  -1  -4   53.02    4.10
   4  -1   4   51.86    4.05
  -4  -1  -4   53.81    4.08
   4  -1   4   54.61    4.10
   4  -1   4   50.73    4.10
  -4  -1  -4   56.16    4.09
  -4   1  -4   55.80    4.06
  -4   1  -4   54.44    4.09
   4   1   4   53.44    4.09
   4   1   4   52.92    4.10
  -4   1  -4   53.00    4.10
   4   1   4   55.25    4.06
  -4   1  -4   54.57    4.04
   4   1   4   48.58    4.09
  -4   1  -4   52.86    4.08
   4   1   4   50.18    4.06
  -5  -1  -4    3.55    0.29
   5  -1   4    3.61    0.30
  -5  -1  -4    3.36    0.34
   5  -1   4    3.38    0.35
  -5  -1  -4    3.57    0.33
   5  -1   4    3.35    0.36
   5  -1   4    3.42    0.30
  -5  -1  -4    3.56    0.36
   5   1   4    3.14    0.31
  -5   1  -4    3.60    0.36
  -5   1  -4    3.82    0.33
   5   1   4    3.51    0.31
  -5   1  -4    3.54    0.34
   5   1   4    3.64    0.34
  -5   1  -4    3.73    0.29
   5   1   4    3.80    0.36
  -5   1  -4    3.59    0.32
   5   1   4    3.39    0.35
  -6  -1  -4    2.05    0.28
   6  -1   4    1.74    0.17
  -6  -1  -4    1.81    0.16
   6  -1   4    1.63    0.26
   6  -1   4    1.81    0.18
   6  -1   4    1.99    0.27
  -6  -1  -4    1.91    0.21
  -6   1  -4    1.83    0.21
   6   1   4    1.86    0.25
   6   1   4    1.60    0.25
  -6   1  -4    1.59    0.21
   6   1   4    1.78    0.19
  -6   1  -4    1.67    0.16
  -6   1  -4    1.94    0.27
   7  -1   4    0.27    0.12
  -7  -1  -4    0.20    0.04
   7  -1   4    0.20    0.05
   7  -1   4    0.37    0.16
   7  -1   4    0.19    0.06
  -7  -1  -4    0.25    0.09
  -7   1  -4    0.17    0.12
  -7   1  -4    0.17    0.05
  -7   1  -4    0.28    0.09
   7   1   4    0.24    0.12
   7   1   4    0.29    0.08
   7   1   4    0.32    0.12
   8  -1   4    0.07    0.07
   8  -1   4    0.06    0.12
   8  -1   4   -0.07    0.09
   8  -1   4    0.07    0.05
  -8  -1  -4    0.07    0.03
  -8  -1  -4    0.18    0.09
   8   1   4   -0.11    0.09
   8   1   4    0.13    0.07
  -8   1  -4    0.18    0.05
  -8   1  -4    0.14    0.09
   8   1   4   -0.07    0.10
   9  -1   4    0.00    0.06
   9  -1   4    0.16    0.15
  -9  -1  -4    0.01    0.07
   9  -1   4    0.09    0.13
  -9  -1  -4    0.02    0.03
   9   1   4    0.06    0.12
   9   1   4   -0.01    0.11
  -9   1  -4    0.00    0.04
   9   1   4   -0.03    0.06
  -9   1  -4   -0.08    0.05
 -10  -1  -4   -0.04    0.07
  10  -1   4   -0.07    0.05
  10  -1   4    0.02    0.12
  10  -1   4   -0.16    0.14
 -10   1  -4   -0.01    0.04
  10   1   4    0.05    0.12
  10   1   4    0.22    0.14
  10   1   4   -0.01    0.06
 -11  -1  -4   -0.01    0.08
  11  -1   4   -0.23    0.13
  11  -1   4    0.08    0.15
  11  -1   4    0.13    0.08
  11   1   4    0.03    0.07
  11   1   4   -0.23    0.11
  11   1   4   -0.08    0.13
  12  -1   4    0.00    0.19
  12  -1   4   -0.02    0.08
  12  -1   4    0.15    0.18
  12   1   4   -0.12    0.18
  12   1   4   -0.14    0.15
  12   1   4   -0.07    0.07
  12  -2  -4    0.23    0.25
  12  -2  -4    0.01    0.10
  12  -2  -4   -0.15    0.15
  12   2  -4    0.20    0.18
  12   2  -4   -0.05    0.12
  12   2  -4    0.18    0.12
  11  -2  -4   -0.08    0.20
  11  -2  -4    0.16    0.17
  11  -2  -4    0.27    0.11
  11   2  -4    0.12    0.14
  11   2  -4    0.07    0.10
  11   2  -4   -0.09    0.12
  10  -2  -4    0.29    0.11
  10  -2  -4    0.43    0.22
  10  -2  -4    0.39    0.19
  10   2  -4    0.57    0.17
  10   2  -4    0.53    0.16
  10   2  -4    0.51    0.16
   9  -2  -4    0.11    0.08
   9  -2  -4    0.08    0.14
   9  -2  -4    0.16    0.14
   9   2  -4    0.13    0.09
   9   2  -4    0.03    0.10
   9   2  -4    0.03    0.09
   8  -2  -4    0.96    0.24
   8  -2  -4    1.20    0.13
   8  -2  -4    1.31    0.18
   8  -2  -4    1.19    0.24
   8   2  -4    1.07    0.20
   8   2  -4    1.40    0.23
   8   2  -4    1.51    0.23
   7  -2  -4    0.40    0.14
   7  -2  -4    0.48    0.07
   7  -2  -4    0.56    0.11
   7  -2  -4    0.60    0.17
   7   2  -4    0.52    0.14
   7   2  -4    0.49    0.12
   7   2  -4    0.48    0.13
   6  -2  -4    0.99    0.10
   6  -2  -4    0.97    0.14
   6  -2  -4    0.92    0.20
   6  -2  -4    1.36    0.21
   6   2  -4    1.07    0.13
   6   2  -4    0.67    0.15
   6   2  -4    0.93    0.16
   6   2  -4    0.83    0.14
   5  -2  -4    2.54    0.37
  -5  -2   4    3.78    0.32
   5  -2  -4    3.71    0.29
   5  -2  -4    3.55    0.31
   5  -2  -4    2.98    0.35
  -5   2   4    3.75    0.37
  -5   2   4    3.94    0.38
   5   2  -4    3.36    0.32
   5   2  -4    3.65    0.31
   5   2  -4    3.14    0.33
   4  -2  -4    5.30    0.39
  -4  -2   4    4.91    0.42
   4  -2  -4    4.75    0.46
   4  -2  -4    4.89    0.45
   4  -2  -4    4.84    0.41
   4  -2  -4    4.33    0.47
   4   2  -4    5.22    0.41
   4   2  -4    4.82    0.38
  -4   2   4    5.09    0.45
   4   2  -4    4.58    0.41
  -4   2   4    5.48    0.45
   4   2  -4    4.34    0.43
   3  -2  -4   16.19    1.25
   3  -2  -4   16.47    1.32
   3  -2  -4   15.74    1.30
   3  -2  -4   16.18    1.27
   3  -2  -4   13.09    1.31
   3   2  -4   15.90    1.27
  -3   2   4   18.17    1.30
  -3   2   4   18.84    1.30
   3   2  -4   16.09    1.25
   3   2  -4   16.02    1.28
   3   2  -4   16.31    1.26
  -3   2   4   17.07    1.31
   2  -2  -4   74.37    5.64
   2  -2  -4   70.85    5.62
   2  -2  -4   66.46    5.64
  -2  -2   4   76.90    5.60
   2  -2  -4   75.52    5.59
   2  -2  -4   77.31    5.58
  -2  -2   4   73.76    5.58
   2   2  -4   73.42    5.58
   2   2  -4   75.23    5.60
  -2   2   4   70.92    5.65
  -2   2   4   61.73    5.59
  -2   2   4   83.35    5.64
   2   2  -4   73.74    5.61
   1  -2  -4   58.89    4.35
  -1  -2   4   55.62    4.32
   1  -2  -4   50.82    4.36
   1  -2  -4   56.78    4.32
  -1   2   4   54.99    4.35
   1   2  -4   56.15    4.34
   1   2  -4   55.97    4.33
  -1   2   4   57.47    4.32
  -1   2   4   55.32    4.34
   1   2  -4   60.85    4.34
  -1   2   4   60.31    4.37
   1   2  -4   56.67    4.32
   0  -2  -4    0.20    0.04
   0  -2   4    0.15    0.04
   0  -2  -4    0.24    0.08
   0  -2  -4    0.08    0.07
   0  -2   4    0.15    0.07
   0  -2   4    0.20    0.06
   0  -2  -4    0.19    0.07
   0  -2  -4    0.14    0.07
   0  -2   4    0.11    0.05
   0   2  -4    0.16    0.06
   0   2   4    0.16    0.06
   0   2  -4    0.15    0.04
   0   2   4    0.19    0.07
   0   2  -4    0.26    0.08
   0   2  -4    0.11    0.03
   0   2   4    0.18    0.04
   0   2  -4    0.19    0.03
   1  -2   4    4.30    0.40
  -1  -2  -4    3.73    0.43
  -1  -2  -4    4.99    0.41
   1  -2   4    5.22    0.42
   1  -2   4    4.87    0.39
  -1  -2  -4    4.82    0.43
  -1  -2  -4    5.01    0.41
   1  -2   4    5.37    0.44
  -1   2  -4    5.09    0.39
  -1   2  -4    4.98    0.40
   1   2   4    4.80    0.42
   1   2   4    5.20    0.41
  -1   2  -4    5.07    0.43
  -1   2  -4    4.91    0.41
   1   2   4    4.63    0.38
  -1   2  -4    5.07    0.39
  -2  -2  -4   12.61    0.92
   2  -2   4   11.46    0.92
   2  -2   4    9.65    0.89
  -2  -2  -4    9.87    0.93
   2  -2   4   11.63    0.90
   2  -2   4   11.85    0.94
   2  -2   4   11.61    0.90
  -2  -2  -4   12.11    0.93
  -2  -2  -4   11.85    0.94
   2  -2   4   13.75    0.96
  -2   2  -4   11.60    0.91
  -2   2  -4   11.93    0.93
   2   2   4   10.94    0.92
  -2   2  -4   11.52    0.89
   2   2   4   12.06    0.94
  -2   2  -4   12.01    0.90
  -2   2  -4   11.64    0.94
  -3  -2  -4    6.78    0.56
  -3  -2  -4    6.38    0.56
   3  -2   4    6.21    0.53
   3  -2   4    6.87    0.58
   3  -2   4    6.59    0.55
   3  -2   4    6.14    0.53
   3  -2   4    6.42    0.59
  -3  -2  -4    7.08    0.54
  -3  -2  -4    6.74    0.58
  -3   2  -4    6.93    0.55
  -3   2  -4    7.42    0.57
   3   2   4    6.26    0.55
   3   2   4    6.59    0.57
  -3   2  -4    6.21    0.57
  -3   2  -4    6.99    0.53
  -3   2  -4    6.39    0.52
   3   2   4    6.63    0.55
  -4  -2  -4    0.54    0.13
  -4  -2  -4    0.32    0.09
  -4  -2  -4    0.53    0.11
   4  -2   4    0.53    0.08
   4  -2   4    0.33    0.11
   4  -2   4    0.39    0.13
   4  -2   4    0.45    0.07
  -4  -2  -4    0.44    0.08
   4  -2   4    0.55    0.11
   4   2   4    0.42    0.08
   4   2   4    0.41    0.11
  -4   2  -4    0.75    0.14
   4   2   4    0.52    0.12
  -4   2  -4    0.53    0.07
  -4   2  -4    0.51    0.08
  -4   2  -4    0.45    0.09
  -4   2  -4    0.58    0.12
   4   2   4    0.42    0.11
  -5  -2  -4   67.53    4.78
   5  -2   4   61.68    4.78
   5  -2   4   62.24    4.85
   5  -2   4   64.71    4.79
  -5  -2  -4   62.37    4.86
   5  -2   4   62.64    4.86
  -5  -2  -4   62.10    4.81
   5   2   4   61.12    4.84
   5   2   4   62.75    4.82
   5   2   4   63.39    4.83
  -5   2  -4   63.51    4.77
  -5   2  -4   65.32    4.85
   5   2   4   55.51    4.80
   5   2   4   53.42    4.83
  -5   2  -4   61.98    4.83
  -5   2  -4   66.19    4.79
  -5   2  -4   66.29    4.81
  -6  -2  -4    5.45    0.48
  -6  -2  -4    5.65    0.53
   6  -2   4    5.73    0.53
  -6  -2  -4    5.47    0.43
   6  -2   4    4.85    0.53
   6  -2   4    5.27    0.44
   6  -2   4    4.95    0.45
   6   2   4    4.87    0.46
   6   2   4    6.44    0.53
  -6   2  -4    5.80    0.52
  -6   2  -4    5.29    0.43
  -6   2  -4    5.54    0.48
   6   2   4    5.46    0.50
  -7  -2  -4    0.63    0.13
   7  -2   4    0.52    0.19
  -7  -2  -4    0.56    0.06
   7  -2   4    0.50    0.10
   7  -2   4    0.37    0.14
  -7   2  -4    0.40    0.11
  -7   2  -4    0.66    0.09
   7   2   4    0.46    0.11
   7   2   4    0.55    0.16
   7   2   4    0.55    0.15
  -7   2  -4    0.67    0.20
   8  -2   4   13.60    1.23
  -8  -2  -4   13.96    1.07
   8  -2   4   14.30    1.21
  -8  -2  -4   14.97    1.15
   8  -2   4   14.38    1.12
   8   2   4   13.36    1.13
   8   2   4   12.48    1.19
  -8   2  -4   14.32    1.09
   8   2   4   12.49    1.17
  -8   2  -4   13.92    1.15
   9  -2   4    2.34    0.25
  -9  -2  -4    1.80    0.24
   9  -2   4    1.40    0.31
   9  -2   4    1.83    0.33
  -9   2  -4    1.84    0.18
   9   2   4    1.56    0.30
   9   2   4    2.00    0.32
  -9   2  -4    1.71    0.24
   9   2   4    1.89    0.24
  10  -2   4    0.63    0.14
  10  -2   4    0.61    0.22
  10  -2   4    0.15    0.17
 -10  -2  -4    0.59    0.15
  10   2   4    0.63    0.21
 -10   2  -4    0.68    0.09
  10   2   4    0.72    0.21
  10   2   4    0.68    0.14
 -11  -2  -4    0.03    0.08
  11  -2   4    0.05    0.16
  11  -2   4   -0.10    0.19
  11  -2   4    0.09    0.09
  11   2   4    0.07    0.14
  11   2   4   -0.04    0.08
  11   2   4    0.22    0.18
  12  -2   4    0.01    0.17
  12  -2   4   -0.28    0.20
  12  -2   4    0.00    0.08
  12   2   4    0.10    0.15
  12   2   4    0.05    0.09
  12   2   4   -0.17    0.16
  11  -3  -4    0.38    0.22
  11  -3  -4    0.27    0.17
  11  -3  -4   -0.19    0.20
  11  -3  -4    0.48    0.14
  11   3  -4    0.35    0.15
  11   3  -4    0.45    0.17
  11   3  -4    0.30    0.18
  10  -3  -4    0.22    0.10
  10  -3  -4    0.24    0.16
  10  -3  -4    0.28    0.19
  10  -3  -4   -0.12    0.16
  10   3  -4    0.21    0.14
  10   3  -4    0.23    0.13
  10   3  -4    0.37    0.16
   9  -3  -4    0.45    0.18
   9  -3  -4    0.50    0.20
   9  -3  -4    0.16    0.18
   9  -3  -4    0.44    0.12
   9   3  -4    0.20    0.12
   9   3  -4    0.51    0.15
   9   3  -4    0.38    0.13
   8  -3  -4    0.09    0.11
   8  -3  -4    0.12    0.07
   8  -3  -4    0.01    0.11
   8  -3  -4    0.02    0.13
   8   3  -4    0.01    0.09
   8   3  -4    0.03    0.06
   8   3  -4    0.08    0.09
   7  -3  -4    4.39    0.52
   7  -3  -4    4.09    0.37
   7  -3  -4    3.51    0.45
   7  -3  -4    3.78    0.50
   7   3  -4    3.51    0.40
   7   3  -4    4.38    0.41
   7   3  -4    4.00    0.38
   6  -3  -4    1.72    0.26
   6  -3  -4    1.19    0.25
   6  -3  -4    1.48    0.17
   6  -3  -4    1.27    0.18
   6  -3  -4    1.74    0.27
   6   3  -4    1.72    0.23
   6   3  -4    1.52    0.19
   6   3  -4    1.40    0.16
   5  -3  -4    0.75    0.16
   5  -3  -4    0.79    0.09
   5  -3  -4    0.91    0.13
   5  -3  -4    0.62    0.18
   5  -3  -4    0.44    0.15
   5   3  -4    0.69    0.12
   5   3  -4    0.79    0.10
   5   3  -4    1.02    0.16
   4  -3  -4   32.59    2.75
  -4  -3   4   34.57    2.72
   4  -3  -4   34.49    2.78
   4  -3  -4   29.35    2.76
   4  -3  -4   35.74    2.69
  -4  -3   4   36.13    2.68
   4  -3  -4   32.67    2.70
   4   3  -4   36.35    2.71
   4   3  -4   34.19    2.71
   4   3  -4   34.34    2.67
  -4   3   4   38.49    2.72
   4   3  -4   34.50    2.74
  -4   3   4   38.22    2.77
  -4   3   4   38.73    2.76
   4   3  -4   35.99    2.69
  -3  -3   4    0.81    0.12
   3  -3  -4    0.62    0.15
   3  -3  -4    0.65    0.08
   3  -3  -4    0.76    0.15
   3  -3  -4    0.67    0.16
   3  -3  -4    0.75    0.10
  -3  -3   4    0.73    0.08
   3   3  -4    0.77    0.10
   3   3  -4    0.77    0.07
  -3   3   4    0.88    0.15
  -3   3   4    0.87    0.17
   3   3  -4    0.75    0.08
   3   3  -4    0.79    0.13
   3   3  -4    0.76    0.12
  -3   3   4    0.70    0.10
   2  -3  -4   14.05    1.05
   2  -3  -4   12.89    1.10
   2  -3  -4   13.86    1.13
   2  -3  -4   11.20    1.11
   2  -3  -4   13.42    1.06
  -2  -3   4   13.80    1.05
  -2  -3   4   13.29    1.10
  -2   3   4   13.48    1.10
  -2   3   4   13.24    1.09
   2   3  -4   14.12    1.04
   2   3  -4   13.42    1.08
  -2   3   4   15.36    1.07
   2   3  -4   13.22    1.09
  -2   3   4   12.25    1.12
  -2   3   4   13.41    1.12
   2   3  -4   14.58    1.06
   2   3  -4   13.62    1.05
   1  -3  -4    0.75    0.15
  -1  -3   4    1.13    0.10
   1  -3  -4    1.18    0.11
  -1   3   4    0.95    0.17
   1   3  -4    0.93    0.13
   1   3  -4    0.98    0.10
   1   3  -4    0.89    0.09
  -1   3   4    1.28    0.16
  -1   3   4    0.56    0.10
   1   3  -4    0.67    0.13
   1   3  -4    0.91    0.14
   1   3  -4    1.02    0.08
  -1   3   4    0.68    0.14
  -1   3   4    0.78    0.17
   0  -3  -4   43.28    3.26
   0  -3  -4   43.33    3.30
   0  -3  -4   40.81    3.29
   0  -3   4   42.61    3.29
   0  -3  -4   44.93    3.29
   0   3   4   36.92    3.29
   0   3  -4   42.48    3.25
   0   3  -4   41.76    3.25
   0   3   4   40.27    3.28
   0   3  -4   44.08    3.24
   0   3  -4   43.18    3.29
   0   3   4   42.86    3.25
   0   3  -4   46.51    3.26
   0   3   4   41.97    3.30
   0   3  -4   42.19    3.30
   1  -3   4   13.96    1.05
   1  -3   4   13.66    1.07
  -1  -3  -4   13.81    1.10
   1  -3   4   14.48    1.13
  -1  -3  -4   12.98    1.09
   1  -3   4   13.89    1.11
  -1  -3  -4   14.67    1.12
   1  -3   4   13.66    1.07
  -1   3  -4   14.17    1.12
  -1   3  -4   12.09    1.06
   1   3   4   12.65    1.06
  -1   3  -4   14.33    1.10
  -1   3  -4   14.09    1.06
   1   3   4   13.48    1.11
  -1   3  -4   13.97    1.06
  -1   3  -4   13.35    1.07
   1   3   4   14.28    1.09
  -2  -3  -4    5.82    0.49
   2  -3   4    5.04    0.42
   2  -3   4    5.42    0.43
   2  -3   4    5.99    0.49
   2  -3   4    5.32    0.50
  -2  -3  -4    5.51    0.47
  -2  -3  -4    4.58    0.47
  -2  -3  -4    5.89    0.46
   2  -3   4    4.99    0.44
  -2   3  -4    5.47    0.42
   2   3   4    4.76    0.42
   2   3   4    5.48    0.46
  -2   3  -4    5.31    0.43
  -2   3  -4    5.00    0.47
   2   3   4    5.20    0.48
  -2   3  -4    5.43    0.43
  -2   3  -4    5.79    0.50
   3  -3   4    0.83    0.11
   3  -3   4    0.63    0.09
   3  -3   4    0.92    0.17
  -3  -3  -4    0.78    0.16
  -3  -3  -4    1.05    0.16
   3  -3   4    0.58    0.15
  -3  -3  -4    0.94    0.12
   3  -3   4    0.67    0.11
  -3  -3  -4    0.78    0.13
   3  -3   4    0.89    0.13
   3   3   4    0.48    0.12
  -3   3  -4    0.79    0.16
  -3   3  -4    0.92    0.11
  -3   3  -4    0.77    0.09
   3   3   4    0.63    0.13
   3   3   4    0.83    0.15
  -3   3  -4    0.79    0.14
   3   3   4    0.76    0.12
  -3   3  -4    0.79    0.11
   4  -3   4   58.98    5.01
   4  -3   4   65.11    4.96
  -4  -3  -4   61.80    4.99
   4  -3   4   63.92    4.98
  -4  -3  -4   66.36    4.99
  -4  -3  -4   65.89    5.03
   4  -3   4   63.18    4.95
  -4  -3  -4   70.69    4.97
   4  -3   4   59.92    5.03
   4   3   4   64.02    4.99
  -4   3  -4   64.97    4.94
  -4   3  -4   66.01    5.01
  -4   3  -4   65.60    4.97
  -4   3  -4   69.15    4.96
  -4   3  -4   67.91    5.03
   4   3   4   61.99    4.97
   4   3   4   63.63    5.01
  -5  -3  -4    3.66    0.33
  -5  -3  -4    4.54    0.46
   5  -3   4    3.19    0.30
   5  -3   4    3.87    0.45
   5  -3   4    3.45    0.42
  -5   3  -4    3.82    0.31
  -5   3  -4    3.62    0.32
   5   3   4    2.64    0.34
   5   3   4    3.20    0.39
   5   3   4    3.79    0.35
  -5   3  -4    3.15    0.29
  -5   3  -4    3.61    0.41
   6  -3   4    1.93    0.29
   6  -3   4    1.70    0.19
  -6  -3  -4    1.78    0.28
  -6  -3  -4    1.80    0.20
   6  -3   4    1.09    0.26
  -6  -3  -4    1.59    0.15
  -6   3  -4    1.51    0.19
  -6   3  -4    1.88    0.28
   6   3   4    1.80    0.26
   6   3   4    1.35    0.20
  -6   3  -4    1.54    0.16
   6   3   4    1.72    0.24
   7  -3   4    0.19    0.15
  -7  -3  -4    0.29    0.05
   7  -3   4    0.34    0.09
   7  -3   4    0.46    0.16
  -7  -3  -4    0.39    0.11
  -7   3  -4    0.31    0.10
  -7   3  -4    0.32    0.07
   7   3   4    0.26    0.09
   7   3   4    0.30    0.13
   7   3   4    0.20    0.11
   8  -3   4    0.28    0.10
  -8  -3  -4    0.24    0.03
   8  -3   4    0.12    0.12
  -8  -3  -4    0.24    0.10
   8  -3   4    0.01    0.14
   8   3   4    0.12    0.11
   8   3   4    0.09    0.12
  -8   3  -4    0.19    0.06
   8   3   4    0.25    0.10
   9  -3   4    0.27    0.21
  -9  -3  -4    0.19    0.10
   9  -3   4    0.31    0.17
   9  -3   4    0.16    0.08
   9   3   4    0.12    0.09
   9   3   4    0.44    0.15
   9   3   4   -0.02    0.11
  -9   3  -4    0.19    0.06
  10  -3   4    0.05    0.14
 -10  -3  -4    0.24    0.11
  10  -3   4    0.01    0.20
  10  -3   4    0.32    0.10
  10   3   4    0.12    0.13
  10   3   4    0.38    0.18
  10   3   4    0.23    0.10
 -10   3  -4    0.16    0.06
  11  -3   4    0.16    0.10
  11  -3   4   -0.14    0.13
 -11  -3  -4    0.08    0.10
  11  -3   4   -0.09    0.20
  11   3   4   -0.08    0.12
  11   3   4    0.17    0.11
  11   3   4    0.06    0.15
  11  -4  -4    0.05    0.10
  11  -4  -4    0.13    0.18
  11  -4  -4    0.15    0.23
  11  -4  -4   -0.03    0.15
  11   4  -4    0.15    0.13
  11   4  -4    0.09    0.13
  11   4  -4    0.22    0.16
  10  -4  -4    0.41    0.20
  10  -4  -4    0.49    0.14
  10  -4  -4    0.60    0.23
  10  -4  -4    0.40    0.25
  10   4  -4    0.75    0.21
  10   4  -4    0.39    0.15
  10   4  -4    0.53    0.19
   9  -4  -4    0.25    0.17
   9  -4  -4    0.33    0.11
   9  -4  -4    0.50    0.22
   9  -4  -4    0.33    0.18
   9   4  -4    0.57    0.15
   9   4  -4    0.38    0.15
   9   4  -4    0.27    0.14
   8  -4  -4    0.86    0.25
   8  -4  -4    0.72    0.22
   8  -4  -4    0.72    0.14
   8  -4  -4    0.72    0.21
   8   4  -4    0.65    0.17
   8   4  -4    0.94    0.18
   8   4  -4    0.86    0.20
   7  -4  -4    0.38    0.18
   7  -4  -4    0.41    0.10
   7  -4  -4    0.29    0.15
   7  -4  -4    0.43    0.18
   7   4  -4    0.62    0.16
   7   4  -4    0.45    0.12
   7   4  -4    0.52    0.11
   6  -4  -4    0.15    0.12
   6  -4  -4    0.03    0.11
   6  -4  -4    0.17    0.07
   6  -4  -4    0.15    0.11
   6   4  -4    0.17    0.08
  -6   4   4    0.10    0.04
   6   4  -4    0.18    0.06
   6   4  -4    0.21    0.10
   5  -4  -4    2.09    0.33
   5  -4  -4    1.87    0.29
   5  -4  -4    1.71    0.29
   5  -4  -4    1.85    0.21
  -5  -4   4    2.24    0.17
   5   4  -4    1.89    0.24
   5   4  -4    2.07    0.20
   5   4  -4    2.12    0.28
  -5   4   4    1.85    0.18
   5   4  -4    2.12    0.16
  -4  -4   4    5.39    0.43
   4  -4  -4    5.20    0.46
   4  -4  -4    4.83    0.52
   4  -4  -4    5.09    0.54
   4  -4  -4    5.41    0.52
  -4   4   4    5.62    0.54
  -4   4   4    4.76    0.43
   4   4  -4    5.57    0.47
   4   4  -4    5.56    0.42
   4   4  -4    6.09    0.51
   4   4  -4    5.64    0.44
   3  -4  -4    2.42    0.35
   3  -4  -4    3.12    0.38
  -3  -4   4    2.98    0.24
   3  -4  -4    2.65    0.26
  -3  -4   4    2.56    0.29
  -3  -4   4    2.85    0.28
   3  -4  -4    2.83    0.24
   3  -4  -4    2.99    0.36
  -3   4   4    2.66    0.24
   3   4  -4    2.79    0.23
  -3   4   4    2.29    0.34
  -3   4   4    3.11    0.26
  -3   4   4    2.85    0.36
   3   4  -4    3.29    0.26
   3   4  -4    2.77    0.28
   3   4  -4    2.58    0.31
   3   4  -4    2.91    0.23
   2  -4  -4    6.69    0.54
   2  -4  -4    6.14    0.59
   2  -4  -4    5.32    0.60
  -2  -4   4    6.61    0.56
  -2   4   4    5.91    0.59
  -2   4   4    6.06    0.57
   2   4  -4    6.77    0.53
  -2   4   4    7.39    0.54
   2   4  -4    6.04    0.57
  -2   4   4    7.50    0.63
   2   4  -4    6.50    0.51
   2   4  -4    6.73    0.56
  -2   4   4    7.05    0.60
   1  -4  -4   31.79    2.45
   1  -4  -4   29.69    2.49
  -1   4   4   33.79    2.54
   1   4  -4   32.76    2.45
   1   4  -4   35.50    2.53
  -1   4   4   36.80    2.53
   1   4  -4   29.66    2.48
  -1   4   4   32.38    2.45
  -1   4   4   30.75    2.48
   1   4  -4   31.01    2.43
   1   4  -4   31.84    2.47
  -1   4   4   26.67    2.49
  -1   4   4   31.28    2.50
   1   4  -4   32.97    2.50
   0  -4   4   54.35    4.14
   0  -4  -4   56.67    4.15
   0  -4  -4   53.47    4.19
   0  -4   4   56.87    4.14
   0  -4   4   47.43    4.14
   0  -4  -4   56.28    4.21
   0  -4  -4   53.17    4.19
   0  -4  -4   55.58    4.14
   0   4  -4   57.12    4.16
   0   4   4   53.59    4.21
   0   4  -4   58.30    4.23
   0   4   4   52.32    4.15
   0   4  -4   53.90    4.14
   0   4   4   47.32    4.20
   0   4  -4   55.14    4.19
   0   4  -4   56.09    4.20
   0   4  -4   54.44    4.16
   0   4   4   55.12    4.19
   1  -4   4    0.98    0.17
  -1  -4  -4    1.18    0.18
   1  -4   4    1.00    0.12
  -1  -4  -4    0.91    0.09
   1  -4   4    0.92    0.11
  -1  -4  -4    0.76    0.13
  -1  -4  -4    1.05    0.18
   1  -4   4    0.85    0.10
   1  -4   4    0.98    0.09
   1  -4   4    0.85    0.18
  -1  -4  -4    0.63    0.15
   1   4   4    0.69    0.15
  -1   4  -4    0.89    0.12
  -1   4  -4    0.95    0.10
  -1   4  -4    0.87    0.09
  -1   4  -4    1.18    0.18
  -1   4  -4    0.91    0.12
  -1   4  -4    0.86    0.17
   1   4   4    0.89    0.15
   1   4   4    0.75    0.15
   2  -4   4    0.05    0.03
  -2  -4  -4    0.09    0.08
   2  -4   4    0.06    0.04
  -2  -4  -4    0.05    0.06
   2  -4   4    0.10    0.05
   2  -4   4    0.05    0.09
  -2  -4  -4   -0.06    0.07
   2  -4   4    0.06    0.08
  -2  -4  -4    0.11    0.03
  -2  -4  -4    0.12    0.07
  -2   4  -4    0.13    0.08
  -2   4  -4    0.05    0.09
   2   4   4    0.11    0.06
   2   4   4    0.01    0.06
  -2   4  -4    0.07    0.04
   2   4   4    0.19    0.08
  -2   4  -4    0.03    0.03
  -2   4  -4    0.13    0.05
   2   4   4   -0.03    0.07
  -2   4  -4    0.15    0.04
   2   4   4    0.07    0.03
   3  -4   4    0.07    0.11
   3  -4   4    0.01    0.04
  -3  -4  -4    0.08    0.05
  -3  -4  -4   -0.05    0.07
  -3  -4  -4    0.00    0.06
   3  -4   4    0.17    0.10
  -3  -4  -4   -0.01    0.05
   3  -4   4    0.04    0.04
   3  -4   4   -0.01    0.04
   3   4   4   -0.02    0.05
   3   4   4    0.00    0.06
  -3   4  -4    0.06    0.04
  -3   4  -4   -0.02    0.07
  -3   4  -4    0.07    0.04
  -3   4  -4    0.00    0.04
   3   4   4    0.09    0.09
  -3   4  -4    0.01    0.09
   4  -4   4    0.16    0.06
  -4  -4  -4    0.32    0.08
  -4  -4  -4    0.16    0.07
   4  -4   4    0.13    0.07
   4  -4   4    0.25    0.07
   4  -4   4    0.06    0.12
  -4  -4  -4    0.10    0.10
  -4   4  -4    0.12    0.09
   4   4   4    0.38    0.10
  -4   4  -4    0.19    0.12
   4   4   4    0.19    0.10
  -4   4  -4    0.11    0.05
   4   4   4    0.08    0.07
  -4   4  -4    0.18    0.05
  -5  -4  -4   12.66    0.94
   5  -4   4   11.62    1.03
   5  -4   4   10.62    0.92
  -5  -4  -4   11.28    1.00
   5  -4   4   11.05    1.00
  -5  -4  -4   11.82    0.94
  -5   4  -4   10.59    0.93
  -5   4  -4   11.90    1.01
  -5   4  -4   11.76    0.90
   5   4   4   11.52    0.99
   5   4   4   11.37    0.96
  -6  -4  -4    1.07    0.16
  -6  -4  -4    1.00    0.09
   6  -4   4    0.58    0.12
   6  -4   4    0.82    0.16
   6  -4   4    0.68    0.22
   6  -4   4    0.80    0.21
   6   4   4    1.02    0.19
   6   4   4    0.99    0.20
  -6   4  -4    0.67    0.20
  -6   4  -4    0.79    0.11
  -7  -4  -4    1.69    0.15
   7  -4   4    1.21    0.23
   7  -4   4    1.41    0.20
   7  -4   4    1.11    0.27
  -7  -4  -4    1.65    0.21
  -7  -4  -4    1.71    0.14
   7  -4   4    1.41    0.32
   7   4   4    1.28    0.22
  -7   4  -4    1.61    0.17
   7   4   4    1.54    0.28
   7   4   4    1.92    0.27
   8  -4   4    0.08    0.08
   8  -4   4    0.18    0.11
   8  -4   4    0.11    0.14
   8  -4   4    0.09    0.16
  -8  -4  -4    0.05    0.07
   8   4   4    0.07    0.13
   8   4   4    0.16    0.12
  -8   4  -4    0.00    0.05
   8   4   4    0.00    0.08
   9  -4   4    0.17    0.09
  -9  -4  -4    0.04    0.08
   9  -4   4    0.12    0.11
   9  -4   4    0.21    0.21
   9  -4   4   -0.03    0.13
  -9   4  -4    0.05    0.06
   9   4   4    0.04    0.11
   9   4   4    0.06    0.12
   9   4   4    0.09    0.09
  10  -4   4   -0.10    0.21
  10  -4   4   -0.06    0.11
  10  -4   4    0.07    0.09
 -10  -4  -4   -0.01    0.08
  10  -4   4   -0.05    0.16
 -10   4  -4    0.08    0.05
  10   4   4   -0.01    0.14
  10   4   4    0.06    0.11
  10   4   4    0.17    0.10
 -11  -4  -4    0.18    0.11
  11  -4   4    0.03    0.09
  11  -4   4   -0.16    0.13
  11  -4   4    0.01    0.18
  11   4   4   -0.01    0.09
  11   4   4    0.14    0.19
 -11   4  -4    0.17    0.06
  11   4   4    0.12    0.14
  11  -5  -4    0.14    0.11
  11  -5  -4   -0.12    0.23
  11  -5  -4   -0.16    0.14
  11  -5  -4    0.05    0.20
  11   5  -4   -0.02    0.14
  11   5  -4    0.15    0.12
  11   5  -4   -0.09    0.13
  10  -5  -4    0.29    0.20
  10  -5  -4    0.70    0.16
  10  -5  -4    0.53    0.27
  10  -5  -4    0.50    0.23
  10   5  -4    0.69    0.21
  10   5  -4    0.69    0.18
  10   5  -4    0.94    0.24
   9  -5  -4    1.01    0.18
   9  -5  -4    0.49    0.21
   9  -5  -4    1.01    0.28
   9  -5  -4    0.82    0.28
   9   5  -4    0.85    0.21
   9   5  -4    0.59    0.19
   9   5  -4    0.53    0.15
   8  -5  -4    0.68    0.14
   8  -5  -4    0.51    0.21
   8  -5  -4    0.61    0.19
   8  -5  -4    0.69    0.26
   8   5  -4    1.04    0.22
   8   5  -4    0.47    0.15
   7  -5  -4    1.77    0.31
   7  -5  -4    1.11    0.19
   7  -5  -4    1.11    0.27
   7  -5  -4    1.04    0.28
  -7   5   4    1.71    0.16
   7   5  -4    1.59    0.26
   7   5  -4    1.83    0.24
   6  -5  -4    0.39    0.15
   6  -5  -4    0.34    0.15
   6  -5  -4    0.45    0.20
   6  -5  -4    0.64    0.13
  -6   5   4    0.38    0.07
   6   5  -4    0.40    0.11
   6   5  -4    0.71    0.17
   6   5  -4    0.54    0.10
   5  -5  -4    4.75    0.58
   5  -5  -4    6.26    0.63
   5  -5  -4    6.15    0.60
   5  -5  -4    6.00    0.52
  -5  -5   4    6.38    0.48
   5   5  -4    5.28    0.50
   5   5  -4    5.63    0.53
   5   5  -4    6.55    0.58
   5   5  -4    6.34    0.47
  -5   5   4    6.20    0.49
   4  -5  -4    0.67    0.11
   4  -5  -4    0.55    0.17
   4  -5  -4    0.46    0.15
   4  -5  -4    0.60    0.19
   4   5  -4    0.48    0.08
  -4   5   4    0.50    0.08
   4   5  -4    0.63    0.15
   4   5  -4    0.51    0.12
   4   5  -4    0.64    0.06
   3  -5  -4    0.02    0.07
   3  -5  -4    0.01    0.05
   3  -5  -4   -0.08    0.10
   3  -5  -4    0.00    0.07
   3   5  -4   -0.03    0.02
  -3   5   4   -0.01    0.03
   3   5  -4    0.01    0.04
  -3   5   4   -0.11    0.05
   3   5  -4    0.01    0.06
  -3   5   4    0.16    0.10
  -3   5   4    0.18    0.12
   3   5  -4   -0.03    0.07
  -2  -5   4    6.27    0.49
   2  -5  -4    5.71    0.57
   2  -5  -4    6.88    0.52
  -2   5   4    5.81    0.49
   2   5  -4    6.18    0.48
  -2   5   4    7.08    0.64
  -2   5   4    6.22    0.56
  -2   5   4    5.70    0.57
   2   5  -4    5.71    0.54
   2   5  -4    6.31    0.57
   2   5  -4    6.07    0.51
  -2   5   4    5.54    0.58
  -1  -5   4    1.02    0.11
  -1  -5   4    0.94    0.11
   1  -5  -4    0.97    0.18
   1  -5  -4    1.25    0.15
  -1   5   4    0.92    0.13
   1   5  -4    0.89    0.13
   1   5  -4    1.45    0.23
   1   5  -4    0.92    0.17
   1   5  -4    1.33    0.25
  -1   5   4    1.27    0.26
  -1   5   4    0.99    0.19
  -1   5   4    0.91    0.17
  -1   5   4    1.29    0.22
   1   5  -4    0.92    0.16
   1   5  -4    1.00    0.11
   0  -5  -4   -0.02    0.07
   0  -5  -4   -0.01    0.05
   0  -5  -4    0.02    0.03
   0  -5  -4    0.01    0.07
   0  -5  -4    0.02    0.05
   0  -5   4    0.06    0.03
   0  -5   4    0.00    0.03
   0  -5   4    0.12    0.04
   0  -5  -4   -0.01    0.08
   0   5  -4    0.14    0.08
   0   5  -4    0.05    0.05
   0   5   4   -0.01    0.07
   0   5   4    0.04    0.08
   0   5  -4    0.00    0.09
   0   5  -4    0.07    0.10
   0   5   4    0.04    0.04
   0   5  -4    0.09    0.04
   0   5   4    0.02    0.07
   0   5  -4   -0.10    0.07
   0   5   4   -0.07    0.11
   0   5   4   -0.09    0.11
  -1  -5  -4    2.34    0.19
   1  -5   4    2.00    0.31
   1  -5   4    2.33    0.21
  -1  -5  -4    2.48    0.32
  -1  -5  -4    2.34    0.25
   1  -5   4    1.88    0.28
  -1  -5  -4    2.84    0.31
  -1  -5  -4    1.47    0.26
   1  -5   4    2.38    0.20
   1   5   4    2.11    0.21
   1   5   4    1.78    0.26
  -1   5  -4    2.58    0.24
  -1   5  -4    2.15    0.20
  -1   5  -4    2.13    0.32
  -1   5  -4    2.20    0.30
   1   5   4    2.11    0.29
   1   5   4    2.20    0.41
  -2  -5  -4   12.81    0.92
   2  -5   4   11.38    0.99
   2  -5   4   11.42    0.97
  -2  -5  -4   12.23    0.87
  -2  -5  -4   12.01    0.98
   2  -5   4   10.92    0.90
   2  -5   4   12.06    0.88
  -2  -5  -4    8.87    0.92
  -2   5  -4   11.31    0.87
  -2   5  -4   11.08    0.98
  -2   5  -4   11.65    0.96
   2   5   4   11.14    0.93
   2   5   4   11.36    0.96
  -2   5  -4    9.88    0.90
   2   5   4    9.84    0.88
  -3  -5  -4   -0.03    0.10
   3  -5   4    0.05    0.05
  -3  -5  -4   -0.06    0.04
   3  -5   4   -0.06    0.07
   3  -5   4    0.00    0.11
  -3  -5  -4    0.04    0.06
   3  -5   4   -0.07    0.04
  -3  -5  -4    0.00    0.03
   3  -5   4    0.03    0.04
  -3   5  -4   -0.04    0.03
  -3   5  -4   -0.08    0.08
   3   5   4    0.02    0.08
   3   5   4    0.01    0.07
   3   5   4   -0.02    0.06
   3   5   4    0.00    0.03
  -3   5  -4   -0.06    0.08
  -4  -5  -4    3.69    0.46
   4  -5   4    2.93    0.32
   4  -5   4    3.01    0.43
  -4  -5  -4    3.81    0.35
  -4  -5  -4    4.00    0.34
   4  -5   4    3.45    0.33
  -4  -5  -4    3.38    0.29
   4  -5   4    3.48    0.47
  -4   5  -4    3.49    0.30
   4   5   4    3.44    0.42
  -4   5  -4    3.91    0.46
   4   5   4    3.54    0.36
   5  -5   4    1.23    0.26
   5  -5   4    1.25    0.28
   5  -5   4    1.33    0.18
  -5  -5  -4    1.69    0.20
  -5  -5  -4    1.39    0.18
   5  -5   4    1.14    0.19
  -5   5  -4    1.60    0.29
   5   5   4    1.12    0.20
  -5   5  -4    1.45    0.15
   5   5   4    1.34    0.25
   5   5   4    0.94    0.20
   6  -5   4    2.43    0.26
  -6  -5  -4    2.77    0.28
   6  -5   4    2.03    0.38
   6  -5   4    2.00    0.29
   6  -5   4    2.34    0.39
   6   5   4    2.48    0.33
   6   5   4    1.93    0.33
  -6   5  -4    2.69    0.40
  -6   5  -4    2.56    0.24
  -7  -5  -4    0.03    0.04
   7  -5   4    0.01    0.08
  -7  -5  -4   -0.01    0.07
   7  -5   4    0.07    0.15
   7  -5   4    0.10    0.08
   7  -5   4   -0.05    0.11
  -7   5  -4    0.07    0.06
   7   5   4   -0.05    0.08
   7   5   4    0.00    0.11
   8  -5   4    0.16    0.09
   8  -5   4    0.01    0.09
  -8  -5  -4    0.14    0.09
   8  -5   4    0.23    0.18
   8  -5   4    0.13    0.17
   8   5   4    0.11    0.15
   8   5   4    0.27    0.13
   8   5   4    0.23    0.11
  -8   5  -4    0.14    0.07
   9  -5   4    0.20    0.13
   9  -5   4    0.06    0.17
   9  -5   4    0.12    0.10
  -9  -5  -4    0.31    0.11
   9  -5   4    0.26    0.19
  -9   5  -4    0.37    0.08
   9   5   4    0.12    0.16
   9   5   4    0.26    0.14
   9   5   4    0.23    0.12
  10  -5   4    0.18    0.10
 -10  -5  -4    0.15    0.10
  10  -5   4    0.13    0.16
  10  -5   4    0.17    0.22
  10  -5   4    0.00    0.16
  10   5   4    0.04    0.13
  10   5   4    0.23    0.13
  10   5   4    0.02    0.15
 -10   5  -4    0.26    0.07
  11  -5   4    0.00    0.09
  11  -5   4    0.32    0.23
 -11  -5  -4    0.08    0.09
  11   5   4   -0.22    0.12
  11   5   4    0.09    0.15
  11   5   4    0.15    0.12
  10  -6  -4    0.05    0.25
  10  -6  -4    0.04    0.17
  10  -6  -4    0.11    0.17
  10  -6  -4    0.31    0.13
  10   6  -4    0.43    0.19
  10   6  -4    0.35    0.18
  10   6  -4    0.33    0.16
   9  -6  -4    0.21    0.23
   9  -6  -4    0.01    0.09
   9  -6  -4    0.05    0.14
   9  -6  -4   -0.01    0.14
   9   6  -4   -0.12    0.09
   9   6  -4    0.03    0.10
   8  -6  -4    0.08    0.08
   8  -6  -4    0.01    0.17
   8  -6  -4    0.03    0.13
   8  -6  -4   -0.01    0.12
   8   6  -4   -0.12    0.06
   8   6  -4   -0.12    0.11
   7  -6  -4    0.26    0.20
   7  -6  -4    0.30    0.17
   7  -6  -4    0.55    0.13
   7  -6  -4    0.18    0.17
   7   6  -4    0.43    0.16
   7   6  -4    0.34    0.12
  -7   6   4    0.48    0.09
   6  -6  -4    0.49    0.24
   6  -6  -4    0.66    0.21
   6  -6  -4    0.12    0.13
   6  -6  -4    0.68    0.14
   6   6  -4    0.66    0.19
   6   6  -4    0.90    0.17
  -6   6   4    0.73    0.10
   5  -6  -4    0.07    0.11
   5  -6  -4    0.31    0.15
   5  -6  -4   -0.01    0.11
   5  -6  -4    0.05    0.07
   5   6  -4    0.02    0.04
   5   6  -4   -0.06    0.07
   5   6  -4    0.00    0.10
   5   6  -4    0.06    0.03
  -5   6   4    0.06    0.05
   4  -6  -4    3.77    0.48
  -4  -6   4    3.97    0.33
   4  -6  -4    3.53    0.43
   4  -6  -4    3.12    0.49
   4  -6  -4    4.58    0.38
  -4   6   4    4.13    0.43
   4   6  -4    4.20    0.40
   4   6  -4    4.60    0.45
  -4   6   4    3.79    0.47
   4   6  -4    4.08    0.32
  -4   6   4    3.68    0.34
   3  -6  -4    4.87    0.44
   3  -6  -4    4.52    0.58
   3  -6  -4    4.85    0.50
  -3  -6   4    5.45    0.41
   3   6  -4    5.17    0.50
  -3   6   4    4.52    0.41
   3   6  -4    4.63    0.46
  -3   6   4    5.27    0.52
   3   6  -4    5.05    0.40
  -3   6   4    4.68    0.50
   2  -6  -4    0.07    0.06
   2  -6  -4    0.10    0.10
  -2  -6   4    0.11    0.04
   2   6  -4    0.05    0.08
  -2   6   4    0.01    0.04
  -2   6   4    0.04    0.13
   2   6  -4    0.00    0.10
  -2   6   4    0.05    0.08
  -2   6   4    0.07    0.10
   2   6  -4    0.06    0.12
   2   6  -4    0.01    0.03
   2   6  -4    0.11    0.06
  -1  -6   4    4.70    0.35
   1  -6  -4    4.08    0.37
   1  -6  -4    3.94    0.41
  -1   6   4    4.57    0.51
  -1   6   4    3.41    0.40
   1   6  -4    3.81    0.40
  -1   6   4    5.74    0.62
   1   6  -4    4.02    0.38
   1   6  -4    3.49    0.45
   1   6  -4    3.69    0.33
   1   6  -4    4.30    0.53
   1   6  -4    4.30    0.44
   0  -6  -4    7.31    0.61
   0  -6   4    7.80    0.59
   0  -6  -4    6.66    0.64
   0  -6   4    6.95    0.58
   0   6  -4    7.21    0.58
   0   6  -4    7.21    0.66
   0   6  -4    7.64    0.69
   0   6   4    6.94    0.65
   0   6   4    8.20    0.77
   0   6  -4    8.88    0.75
   0   6  -4    7.66    0.69
   0   6   4    7.07    0.69
   0   6  -4    7.16    0.63
   1  -6   4    0.35    0.07
   1  -6   4    0.41    0.07
  -1  -6  -4    0.21    0.09
  -1  -6  -4    0.47    0.15
  -1  -6  -4    0.16    0.09
  -1   6  -4    0.22    0.09
  -1   6  -4    0.05    0.12
   1   6   4    0.24    0.12
  -1   6  -4    0.39    0.07
  -1   6  -4    0.32    0.14
  -1   6  -4    0.42    0.14
   1   6   4    0.45    0.13
   2  -6   4    2.70    0.24
   2  -6   4    2.61    0.25
  -2  -6  -4    2.73    0.27
  -2  -6  -4    2.82    0.38
  -2  -6  -4    1.71    0.27
   2  -6   4    2.27    0.23
   2  -6   4    2.95    0.41
   2  -6   4    2.62    0.37
  -2   6  -4    2.79    0.39
   2   6   4    2.50    0.34
   2   6   4    2.62    0.33
  -2   6  -4    2.95    0.28
  -2   6  -4    2.55    0.23
  -3  -6  -4    0.64    0.13
   3  -6   4    0.53    0.10
   3  -6   4    0.58    0.12
   3  -6   4    0.20    0.15
   3  -6   4    0.45    0.17
   3  -6   4    0.58    0.11
  -3  -6  -4    0.48    0.19
  -3  -6  -4    0.64    0.14
  -3  -6  -4    0.73    0.10
   3   6   4    0.34    0.14
   3   6   4    0.50    0.15
  -3   6  -4    0.47    0.18
  -3   6  -4    0.67    0.10
   4  -6   4    1.48    0.29
  -4  -6  -4    1.79    0.16
   4  -6   4    1.88    0.21
  -4  -6  -4    2.16    0.25
   4  -6   4    1.61    0.22
   4  -6   4    1.45    0.31
  -4  -6  -4    1.90    0.22
   4   6   4    1.62    0.28
  -4   6  -4    1.71    0.18
   4   6   4    1.72    0.27
   4   6   4    0.99    0.22
  -4   6  -4    1.86    0.32
   5  -6   4    0.15    0.08
   5  -6   4    0.05    0.14
   5  -6   4   -0.14    0.12
  -5  -6  -4   -0.01    0.06
  -5  -6  -4    0.06    0.07
  -5  -6  -4    0.11    0.04
   5  -6   4    0.07    0.07
   5   6   4   -0.04    0.12
  -5   6  -4    0.08    0.06
  -5   6  -4   -0.05    0.13
   5   6   4    0.00    0.08
   5   6   4   -0.05    0.07
   6  -6   4    1.00    0.27
   6  -6   4    0.87    0.17
   6  -6   4    0.82    0.18
   6  -6   4    0.93    0.28
  -6  -6  -4    1.31    0.18
  -6  -6  -4    1.29    0.14
  -6   6  -4    1.26    0.15
   6   6   4    1.12    0.26
   6   6   4    0.76    0.19
   7  -6   4    0.59    0.13
   7  -6   4    0.46    0.23
   7  -6   4    0.32    0.19
   7  -6   4    0.47    0.15
  -7  -6  -4    0.70    0.14
   7   6   4    0.46    0.20
  -7   6  -4    0.74    0.11
   7   6   4    0.51    0.16
   8  -6   4    0.39    0.23
  -8  -6  -4    0.00    0.07
   8  -6   4   -0.03    0.09
   8  -6   4    0.26    0.18
   8  -6   4    0.12    0.09
   8   6   4    0.03    0.10
  -8   6  -4    0.02    0.06
   8   6   4   -0.04    0.12
   9  -6   4    0.01    0.09
   9  -6   4    0.11    0.24
   9  -6   4    0.02    0.16
  -9  -6  -4   -0.01    0.08
   9   6   4    0.11    0.12
  -9   6  -4    0.09    0.06
   9   6   4    0.14    0.11
   9   6   4   -0.14    0.12
 -10  -6  -4    0.16    0.10
  10  -6   4    0.09    0.19
  10  -6   4   -0.03    0.07
  10   6   4   -0.16    0.16
 -10   6  -4    0.22    0.07
  10   6   4    0.05    0.12
  10   6   4    0.21    0.15
   9  -7  -4    0.02    0.26
   9  -7  -4    0.17    0.17
   9  -7  -4    0.72    0.17
   9  -7  -4    0.26    0.21
   9   7  -4    0.63    0.17
   9   7  -4    0.62    0.21
   8  -7  -4    0.04    0.10
   8  -7  -4    0.05    0.22
   8  -7  -4    0.08    0.13
   8  -7  -4    0.10    0.14
   8   7  -4    0.34    0.16
   8   7  -4    0.08    0.11
   7  -7  -4    0.03    0.13
   7  -7  -4    0.07    0.20
   7  -7  -4    0.23    0.15
   7  -7  -4    0.13    0.10
   7   7  -4    0.01    0.09
   7   7  -4    0.09    0.14
   6  -7  -4    2.14    0.28
   6  -7  -4    2.84    0.46
   6  -7  -4    2.18    0.36
   6  -7  -4    1.79    0.36
   6   7  -4    1.78    0.28
   6   7  -4    1.66    0.32
  -6   7   4    2.32    0.22
   5  -7  -4    4.58    0.65
   5  -7  -4    5.04    0.55
   5  -7  -4    4.37    0.61
   5  -7  -4    5.55    0.49
  -5   7   4    5.26    0.56
   5   7  -4    5.69    0.52
  -5   7   4    5.58    0.58
   5   7  -4    5.29    0.42
   5   7  -4    4.58    0.58
  -5   7   4    5.51    0.45
   4  -7  -4    0.82    0.21
  -4  -7   4    1.28    0.16
   4  -7  -4    1.51    0.20
   4  -7  -4    0.64    0.23
   4   7  -4    1.14    0.21
  -4   7   4    1.16    0.15
   4   7  -4    1.11    0.12
   4   7  -4    1.00    0.23
  -4   7   4    1.39    0.28
  -4   7   4    1.13    0.24
   3  -7  -4   -0.01    0.08
   3  -7  -4   -0.05    0.07
  -3   7   4   -0.02    0.12
  -3   7   4    0.09    0.11
   3   7  -4   -0.03    0.09
   3   7  -4    0.05    0.13
   3   7  -4    0.13    0.09
   3   7  -4    0.02    0.04
  -3   7   4   -0.02    0.05
   2  -7  -4    0.12    0.08
   2  -7  -4    0.07    0.10
   2   7  -4    0.10    0.05
  -2   7   4    0.06    0.11
   2   7  -4    0.08    0.10
   2   7  -4    0.13    0.13
  -2   7   4    0.04    0.12
   2   7  -4   -0.04    0.09
   2   7  -4    0.21    0.16
   1  -7  -4   -0.03    0.08
  -1  -7   4    0.07    0.05
   1  -7  -4    0.01    0.07
  -1   7   4    0.07    0.10
   1   7  -4    0.13    0.12
  -1   7   4    0.01    0.10
   1   7  -4    0.13    0.17
   1   7  -4    0.00    0.04
   1   7  -4    0.03    0.08
   1   7  -4    0.06    0.12
   0  -7  -4    0.01    0.05
   0  -7   4   -0.01    0.02
   0  -7   4   -0.01    0.04
   0  -7  -4    0.00    0.08
   0  -7  -4    0.05    0.07
   0   7  -4   -0.21    0.13
   0   7  -4   -0.03    0.09
   0   7   4   -0.10    0.07
   0   7   4    0.08    0.17
   0   7  -4   -0.01    0.08
   0   7  -4   -0.06    0.08
   0   7  -4    0.03    0.04
   0   7   4   -0.01    0.10
  -1  -7  -4    3.02    0.40
  -1  -7  -4    1.73    0.31
   1  -7   4    2.84    0.25
   1  -7   4    2.93    0.26
  -1  -7  -4    3.22    0.32
   1   7   4    2.66    0.36
   1   7   4    2.60    0.37
  -1   7  -4    2.87    0.25
  -1   7  -4    2.20    0.37
  -1   7  -4    2.79    0.35
  -1   7  -4    3.37    0.47
   1   7   4    3.33    0.51
  -1   7  -4    2.41    0.36
  -2  -7  -4    0.82    0.16
  -2  -7  -4    0.50    0.19
   2  -7   4    1.04    0.14
  -2  -7  -4    0.73    0.16
   2  -7   4    0.92    0.13
   2  -7   4    1.15    0.17
  -2   7  -4    0.73    0.23
  -2   7  -4    1.11    0.20
   2   7   4    1.20    0.22
  -2   7  -4    0.85    0.12
   2   7   4    0.58    0.19
  -2   7  -4    1.40    0.26
   3  -7   4    3.26    0.31
   3  -7   4    3.27    0.46
  -3  -7  -4    3.65    0.33
   3  -7   4    2.80    0.29
   3  -7   4    3.45    0.50
  -3  -7  -4    2.82    0.32
   3  -7   4    3.04    0.29
  -3   7  -4    2.83    0.27
   3   7   4    2.44    0.36
   3   7   4    3.10    0.43
  -3   7  -4    2.71    0.34
  -3   7  -4    3.49    0.48
   4  -7   4    0.03    0.08
   4  -7   4    0.00    0.15
   4  -7   4    0.14    0.07
  -4  -7  -4    0.14    0.09
  -4  -7  -4    0.10    0.08
   4  -7   4    0.08    0.14
  -4   7  -4    0.20    0.19
  -4   7  -4   -0.02    0.06
   4   7   4    0.09    0.11
   4   7   4    0.00    0.11
   5  -7   4    0.30    0.10
  -5  -7  -4    0.29    0.11
   5  -7   4    0.33    0.10
  -5  -7  -4    0.27    0.10
   5  -7   4    0.30    0.21
   5  -7   4   -0.15    0.11
   5   7   4    0.27    0.17
  -5   7  -4    0.33    0.08
   5   7   4    0.21    0.12
   6  -7   4    0.21    0.11
   6  -7   4    0.38    0.22
   6  -7   4    0.53    0.21
   6  -7   4    0.65    0.15
  -6  -7  -4    0.43    0.11
   6   7   4    0.57    0.20
   6   7   4    0.22    0.14
  -6   7  -4    0.61    0.11
   7  -7   4   -0.06    0.17
   7  -7   4    0.32    0.20
   7  -7   4   -0.01    0.09
   7  -7   4    0.01    0.07
  -7  -7  -4   -0.04    0.06
   7   7   4    0.04    0.14
   7   7   4    0.16    0.12
  -7   7  -4    0.02    0.06
   8  -7   4    0.21    0.19
   8  -7   4    0.16    0.10
  -8  -7  -4    0.17    0.09
  -8   7  -4    0.19    0.07
   8   7   4    0.23    0.14
   8   7   4    0.11    0.16
   9  -7   4    0.17    0.11
   9  -7   4    0.06    0.18
   9   7   4    0.07    0.17
   9   7   4    0.03    0.13
  -9   7  -4    0.36    0.09
   8  -8  -4    0.36    0.19
   8  -8  -4    0.29    0.22
   8  -8  -4   -0.02    0.20
   8  -8  -4    0.58    0.15
   8   8  -4    0.27    0.15
   8   8  -4    0.26    0.18
   7  -8  -4   -0.03    0.16
   7  -8  -4    0.19    0.25
   7  -8  -4    0.06    0.09
   7  -8  -4    0.03    0.15
   7   8  -4   -0.22    0.08
   7   8  -4    0.06    0.15
   6  -8  -4    0.36    0.25
   6  -8  -4    0.31    0.12
   6  -8  -4    0.26    0.18
   6  -8  -4    0.24    0.15
   6   8  -4    0.25    0.16
  -6   8   4    0.53    0.21
   6   8  -4    0.25    0.13
   5  -8  -4   -0.01    0.07
   5  -8  -4   -0.15    0.16
   5  -8  -4   -0.01    0.11
   5   8  -4    0.09    0.14
  -5   8   4    0.10    0.06
   5   8  -4    0.10    0.11
   5   8  -4    0.08    0.04
  -5   8   4    0.07    0.13
   4  -8  -4    0.46    0.17
   4  -8  -4    0.84    0.16
   4   8  -4    0.79    0.10
  -4   8   4    0.78    0.22
   4   8  -4    0.66    0.21
  -4   8   4    0.52    0.21
   4   8  -4    0.58    0.16
  -4   8   4    0.71    0.12
   3  -8  -4    1.88    0.26
   3  -8  -4    1.80    0.31
  -3   8   4    2.00    0.36
  -3   8   4    1.98    0.33
   3   8  -4    2.54    0.36
   3   8  -4    2.18    0.20
   3   8  -4    2.03    0.30
   2  -8  -4    0.16    0.11
   2  -8  -4    0.09    0.08
   2   8  -4    0.11    0.12
  -2   8   4    0.15    0.13
  -2   8   4    0.33    0.16
   2   8  -4    0.05    0.13
   2   8  -4    0.12    0.05
   1  -8  -4    0.94    0.20
   1  -8  -4    1.00    0.17
  -1  -8   4    1.04    0.15
   1   8  -4    0.96    0.12
   1   8  -4    0.97    0.24
  -1   8   4    0.71    0.21
  -1   8   4    1.10    0.27
   1   8  -4    0.81    0.21
   0  -8  -4    0.67    0.17
   0  -8   4    0.63    0.08
   0  -8  -4    0.43    0.15
   0  -8   4    0.83    0.13
   0   8   4    0.99    0.25
   0   8   4    0.75    0.20
   0   8  -4    0.77    0.11
   0   8  -4    0.86    0.22
   0   8  -4    0.26    0.15
   1  -8   4    0.59    0.10
  -1  -8  -4    0.78    0.17
   1  -8   4    0.66    0.11
  -1  -8  -4    0.25    0.12
  -1   8  -4    0.49    0.10
  -1   8  -4    0.65    0.19
   1   8   4    0.65    0.18
  -1   8  -4    0.34    0.20
   1   8   4    0.43    0.17
  -1   8  -4    0.76    0.20
  -2  -8  -4    0.04    0.07
  -2  -8  -4    0.15    0.10
   2  -8   4    0.03    0.06
   2  -8   4   -0.01    0.05
  -2   8  -4    0.15    0.14
  -2   8  -4   -0.04    0.12
  -2   8  -4    0.00    0.12
   2   8   4    0.09    0.13
   2   8   4   -0.17    0.08
  -2   8  -4    0.04    0.05
   3  -8   4    0.15    0.08
  -3  -8  -4    0.14    0.09
   3  -8   4    0.28    0.17
  -3  -8  -4    0.19    0.10
   3  -8   4    0.07    0.10
  -3   8  -4    0.10    0.06
   3   8   4    0.19    0.14
   3   8   4    0.20    0.13
  -3   8  -4    0.08    0.12
   4  -8   4    0.31    0.22
  -4  -8  -4    0.65    0.14
   4  -8   4    0.54    0.12
  -4  -8  -4    0.62    0.15
   4  -8   4    0.06    0.15
   4  -8   4    0.41    0.13
   4   8   4    0.45    0.19
  -4   8  -4    0.44    0.10
   4   8   4    0.56    0.18
  -5  -8  -4   -0.07    0.08
   5  -8   4   -0.05    0.14
   5  -8   4    0.20    0.19
  -5  -8  -4    0.02    0.06
   5  -8   4    0.06    0.07
   5  -8   4    0.03    0.08
   5   8   4    0.03    0.14
   5   8   4   -0.11    0.09
  -5   8  -4   -0.12    0.05
   6  -8   4    0.06    0.15
   6  -8   4    0.24    0.10
  -6   8  -4   -0.06    0.05
   6   8   4    0.00    0.11
   6   8   4    0.06    0.14
   7  -8   4    0.10    0.10
   7  -8   4   -0.07    0.16
   7   8   4    0.20    0.13
  -7   8  -4    0.13    0.07
   7   8   4    0.21    0.18
   8  -8   4    0.16    0.20
   8  -8   4    0.38    0.14
  -8   8  -4    0.31    0.08
   8   8   4    0.00    0.15
   8   8   4   -0.01    0.15
   7  -9  -4    0.13    0.23
   7  -9  -4    0.23    0.12
   7  -9  -4   -0.01    0.13
  -7   9   4    0.08    0.16
   7   9  -4   -0.01    0.11
   7   9  -4    0.09    0.17
   6  -9  -4    0.29    0.18
   6  -9  -4    0.37    0.14
  -6   9   4    0.14    0.17
   6   9  -4    0.37    0.21
   6   9  -4    0.23    0.13
   5  -9  -4    0.28    0.11
   5  -9  -4   -0.06    0.10
   5   9  -4   -0.05    0.15
   5   9  -4    0.34    0.15
  -5   9   4    0.15    0.17
   4  -9  -4    1.14    0.21
   4  -9  -4    0.87    0.23
   4   9  -4    1.50    0.33
  -4   9   4    0.92    0.27
   4   9  -4    1.39    0.14
   4   9  -4    1.14    0.25
   3  -9  -4    0.56    0.14
   3  -9  -4    0.38    0.16
  -3   9   4    0.53    0.21
   3   9  -4    0.65    0.09
   3   9  -4    0.42    0.21
   3   9  -4    0.31    0.15
   2  -9  -4    0.34    0.11
   2  -9  -4    0.11    0.12
   2   9  -4    0.16    0.06
   2   9  -4    0.13    0.13
   2   9  -4   -0.08    0.12
  -2   9   4    0.10    0.14
  -2   9   4    0.12    0.18
   1  -9  -4    1.39    0.24
   1  -9  -4    0.67    0.20
  -1  -9   4    1.17    0.17
   1   9  -4    1.19    0.14
   1   9  -4    0.86    0.28
  -1   9   4    1.26    0.27
   1   9  -4    1.37    0.27
  -1   9   4    1.11    0.29
   0  -9   4    1.61    0.20
   0  -9  -4    1.03    0.23
   0  -9  -4    1.53    0.26
   0   9  -4    1.32    0.29
   0   9  -4    1.75    0.17
   0   9   4    1.70    0.34
   0   9   4    1.75    0.30
   0   9  -4    1.96    0.38
  -1  -9  -4    0.93    0.19
   1  -9   4    1.08    0.15
  -1  -9  -4    0.57    0.17
  -1   9  -4    0.74    0.25
   1   9   4    0.85    0.22
   1   9   4    1.26    0.29
  -1   9  -4    1.34    0.29
  -1   9  -4    1.06    0.14
  -2  -9  -4    2.41    0.31
   2  -9   4    2.15    0.22
  -2  -9  -4    1.28    0.25
  -2   9  -4    2.60    0.45
   2   9   4    1.56    0.31
  -2   9  -4    2.12    0.37
  -2   9  -4    2.26    0.21
   2   9   4    2.80    0.41
   3  -9   4    1.14    0.16
   3  -9   4    0.71    0.16
  -3  -9  -4    1.13    0.20
  -3   9  -4    0.66    0.24
   3   9   4    0.71    0.23
  -3   9  -4    0.54    0.25
   3   9   4    0.84    0.23
  -3   9  -4    1.14    0.15
   4  -9   4   -0.11    0.06
  -4  -9  -4    0.00    0.08
  -4   9  -4   -0.07    0.05
  -4   9  -4    0.08    0.16
   4   9   4    0.16    0.18
   4   9   4   -0.05    0.11
   5  -9   4   -0.13    0.15
   5  -9   4    0.01    0.09
  -5  -9  -4    0.00    0.08
   5   9   4    0.19    0.13
   5   9   4    0.02    0.15
  -5   9  -4    0.04    0.06
   6  -9   4    0.11    0.18
   6  -9   4    0.11    0.10
  -6   9  -4    0.03    0.06
   6   9   4    0.15    0.20
   6   9   4   -0.17    0.10
   7  -9   4   -0.10    0.07
   7  -9   4    0.02    0.20
  -7   9  -4    0.08    0.07
   7   9   4    0.19    0.19
   7   9   4    0.00    0.12
   6 -10  -4    0.02    0.12
   6 -10  -4    0.03    0.10
  -6  10   4    0.03    0.18
   6  10  -4    0.07    0.12
   6  10  -4    0.18    0.19
   5 -10  -4    0.29    0.17
   5 -10  -4    0.64    0.17
  -5  10   4    0.49    0.23
   5  10  -4    0.75    0.22
   5  10  -4    0.70    0.25
   4 -10  -4    0.24    0.15
   4 -10  -4    0.54    0.15
  -4  10   4    0.26    0.21
   4  10  -4    0.53    0.22
   4  10  -4    0.40    0.08
   4  10  -4    0.41    0.19
   3 -10  -4   -0.05    0.08
   3 -10  -4    0.00    0.11
   3  10  -4    0.16    0.05
   3  10  -4   -0.04    0.15
  -3  10   4    0.05    0.16
   3  10  -4   -0.03    0.10
   2 -10  -4    0.51    0.15
   2 -10  -4    0.09    0.12
   2 -10  -4    0.12    0.13
   2  10  -4   -0.04    0.17
  -2  10   4    0.03    0.17
   2  10  -4    0.23    0.15
   2  10  -4    0.35    0.08
   1 -10  -4    0.96    0.36
   1 -10  -4    2.12    0.31
  -1 -10   4    2.22    0.23
   1  10  -4    1.71    0.35
   1  10  -4    2.02    0.20
   1  10  -4    1.44    0.37
  -1  10   4    2.08    0.39
   0 -10  -4    0.17    0.11
   0 -10   4    0.02    0.07
   0  10   4    0.05    0.14
   0  10  -4    0.05    0.05
   0  10  -4   -0.11    0.12
   0  10  -4    0.17    0.21
   0  10   4    0.17    0.21
  -1 -10  -4    0.34    0.14
   1 -10   4    0.50    0.11
  -1  10  -4    0.34    0.08
   1  10   4    0.01    0.17
  -1  10  -4    0.28    0.23
  -1  10  -4    0.47    0.22
   1  10   4    0.67    0.22
  -2 -10  -4    0.48    0.16
   2  10   4    0.67    0.26
  -2  10  -4    0.69    0.24
  -2  10  -4    0.58    0.11
   2  10   4    0.47    0.20
  -2  10  -4    0.59    0.28
  -3 -10  -4    0.61    0.17
  -3  10  -4    0.58    0.11
  -3  10  -4    0.56    0.25
  -3  10  -4    0.35    0.26
   3  10   4    0.23    0.17
   3  10   4    0.30    0.21
  -4 -10  -4    0.86    0.19
   4 -10   4    0.82    0.19
  -4  10  -4    0.73    0.29
   4  10   4    0.80    0.24
  -4  10  -4    1.03    0.15
   4  10   4    0.90    0.27
  -4  10  -4    0.64    0.26
   5 -10   4    0.26    0.13
  -5 -10  -4    0.23    0.12
  -5  10  -4    0.35    0.09
   5  10   4    0.07    0.14
   5  10   4    0.41    0.22
  -5  10  -4    0.24    0.20
   6 -10   4    0.12    0.24
   6 -10   4    0.47    0.15
   6  10   4    0.26    0.17
  -6  10  -4    0.22    0.20
  -6  10  -4    0.49    0.11
   3 -11  -4    0.12    0.11
   3 -11  -4    0.20    0.15
   3  11  -4   -0.02    0.20
  -3  11   4    0.03    0.19
   3  11  -4    0.20    0.06
   3  11  -4    0.16    0.17
   2 -11  -4    0.21    0.14
  -2  11   4    0.18    0.20
   2  11  -4   -0.05    0.13
   2  11  -4    0.18    0.06
   2  11  -4    0.11    0.23
  -1 -11   4    0.21    0.10
   1 -11  -4    0.18    0.12
   1  11  -4    0.55    0.22
   1  11  -4    0.25    0.24
   1  11  -4    0.48    0.09
  -1  11   4    0.47    0.20
   0 -11  -4    0.44    0.17
   0  11  -4    0.25    0.24
   0  11  -4    0.56    0.11
   0  11   4    0.26    0.21
   0  11  -4    0.52    0.21
  -1 -11  -4    0.24    0.14
   1  11   4   -0.06    0.14
  -1  11  -4    0.02    0.25
  -1  11  -4    0.20    0.07
  -1  11  -4    0.40    0.23
  -2 -11  -4    1.02    0.22
  -2  11  -4    0.89    0.36
  -2  11  -4    1.28    0.17
   2  11   4    1.34    0.31
  -2  11  -4    1.15    0.32
  -3 -11  -4    0.06    0.10
  -3  11  -4    0.11    0.07
  -3  11  -4   -0.16    0.16
  -3  11  -4   -0.07    0.26
   3  11   4    0.09    0.18
  12   0  -5    0.09    0.14
  12   0  -5   -0.09    0.09
  12   0  -5    0.20    0.20
  11   0  -5   -0.01    0.12
  11   0  -5   -0.13    0.14
  11   0  -5    0.06    0.11
  10   0  -5   -0.17    0.09
  10   0  -5    0.03    0.16
  10   0  -5    0.03    0.09
   9   0  -5    0.03    0.10
   9   0  -5    0.10    0.10
   9   0  -5   -0.03    0.07
   8   0  -5    0.04    0.10
   8   0  -5    0.01    0.08
   8   0  -5   -0.06    0.02
   8   0  -5    0.03    0.06
   7   0  -5    0.08    0.09
   7   0  -5   -0.02    0.02
   7   0  -5   -0.10    0.06
   7   0  -5    0.00    0.06
   6   0  -5    0.02    0.02
   6   0  -5    0.10    0.07
   6   0  -5   -0.03    0.06
   6   0  -5    0.03    0.06
   5   0  -5    0.01    0.02
   5   0  -5   -0.02    0.05
  -5   0   5    0.02    0.04
   5   0  -5   -0.12    0.04
   5   0  -5   -0.03    0.05
   4   0  -5   -0.01    0.01
   4   0  -5    0.00    0.05
  -4   0   5   -0.03    0.03
   4   0  -5   -0.04    0.04
   4   0  -5   -0.05    0.04
  -3   0   5   -0.02    0.02
   3   0  -5   -0.02    0.04
   3   0  -5   -0.05    0.03
   3   0  -5   -0.02    0.04
   2   0  -5    0.00    0.02
  -2   0   5    0.02    0.02
  -2   0   5   -0.03    0.01
  -2   0   5   -0.04    0.02
   2   0  -5   -0.03    0.03
   2   0  -5    0.05    0.04
  -1   0   5   -0.01    0.01
   1   0  -5    0.01    0.02
   1   0  -5   -0.03    0.03
   1   0  -5   -0.01    0.04
   1   0  -5    0.02    0.02
  -1   0   5    0.00    0.02
   0   0   5    0.13    0.07
   1   0   5   -0.02    0.03
  -1   0  -5    0.02    0.05
  -1   0  -5    0.00    0.02
  -1   0  -5   -0.01    0.01
  -1   0  -5   -0.03    0.03
  -1   0  -5   -0.02    0.03
   1   0   5   -0.03    0.03
   1   0   5    0.05    0.04
  -1   0  -5    0.02    0.04
  -2   0  -5    0.00    0.04
  -2   0  -5   -0.02    0.04
  -2   0  -5    0.01    0.02
   2   0   5    0.02    0.01
  -2   0  -5    0.00    0.01
   2   0   5    0.02    0.04
   2   0   5    0.03    0.04
  -2   0  -5    0.02    0.03
   2   0   5   -0.03    0.02
  -2   0  -5   -0.01    0.03
   3   0   5   -0.08    0.05
   3   0   5   -0.02    0.02
  -3   0  -5   -0.02    0.04
  -3   0  -5   -0.03    0.04
   3   0   5    0.00    0.04
  -3   0  -5   -0.02    0.02
  -3   0  -5   -0.07    0.05
   3   0   5   -0.02    0.02
   3   0   5   -0.03    0.02
  -3   0  -5   -0.01    0.02
   4   0   5   -0.04    0.02
  -4   0  -5   -0.02    0.04
   4   0   5   -0.02    0.05
   4   0   5   -0.01    0.02
  -4   0  -5   -0.10    0.05
   4   0   5   -0.05    0.02
  -4   0  -5    0.03    0.03
  -4   0  -5   -0.02    0.02
   4   0   5   -0.03    0.05
  -4   0  -5    0.01    0.05
  -5   0  -5    0.00    0.03
   5   0   5   -0.01    0.06
  -5   0  -5    0.05    0.06
  -5   0  -5    0.02    0.05
   5   0   5   -0.12    0.06
  -5   0  -5   -0.02    0.04
   5   0   5    0.02    0.03
   5   0   5    0.01    0.02
   5   0   5    0.01    0.03
  -5   0  -5    0.02    0.06
  -6   0  -5    0.01    0.03
   6   0   5    0.02    0.03
  -6   0  -5    0.02    0.05
   6   0   5   -0.12    0.06
   6   0   5   -0.03    0.08
  -6   0  -5    0.04    0.08
   6   0   5    0.01    0.03
   6   0   5   -0.01    0.03
  -7   0  -5   -0.06    0.08
   7   0   5   -0.10    0.06
  -7   0  -5   -0.05    0.05
   7   0   5    0.01    0.04
   7   0   5   -0.05    0.08
  -7   0  -5    0.00    0.03
   8   0   5    0.19    0.07
  -8   0  -5    0.02    0.04
   8   0   5    0.06    0.13
   8   0   5    0.18    0.12
   9   0   5   -0.04    0.10
  -9   0  -5   -0.07    0.03
   9   0   5   -0.03    0.05
  -9   0  -5   -0.02    0.07
   9   0   5    0.08    0.13
 -10   0  -5    0.02    0.08
  10   0   5    0.06    0.13
  10   0   5    0.07    0.14
  10   0   5   -0.02    0.06
 -11   0  -5    0.05    0.08
  11   0   5   -0.11    0.13
  11   0   5   -0.04    0.07
  11   0   5    0.01    0.18
  12   0   5   -0.11    0.07
  12   0   5    0.11    0.17
  12   0   5   -0.19    0.21
  12  -1  -5    0.33    0.20
  12  -1  -5    0.11    0.21
  12  -1  -5    0.57    0.16
  12   1  -5    0.44    0.20
  12   1  -5    0.52    0.16
  12   1  -5    0.37    0.23
  11  -1  -5    0.27    0.20
  11  -1  -5    0.35    0.19
  11  -1  -5    0.53    0.15
  11   1  -5    0.26    0.19
  11   1  -5    0.10    0.11
  11   1  -5    0.81    0.22
  10  -1  -5    1.35    0.29
  10  -1  -5    1.26    0.30
  10  -1  -5    1.81    0.24
  10   1  -5    2.13    0.33
  10   1  -5    1.75    0.30
  10   1  -5    1.70    0.26
   9  -1  -5   -0.03    0.11
   9  -1  -5    0.02    0.07
   9  -1  -5    0.03    0.12
   9   1  -5    0.23    0.11
   9   1  -5    0.33    0.13
   9   1  -5    0.21    0.13
   8  -1  -5   -0.02    0.03
   8  -1  -5    0.05    0.07
   8  -1  -5    0.00    0.09
   8  -1  -5    0.12    0.12
   8   1  -5   -0.03    0.06
   8   1  -5   -0.03    0.07
   8   1  -5    0.04    0.09
   7  -1  -5    1.08    0.22
   7  -1  -5    1.29    0.19
   7  -1  -5    1.35    0.13
   7  -1  -5    1.43    0.23
   7   1  -5    1.43    0.21
   7   1  -5    0.92    0.18
   7   1  -5    1.41    0.11
   7   1  -5    1.34    0.21
   6  -1  -5    2.02    0.30
   6  -1  -5    2.58    0.25
   6  -1  -5    2.84    0.31
   6  -1  -5    2.57    0.21
   6   1  -5    2.41    0.26
   6   1  -5    2.45    0.20
   6   1  -5    2.50    0.29
   6   1  -5    2.46    0.30
  -5  -1   5   26.37    2.00
   5  -1  -5   26.74    1.97
   5  -1  -5   25.83    2.01
   5  -1  -5   25.49    2.04
   5  -1  -5   24.90    2.03
   5   1  -5   27.57    2.01
   5   1  -5   25.67    1.97
  -5   1   5   25.05    2.01
   5   1  -5   25.82    2.01
   5   1  -5   26.23    2.01
   5   1  -5   22.79    2.02
   4  -1  -5   10.86    0.89
   4  -1  -5   11.41    0.87
  -4  -1   5   11.08    0.86
   4  -1  -5   11.28    0.84
   4  -1  -5   10.51    0.88
   4   1  -5    9.74    0.88
   4   1  -5   10.83    0.86
   4   1  -5   10.22    0.86
  -4   1   5   11.44    0.87
  -4   1   5   10.56    0.91
   3  -1  -5   15.10    1.23
   3  -1  -5   15.68    1.21
  -3  -1   5   15.64    1.20
   3  -1  -5   15.30    1.22
  -3   1   5   15.48    1.21
   3   1  -5   15.16    1.20
   3   1  -5   15.78    1.20
  -2  -1   5   40.46    3.16
   2  -1  -5   40.43    3.18
   2  -1  -5   36.09    3.22
   2  -1  -5   42.55    3.18
   2  -1  -5   39.51    3.19
   2   1  -5   42.32    3.17
  -2   1   5   42.00    3.18
   2   1  -5   42.46    3.17
  -2   1   5   43.54    3.19
   2   1  -5   41.09    3.16
  -2   1   5   45.28    3.19
   1  -1  -5  131.84    9.80
   1  -1  -5  108.73    9.83
   1  -1  -5  136.54    9.79
   1  -1  -5  130.99    9.80
  -1   1   5  133.25    9.80
  -1   1   5  138.04    9.81
   1   1  -5  131.91    9.78
   1   1  -5  130.55    9.78
  -1   1   5  132.82    9.80
   1   1  -5  123.63    9.79
  -1   1   5  130.01    9.80
  -1   1   5  113.74    9.86
   0  -1  -5   58.80    4.39
   0  -1   5   62.09    4.40
   0  -1   5   58.66    4.40
   0  -1   5   59.75    4.41
   0  -1  -5   52.30    4.43
   0  -1  -5   60.28    4.41
   0  -1  -5   59.86    4.42
   0   1   5   50.08    4.43
   0   1  -5   60.04    4.41
   0   1  -5   59.38    4.40
   0   1   5   61.20    4.39
   0   1   5   58.66    4.41
   0   1   5   58.90    4.40
   0   1  -5   50.52    4.40
   0   1  -5   54.02    4.40
  -1  -1  -5   10.80    0.81
   1  -1   5    9.72    0.79
  -1  -1  -5   10.66    0.80
   1  -1   5   10.53    0.80
  -1  -1  -5    8.39    0.83
   1  -1   5    8.72    0.77
  -1  -1  -5   10.12    0.79
  -1   1  -5   10.14    0.79
  -1   1  -5   10.76    0.77
  -1   1  -5    9.23    0.80
   1   1   5   10.41    0.76
  -1   1  -5   10.40    0.78
  -1   1  -5   10.58    0.77
   1   1   5    8.87    0.80
   1   1   5    9.91    0.79
  -1   1  -5   10.53    0.80
   1   1   5   10.19    0.80
  -2  -1  -5   13.86    1.19
   2  -1   5   14.54    1.17
   2  -1   5   15.05    1.14
   2  -1   5   15.10    1.14
  -2  -1  -5   15.77    1.17
  -2  -1  -5   15.41    1.16
  -2  -1  -5   14.72    1.18
   2  -1   5   13.43    1.18
   2  -1   5   14.39    1.18
   2  -1   5   15.24    1.15
  -2   1  -5   15.97    1.14
  -2   1  -5   15.03    1.17
   2   1   5   15.53    1.18
  -2   1  -5   15.04    1.17
   2   1   5   12.84    1.13
  -2   1  -5   15.39    1.17
   2   1   5   13.84    1.16
   2   1   5   15.59    1.17
  -2   1  -5   14.93    1.15
  -3  -1  -5   13.48    1.00
   3  -1   5   12.16    0.94
   3  -1   5   11.14    0.95
   3  -1   5   12.03    0.99
   3  -1   5   11.68    0.94
  -3  -1  -5   11.78    0.99
   3  -1   5   11.42    0.98
  -3  -1  -5   12.71    0.96
  -3  -1  -5   12.41    0.98
  -3  -1  -5   13.62    0.95
  -3   1  -5   11.50    0.95
  -3   1  -5   12.40    0.94
  -3   1  -5   12.38    0.98
   3   1   5   11.61    0.94
   3   1   5   12.08    0.99
  -3   1  -5   12.83    0.98
  -3   1  -5   12.53    0.99
   3   1   5   11.93    0.98
   4  -1   5   66.48    5.02
  -4  -1  -5   66.61    5.02
   4  -1   5   62.80    5.07
   4  -1   5   62.68    5.03
   4  -1   5   64.72    5.08
   4  -1   5   65.38    5.02
  -4  -1  -5   72.18    5.07
  -4  -1  -5   63.63    5.07
  -4  -1  -5   67.93    5.06
  -4   1  -5   72.80    5.06
   4   1   5   62.74    5.03
   4   1   5   55.21    5.07
   4   1   5   63.19    5.02
   4   1   5   66.88    5.06
   4   1   5   65.47    5.07
  -4   1  -5   65.53    5.02
  -4   1  -5   71.84    5.03
  -4   1  -5   67.42    5.07
  -4   1  -5   65.97    5.06
   5  -1   5    3.28    0.28
   5  -1   5    3.32    0.38
  -5  -1  -5    3.49    0.32
   5  -1   5    2.88    0.28
   5  -1   5    3.35    0.34
   5  -1   5    2.90    0.27
  -5  -1  -5    3.36    0.34
  -5  -1  -5    3.35    0.32
  -5  -1  -5    3.25    0.27
  -5   1  -5    3.76    0.32
  -5   1  -5    3.47    0.27
   5   1   5    2.55    0.34
   5   1   5    3.39    0.28
   5   1   5    3.09    0.34
  -5   1  -5    3.16    0.34
   5   1   5    3.38    0.29
  -5   1  -5    3.30    0.29
  -5   1  -5    3.01    0.32
   5   1   5    3.36    0.33
   6  -1   5    8.81    0.80
  -6  -1  -5   10.41    0.84
   6  -1   5   10.17    0.87
   6  -1   5   10.23    0.89
  -6  -1  -5   10.07    0.79
   6  -1   5   10.05    0.80
   6  -1   5   10.23    0.80
  -6  -1  -5   11.09    0.89
  -6   1  -5   10.28    0.79
   6   1   5   10.12    0.81
   6   1   5   10.33    0.87
   6   1   5    9.01    0.85
  -6   1  -5   10.55    0.84
  -6   1  -5    9.42    0.82
  -6   1  -5   11.18    0.88
   7  -1   5    2.96    0.29
  -7  -1  -5    3.25    0.34
   7  -1   5    3.20    0.29
  -7  -1  -5    3.31    0.27
  -7  -1  -5    4.03    0.49
   7  -1   5    2.79    0.40
   7  -1   5    3.75    0.45
   7   1   5    3.39    0.39
   7   1   5    3.47    0.30
   7   1   5    2.79    0.39
  -7   1  -5    3.34    0.33
  -7   1  -5    3.25    0.28
  -7   1  -5    3.37    0.40
   8  -1   5   -0.05    0.06
  -8  -1  -5   -0.02    0.08
   8  -1   5   -0.03    0.04
   8  -1   5    0.05    0.12
   8  -1   5   -0.09    0.10
  -8  -1  -5    0.02    0.03
   8   1   5   -0.18    0.09
   8   1   5    0.07    0.06
   8   1   5    0.00    0.10
  -8   1  -5    0.01    0.07
  -8   1  -5   -0.02    0.04
   9  -1   5    2.73    0.42
  -9  -1  -5    2.56    0.30
   9  -1   5    2.12    0.36
   9  -1   5    2.39    0.26
  -9  -1  -5    2.50    0.22
  -9   1  -5    2.68    0.30
  -9   1  -5    2.65    0.23
   9   1   5    3.33    0.43
   9   1   5    2.29    0.26
   9   1   5    3.13    0.40
  10  -1   5    0.07    0.07
  10  -1   5    0.07    0.16
 -10  -1  -5    0.29    0.12
  10  -1   5    0.27    0.16
 -10   1  -5    0.09    0.10
 -10   1  -5    0.10    0.05
  10   1   5    0.05    0.15
  10   1   5    0.19    0.08
  10   1   5    0.09    0.13
  11  -1   5    0.76    0.26
  11  -1   5    0.73    0.25
  11  -1   5    0.39    0.12
 -11  -1  -5    0.44    0.14
  11   1   5    0.70    0.23
  11   1   5    0.41    0.11
  11   1   5    0.47    0.20
  12  -1   5    0.36    0.12
  12  -1   5    0.66    0.24
  12   1   5    0.64    0.14
  12   1   5    0.27    0.20
  12   1   5    0.15    0.24
  12  -2  -5    0.14    0.11
  12  -2  -5    0.31    0.22
  12  -2  -5    0.15    0.21
  12   2  -5   -0.02    0.13
  12   2  -5    0.36    0.20
  12   2  -5    0.02    0.10
  11  -2  -5    0.03    0.19
  11  -2  -5    0.26    0.19
  11  -2  -5    0.01    0.09
  11   2  -5   -0.11    0.11
  11   2  -5    0.05    0.11
  11   2  -5   -0.13    0.12
  10  -2  -5    0.68    0.21
  10  -2  -5    0.72    0.15
  10  -2  -5    0.90    0.28
  10   2  -5    0.52    0.18
  10   2  -5    0.68    0.17
  10   2  -5    0.46    0.17
   9  -2  -5   -0.03    0.13
   9  -2  -5    0.13    0.13
   9  -2  -5    0.24    0.10
   9   2  -5    0.23    0.11
   9   2  -5    0.20    0.12
   9   2  -5    0.01    0.11
   8  -2  -5    0.16    0.08
   8  -2  -5    0.21    0.05
   8  -2  -5    0.21    0.13
   8  -2  -5    0.23    0.15
   8   2  -5    0.24    0.11
   8   2  -5    0.23    0.12
   8   2  -5    0.28    0.11
   7  -2  -5   -0.08    0.08
   7  -2  -5    0.03    0.04
   7  -2  -5    0.07    0.06
   7  -2  -5    0.01    0.11
   7   2  -5    0.02    0.06
   7   2  -5    0.02    0.07
   7   2  -5    0.14    0.08
   6  -2  -5    8.60    0.70
   6  -2  -5    8.57    0.75
   6  -2  -5    9.27    0.67
   6  -2  -5    7.91    0.77
   6   2  -5    8.39    0.73
   6   2  -5    6.92    0.73
   6   2  -5    9.10    0.70
   6   2  -5    8.20    0.71
   5  -2  -5    3.47    0.39
   5  -2  -5    3.36    0.27
  -5  -2   5    3.39    0.30
   5  -2  -5    3.28    0.30
   5  -2  -5    2.96    0.33
   5   2  -5    3.04    0.31
   5   2  -5    3.35    0.29
   5   2  -5    3.32    0.26
   5   2  -5    3.27    0.30
  -4  -2   5    4.60    0.39
   4  -2  -5    4.87    0.37
   4  -2  -5    3.54    0.44
   4  -2  -5    4.34    0.42
   4  -2  -5    4.10    0.43
   4  -2  -5    4.78    0.39
   4   2  -5    4.42    0.36
   4   2  -5    4.39    0.40
   4   2  -5    4.29    0.38
  -4   2   5    5.07    0.42
  -4   2   5    5.34    0.43
   4   2  -5    4.75    0.38
  -4   2   5    4.69    0.40
   3  -2  -5    2.17    0.27
   3  -2  -5    2.42    0.19
   3  -2  -5    1.76    0.27
   3  -2  -5    2.17    0.21
   3  -2  -5    2.14    0.24
  -3   2   5    2.45    0.25
   3   2  -5    2.44    0.21
   3   2  -5    2.29    0.19
  -3   2   5    2.44    0.24
  -3   2   5    2.63    0.22
   3   2  -5    2.05    0.22
   2  -2  -5    8.72    0.85
  -2  -2   5    9.89    0.80
   2  -2  -5    9.41    0.84
   2  -2  -5   10.43    0.80
  -2  -2   5   10.73    0.79
   2  -2  -5   10.57    0.79
   2  -2  -5    9.47    0.83
  -2   2   5   10.21    0.83
   2   2  -5   10.35    0.81
  -2   2   5   10.18    0.82
  -2   2   5   11.80    0.85
   2   2  -5   10.43    0.79
   2   2  -5   10.00    0.80
  -1  -2   5   74.09    5.78
   1  -2  -5   75.53    5.80
   1  -2  -5   75.71    5.78
   1  -2  -5   74.90    5.81
   1  -2  -5   65.77    5.82
   1   2  -5   75.60    5.78
  -1   2   5   82.00    5.82
   1   2  -5   75.81    5.77
   1   2  -5   78.37    5.80
  -1   2   5   73.52    5.79
   1   2  -5   74.10    5.79
  -1   2   5   79.24    5.78
  -1   2   5   77.20    5.80
  -1   2   5   79.45    5.82
   0  -2   5   61.23    4.65
   0  -2  -5   56.65    4.66
   0  -2  -5   61.82    4.62
   0  -2  -5   63.16    4.66
   0  -2   5   63.54    4.64
   0  -2   5   60.99    4.63
   0  -2  -5   63.91    4.64
   0   2   5   63.45    4.62
   0   2  -5   54.81    4.63
   0   2  -5   59.03    4.62
   0   2  -5   60.91    4.64
   0   2   5   60.00    4.65
   0   2   5   58.15    4.64
   0   2  -5   60.58    4.65
  -1  -2  -5    0.99    0.19
   1  -2   5    1.38    0.15
  -1  -2  -5    1.44    0.18
  -1  -2  -5    1.76    0.16
   1  -2   5    1.66    0.21
  -1  -2  -5    1.61    0.17
   1  -2   5    1.57    0.18
   1   2   5    1.48    0.16
  -1   2  -5    1.44    0.15
  -1   2  -5    1.38    0.13
  -1   2  -5    1.40    0.18
   1   2   5    1.71    0.19
  -1   2  -5    1.48    0.13
   1   2   5    1.32    0.12
  -1   2  -5    1.61    0.16
   2  -2   5   12.92    1.00
  -2  -2  -5   12.53    1.01
   2  -2   5   12.78    0.96
  -2  -2  -5   11.32    1.01
  -2  -2  -5   13.46    0.98
   2  -2   5   12.71    0.94
  -2  -2  -5   11.72    0.99
   2  -2   5   12.33    0.96
   2  -2   5   13.26    1.02
   2  -2   5   10.71    0.95
   2  -2   5   11.75    0.99
  -2   2  -5   12.68    0.99
  -2   2  -5   13.40    0.98
   2   2   5   12.60    0.99
   2   2   5   12.13    1.00
  -2   2  -5   13.40    1.01
  -2   2  -5   13.07    0.96
  -2   2  -5   12.00    0.96
   2   2   5   11.19    0.95
  -3  -2  -5  108.19    8.29
   3  -2   5  101.61    8.28
   3  -2   5  104.98    8.26
   3  -2   5  106.40    8.31
   3  -2   5  111.42    8.26
  -3  -2  -5  109.85    8.31
   3  -2   5  107.25    8.30
  -3  -2  -5  107.27    8.30
  -3  -2  -5  116.67    8.27
  -3   2  -5  116.96    8.25
   3   2   5  104.80    8.28
   3   2   5  102.23    8.30
  -3   2  -5  111.03    8.31
  -3   2  -5  111.08    8.25
  -3   2  -5  108.54    8.29
   3   2   5  102.77    8.27
  -3   2  -5  109.44    8.27
   4  -2   5   14.63    1.22
  -4  -2  -5   16.66    1.23
   4  -2   5   15.64    1.26
   4  -2   5   15.55    1.22
  -4  -2  -5   17.05    1.29
   4  -2   5   15.04    1.29
  -4  -2  -5   15.81    1.26
  -4  -2  -5   16.75    1.26
   4  -2   5   14.21    1.27
  -4   2  -5   15.12    1.26
   4   2   5   16.55    1.28
   4   2   5   15.76    1.26
  -4   2  -5   15.52    1.27
  -4   2  -5   14.40    1.21
  -4   2  -5   16.11    1.22
   4   2   5   15.11    1.24
  -4   2  -5   16.24    1.24
  -5  -2  -5   28.77    2.17
  -5  -2  -5   27.30    2.25
   5  -2   5   27.31    2.24
   5  -2   5   28.77    2.26
  -5  -2  -5   30.40    2.22
   5  -2   5   27.10    2.18
   5  -2   5   28.13    2.18
  -5   2  -5   29.46    2.21
   5   2   5   27.93    2.24
  -5   2  -5   26.81    2.17
  -5   2  -5   27.68    2.24
  -5   2  -5   30.28    2.23
   5   2   5   27.87    2.22
  -5   2  -5   30.05    2.19
   5   2   5   25.08    2.18
   6  -2   5    2.75    0.37
   6  -2   5    2.48    0.34
  -6  -2  -5    2.61    0.22
  -6  -2  -5    2.40    0.34
   6  -2   5    2.75    0.24
  -6  -2  -5    2.56    0.28
   6  -2   5    2.42    0.24
  -6   2  -5    2.55    0.23
  -6   2  -5    2.52    0.27
  -6   2  -5    3.01    0.36
   6   2   5    2.86    0.35
  -6   2  -5    2.62    0.26
   6   2   5    2.52    0.25
   6   2   5    2.32    0.31
   7  -2   5    1.30    0.24
   7  -2   5    0.86    0.22
   7  -2   5    0.98    0.14
  -7  -2  -5    1.05    0.18
  -7  -2  -5    1.03    0.11
  -7   2  -5    1.14    0.23
  -7   2  -5    1.20    0.12
   7   2   5    1.09    0.20
   7   2   5    1.08    0.21
  -7   2  -5    1.15    0.18
   7   2   5    1.29    0.17
   8  -2   5    0.81    0.23
  -8  -2  -5    1.06    0.10
   8  -2   5    1.40    0.26
   8  -2   5    0.88    0.15
  -8  -2  -5    1.12    0.19
  -8   2  -5    1.06    0.19
   8   2   5    0.98    0.21
  -8   2  -5    1.08    0.13
   8   2   5    1.12    0.25
   8   2   5    1.13    0.16
   9  -2   5    0.44    0.20
  -9  -2  -5    0.17    0.10
   9  -2   5    0.18    0.08
   9  -2   5    0.15    0.13
   9   2   5    0.24    0.14
   9   2   5    0.19    0.09
   9   2   5    0.31    0.16
  -9   2  -5    0.25    0.11
  -9   2  -5    0.13    0.06
  10  -2   5    1.21    0.19
  10  -2   5    1.92    0.37
  10  -2   5    1.69    0.33
 -10  -2  -5    1.30    0.23
 -10   2  -5    1.44    0.15
  10   2   5    1.47    0.32
  10   2   5    1.62    0.30
  10   2   5    1.14    0.19
  11  -2   5    0.36    0.12
  11  -2   5    0.35    0.25
 -11  -2  -5    0.70    0.17
  11  -2   5    0.06    0.16
  11   2   5    0.35    0.19
  11   2   5    0.75    0.14
  11   2   5    0.44    0.20
  11  -3  -5   -0.13    0.18
  11  -3  -5    0.12    0.16
  11  -3  -5    0.00    0.16
  11  -3  -5   -0.01    0.09
  11   3  -5   -0.09    0.12
  11   3  -5   -0.10    0.09
  11   3  -5   -0.06    0.11
  10  -3  -5    1.05    0.31
  10  -3  -5    0.60    0.23
  10  -3  -5    1.08    0.26
  10  -3  -5    0.94    0.17
  10   3  -5    0.72    0.21
  10   3  -5    0.77    0.19
  10   3  -5    0.82    0.20
   9  -3  -5    0.12    0.17
   9  -3  -5   -0.15    0.12
   9  -3  -5    0.05    0.08
   9  -3  -5   -0.05    0.11
   9   3  -5    0.00    0.08
   9   3  -5    0.09    0.11
   9   3  -5   -0.04    0.09
   8  -3  -5   -0.07    0.05
   8  -3  -5    0.03    0.13
   8  -3  -5    0.16    0.13
   8  -3  -5    0.04    0.13
   8   3  -5   -0.09    0.07
   8   3  -5    0.09    0.10
   8   3  -5    0.02    0.07
   7  -3  -5    1.32    0.24
   7  -3  -5    0.64    0.20
   7  -3  -5    1.08    0.16
   7  -3  -5    0.82    0.22
   7   3  -5    1.26    0.20
   7   3  -5    1.16    0.21
   7   3  -5    1.04    0.17
   6  -3  -5    0.66    0.16
   6  -3  -5    0.71    0.12
   6  -3  -5    0.51    0.17
   6  -3  -5    0.57    0.17
   6   3  -5    0.44    0.11
   6   3  -5    0.62    0.14
   6   3  -5    0.71    0.11
   5  -3  -5    0.11    0.04
   5  -3  -5    0.15    0.11
   5  -3  -5    0.01    0.07
   5  -3  -5   -0.01    0.04
   5  -3  -5    0.01    0.10
   5   3  -5    0.04    0.05
   5   3  -5    0.05    0.04
   5   3  -5    0.07    0.02
   5   3  -5    0.16    0.08
  -4  -3   5    7.06    0.54
   4  -3  -5    6.43    0.51
   4  -3  -5    5.73    0.57
   4  -3  -5    5.94    0.52
   4  -3  -5    5.85    0.59
   4  -3  -5    4.99    0.58
  -4   3   5    6.97    0.56
  -4   3   5    7.23    0.58
   4   3  -5    6.39    0.55
   4   3  -5    6.69    0.51
  -4   3   5    7.15    0.59
   4   3  -5    6.35    0.53
   4   3  -5    6.13    0.49
  -3  -3   5    0.22    0.04
   3  -3  -5    0.21    0.06
   3  -3  -5    0.35    0.12
   3  -3  -5    0.26    0.05
   3  -3  -5    0.15    0.10
   3  -3  -5    0.24    0.10
  -3  -3   5    0.28    0.07
  -3   3   5    0.22    0.06
  -3   3   5    0.41    0.11
  -3   3   5    0.33    0.12
   3   3  -5    0.19    0.03
   3   3  -5    0.30    0.07
   3   3  -5    0.31    0.09
   3   3  -5    0.25    0.04
   2  -3  -5    2.69    0.22
  -2  -3   5    2.82    0.22
   2  -3  -5    2.52    0.23
   2  -3  -5    2.35    0.31
  -2  -3   5    2.20    0.24
   2  -3  -5    2.85    0.30
  -2   3   5    2.63    0.27
  -2   3   5    2.52    0.32
  -2   3   5    3.27    0.34
   2   3  -5    2.59    0.24
   2   3  -5    2.48    0.26
  -2   3   5    2.37    0.26
   2   3  -5    2.44    0.21
  -2   3   5    2.80    0.23
   2   3  -5    2.89    0.23
  -2   3   5    2.98    0.29
   1  -3  -5   31.02    2.57
   1  -3  -5   32.50    2.56
   1  -3  -5   34.94    2.52
   1   3  -5   34.71    2.51
   1   3  -5   35.77    2.57
   1   3  -5   34.67    2.55
  -1   3   5   31.73    2.55
  -1   3   5   29.57    2.57
   1   3  -5   29.39    2.51
   1   3  -5   32.61    2.54
  -1   3   5   32.25    2.54
  -1   3   5   35.20    2.59
   1   3  -5   32.27    2.50
   1   3  -5   32.76    2.53
   0  -3   5   37.72    2.89
   0  -3  -5   36.54    2.90
   0  -3  -5   34.63    2.89
   0  -3  -5   38.04    2.85
   0  -3  -5   38.66    2.89
   0   3  -5   37.63    2.88
   0   3  -5   38.73    2.84
   0   3  -5   37.47    2.90
   0   3  -5   35.62    2.84
   0   3  -5   38.98    2.86
   0   3   5   36.09    2.88
   0   3   5   35.25    2.89
   0   3  -5   37.56    2.85
   0   3   5   37.06    2.85
  -1  -3  -5    5.12    0.42
   1  -3   5    4.60    0.44
  -1  -3  -5    4.81    0.42
   1  -3   5    4.68    0.42
  -1  -3  -5    4.79    0.44
   1  -3   5    4.05    0.39
  -1   3  -5    5.20    0.39
  -1   3  -5    4.15    0.37
   1   3   5    4.51    0.37
   1   3   5    4.45    0.42
   1   3   5    4.31    0.40
  -1   3  -5    5.13    0.44
  -1   3  -5    4.70    0.38
  -1   3  -5    4.86    0.42
  -1   3  -5    4.77    0.37
  -2  -3  -5    6.52    0.55
   2  -3   5    6.64    0.54
   2  -3   5    6.57    0.57
  -2  -3  -5    7.53    0.59
   2  -3   5    6.15    0.58
  -2  -3  -5    7.40    0.55
   2  -3   5    6.50    0.52
   2  -3   5    6.40    0.49
  -2  -3  -5    5.13    0.56
   2   3   5    5.98    0.55
  -2   3  -5    6.66    0.58
   2   3   5    6.38    0.56
  -2   3  -5    6.35    0.55
  -2   3  -5    6.69    0.52
   2   3   5    5.81    0.50
   2   3   5    6.13    0.54
  -2   3  -5    6.61    0.52
  -2   3  -5    6.19    0.51
  -3  -3  -5    4.12    0.39
   3  -3   5    4.21    0.37
   3  -3   5    4.11    0.34
   3  -3   5    4.43    0.42
   3  -3   5    3.46    0.33
  -3  -3  -5    4.47    0.36
  -3  -3  -5    4.09    0.41
  -3  -3  -5    4.01    0.38
   3  -3   5    3.78    0.33
   3  -3   5    3.84    0.40
  -3   3  -5    3.90    0.35
  -3   3  -5    3.70    0.39
   3   3   5    3.53    0.37
   3   3   5    3.57    0.36
  -3   3  -5    4.24    0.34
   3   3   5    4.23    0.40
  -3   3  -5    4.91    0.40
  -3   3  -5    4.12    0.33
   4  -3   5    0.61    0.15
  -4  -3  -5    0.61    0.11
   4  -3   5    0.55    0.10
   4  -3   5    0.66    0.12
   4  -3   5    0.70    0.18
  -4  -3  -5    0.89    0.18
  -4  -3  -5    0.41    0.12
   4  -3   5    0.74    0.10
  -4  -3  -5    0.65    0.13
   4  -3   5    0.57    0.10
  -4   3  -5    0.64    0.11
   4   3   5    0.67    0.13
  -4   3  -5    0.70    0.16
  -4   3  -5    0.64    0.09
   4   3   5    0.56    0.13
  -4   3  -5    0.42    0.12
  -4   3  -5    0.89    0.11
   4   3   5    0.69    0.15
  -5  -3  -5    3.17    0.29
  -5  -3  -5    3.21    0.31
   5  -3   5    3.65    0.40
   5  -3   5    2.86    0.40
   5  -3   5    2.96    0.28
  -5  -3  -5    3.04    0.38
   5   3   5    2.28    0.34
  -5   3  -5    3.67    0.39
  -5   3  -5    2.99    0.26
  -5   3  -5    3.26    0.28
   5   3   5    2.40    0.32
   5   3   5    3.01    0.36
  -5   3  -5    3.07    0.29
  -6  -3  -5    1.30    0.25
  -6  -3  -5    1.51    0.14
  -6  -3  -5    1.31    0.19
   6  -3   5    1.89    0.31
   6  -3   5    1.46    0.26
   6  -3   5    1.31    0.17
  -6   3  -5    1.43    0.26
   6   3   5    1.42    0.22
  -6   3  -5    1.21    0.18
   6   3   5    1.07    0.17
   6   3   5    1.02    0.21
  -6   3  -5    1.41    0.14
  -7  -3  -5    2.95    0.29
   7  -3   5    2.49    0.25
   7  -3   5    2.63    0.38
  -7  -3  -5    2.60    0.22
   7  -3   5    1.78    0.35
   7   3   5    2.32    0.28
   7   3   5    1.73    0.29
  -7   3  -5    2.52    0.23
  -7   3  -5    2.52    0.28
   7   3   5    2.12    0.34
  -7   3  -5    3.11    0.39
   8  -3   5    0.90    0.27
  -8  -3  -5    0.97    0.10
   8  -3   5    1.06    0.16
   8  -3   5    0.95    0.24
  -8  -3  -5    1.02    0.18
  -8   3  -5    1.15    0.13
   8   3   5    0.64    0.15
   8   3   5    0.95    0.23
  -8   3  -5    0.95    0.18
   8   3   5    1.01    0.21
   9  -3   5    0.16    0.17
  -9  -3  -5   -0.03    0.08
   9  -3   5    0.07    0.07
   9  -3   5    0.02    0.12
   9   3   5    0.01    0.07
   9   3   5    0.07    0.13
  -9   3  -5    0.02    0.05
   9   3   5    0.02    0.10
  10  -3   5    0.01    0.07
  10  -3   5    0.09    0.14
  10  -3   5   -0.15    0.16
 -10  -3  -5   -0.10    0.06
  10   3   5   -0.08    0.10
  10   3   5   -0.03    0.13
 -10   3  -5    0.03    0.05
  10   3   5   -0.06    0.07
  11  -3   5    0.06    0.18
  11  -3   5    0.11    0.10
  11  -3   5    0.21    0.26
 -11  -3  -5    0.02    0.08
  11   3   5    0.01    0.12
  11   3   5    0.05    0.08
  11   3   5    0.12    0.16
  11  -4  -5   -0.10    0.15
  11  -4  -5   -0.11    0.20
  11  -4  -5    0.05    0.10
  11  -4  -5   -0.20    0.15
  11   4  -5   -0.14    0.11
  11   4  -5   -0.08    0.10
  11   4  -5    0.07    0.15
  10  -4  -5    0.22    0.20
  10  -4  -5    0.20    0.19
  10  -4  -5    0.06    0.09
  10  -4  -5    0.30    0.18
  10   4  -5    0.13    0.13
  10   4  -5    0.17    0.14
  10   4  -5    0.17    0.11
   9  -4  -5    0.18    0.17
   9  -4  -5    0.37    0.20
   9  -4  -5    0.14    0.16
   9  -4  -5    0.49    0.12
   9   4  -5    0.67    0.16
   9   4  -5    0.26    0.14
   9   4  -5    0.35    0.15
   8  -4  -5    0.06    0.08
   8  -4  -5    0.22    0.15
   8  -4  -5    0.12    0.13
   8  -4  -5    0.53    0.21
   8   4  -5    0.00    0.10
   8   4  -5    0.15    0.09
   8   4  -5    0.08    0.09
   7  -4  -5    0.11    0.13
   7  -4  -5    0.01    0.06
   7  -4  -5    0.08    0.13
   7  -4  -5    0.08    0.10
   7   4  -5    0.12    0.09
   7   4  -5    0.11    0.08
   7   4  -5    0.00    0.05
   6  -4  -5    1.40    0.25
   6  -4  -5    1.23    0.26
   6  -4  -5    1.98    0.32
   6  -4  -5    1.64    0.20
   6   4  -5    1.69    0.21
   6   4  -5    1.62    0.18
   6   4  -5    1.79    0.25
   5  -4  -5    0.32    0.15
   5  -4  -5    0.68    0.17
   5  -4  -5    0.94    0.21
   5  -4  -5    0.59    0.11
   5   4  -5    0.81    0.16
   5   4  -5    0.82    0.07
   5   4  -5    0.84    0.10
   5   4  -5    0.76    0.13
   4  -4  -5    3.25    0.40
   4  -4  -5    3.29    0.43
   4  -4  -5    3.23    0.31
   4  -4  -5    3.27    0.42
  -4  -4   5    3.46    0.28
   4   4  -5    3.47    0.29
   4   4  -5    3.20    0.32
   4   4  -5    4.02    0.36
   4   4  -5    3.41    0.27
  -3  -4   5    2.62    0.27
   3  -4  -5    2.33    0.35
   3  -4  -5    1.96    0.32
   3  -4  -5    2.32    0.25
   3  -4  -5    2.65    0.33
  -3  -4   5    2.81    0.23
  -3   4   5    2.95    0.26
  -3   4   5    2.97    0.36
   3   4  -5    3.06    0.25
   3   4  -5    2.91    0.27
   3   4  -5    2.78    0.22
   3   4  -5    2.72    0.22
  -3   4   5    2.84    0.37
  -3   4   5    2.61    0.33
   3   4  -5    2.39    0.30
  -3   4   5    2.94    0.32
   2  -4  -5   10.85    1.07
   2  -4  -5   14.39    1.01
   2  -4  -5   12.70    1.02
  -2   4   5   14.00    1.11
  -2   4   5   12.07    1.06
  -2   4   5   13.13    1.06
  -2   4   5   11.55    1.08
   2   4  -5   11.57    1.03
   2   4  -5   13.55    1.01
  -2   4   5   13.93    1.02
   2   4  -5   12.86    1.05
   2   4  -5   12.61    0.99
  -1  -4   5   50.31    3.70
   1  -4  -5   51.77    3.72
   1  -4  -5   40.87    3.76
  -1   4   5   41.74    3.77
   1   4  -5   52.63    3.79
  -1   4   5   49.45    3.71
   1   4  -5   47.25    3.69
  -1   4   5   54.94    3.82
   1   4  -5   49.79    3.76
  -1   4   5   47.07    3.75
  -1   4   5   49.45    3.77
   1   4  -5   46.83    3.75
   1   4  -5   48.00    3.71
   1   4  -5   48.96    3.74
   0  -4  -5    3.73    0.31
   0  -4  -5    3.69    0.29
   0  -4   5    3.67    0.30
   0  -4  -5    3.13    0.35
   0  -4  -5    3.64    0.37
   0  -4  -5    3.71    0.35
   0   4   5    3.43    0.36
   0   4  -5    3.64    0.31
   0   4   5    3.50    0.30
   0   4  -5    3.51    0.37
   0   4   5    3.01    0.34
   0   4  -5    3.55    0.34
   0   4  -5    4.00    0.36
   0   4  -5    3.43    0.29
   0   4   5    3.26    0.35
   0   4  -5    3.65    0.30
   0   4  -5    3.42    0.28
   1  -4   5   20.70    1.65
   1  -4   5   20.69    1.55
   1  -4   5   19.91    1.56
   1  -4   5   20.00    1.62
   1  -4   5   19.26    1.57
  -1  -4  -5   21.08    1.62
  -1  -4  -5   19.81    1.63
  -1  -4  -5   21.51    1.56
  -1  -4  -5   22.26    1.62
  -1   4  -5   20.55    1.64
  -1   4  -5   21.31    1.58
   1   4   5   19.99    1.61
  -1   4  -5   18.30    1.57
  -1   4  -5   19.42    1.56
  -1   4  -5   22.27    1.62
   1   4   5   18.61    1.62
   1   4   5   17.67    1.61
  -1   4  -5   20.73    1.56
   2  -4   5    4.64    0.46
   2  -4   5    4.72    0.44
  -2  -4  -5    5.02    0.43
   2  -4   5    3.84    0.37
  -2  -4  -5    4.78    0.36
  -2  -4  -5    3.48    0.42
  -2  -4  -5    4.71    0.40
  -2  -4  -5    4.54    0.44
   2  -4   5    4.23    0.35
   2   4   5    4.22    0.43
  -2   4  -5    4.28    0.44
  -2   4  -5    4.43    0.38
   2   4   5    4.31    0.41
  -2   4  -5    4.66    0.37
  -2   4  -5    4.28    0.36
  -2   4  -5    4.40    0.42
   3  -4   5   28.49    2.15
  -3  -4  -5   29.68    2.15
   3  -4   5   24.67    2.11
  -3  -4  -5   27.47    2.18
  -3  -4  -5   26.88    2.17
  -3  -4  -5   30.51    2.21
   3  -4   5   26.52    2.19
   3  -4   5   27.14    2.13
   3  -4   5   25.86    2.21
  -3   4  -5   28.45    2.18
   3   4   5   28.00    2.17
   3   4   5   24.97    2.11
  -3   4  -5   28.26    2.11
  -3   4  -5   28.11    2.13
   3   4   5   26.19    2.18
  -3   4  -5   28.13    2.20
  -3   4  -5   28.21    2.13
   4  -4   5    1.84    0.20
   4  -4   5    2.10    0.30
   4  -4   5    1.90    0.20
  -4  -4  -5    2.01    0.24
   4  -4   5    2.05    0.32
   4  -4   5    1.95    0.22
  -4  -4  -5    2.34    0.32
  -4  -4  -5    2.46    0.23
  -4   4  -5    2.50    0.32
   4   4   5    2.68    0.32
  -4   4  -5    2.09    0.19
   4   4   5    1.38    0.25
   4   4   5    1.40    0.23
  -4   4  -5    2.47    0.30
  -4   4  -5    1.95    0.21
   5  -4   5    1.83    0.23
  -5  -4  -5    2.62    0.25
   5  -4   5    2.19    0.23
   5  -4   5    1.97    0.32
  -5  -4  -5    2.45    0.26
  -5  -4  -5    2.66    0.36
   5  -4   5    1.79    0.34
  -5   4  -5    2.41    0.24
   5   4   5    2.42    0.33
   5   4   5    2.61    0.30
  -5   4  -5    2.25    0.21
  -5   4  -5    2.36    0.33
   6  -4   5    0.13    0.14
   6  -4   5    0.08    0.07
  -6  -4  -5    0.09    0.07
   6  -4   5   -0.04    0.09
   6  -4   5   -0.04    0.05
   6   4   5   -0.04    0.08
   6   4   5    0.12    0.10
  -6   4  -5    0.05    0.05
  -6   4  -5    0.07    0.07
  -6   4  -5   -0.12    0.11
   7  -4   5   -0.02    0.05
  -7  -4  -5    0.00    0.03
   7  -4   5   -0.15    0.11
   7  -4   5   -0.11    0.13
   7  -4   5   -0.02    0.08
  -7  -4  -5    0.01    0.07
  -7   4  -5    0.01    0.05
   7   4   5   -0.02    0.07
   7   4   5    0.03    0.09
   7   4   5    0.00    0.11
  -7   4  -5   -0.03    0.06
  -8  -4  -5    2.93    0.31
  -8  -4  -5    2.83    0.23
   8  -4   5    2.50    0.36
   8  -4   5    2.87    0.29
   8  -4   5    2.46    0.44
   8  -4   5    2.44    0.41
   8   4   5    2.81    0.40
   8   4   5    2.17    0.31
  -8   4  -5    2.67    0.25
   8   4   5    2.79    0.38
   9  -4   5    0.34    0.15
   9  -4   5    0.41    0.11
   9  -4   5    0.17    0.17
   9  -4   5    0.11    0.20
  -9  -4  -5    0.53    0.14
   9   4   5    0.50    0.17
   9   4   5    0.36    0.17
  -9   4  -5    0.77    0.11
   9   4   5    0.41    0.13
  10  -4   5   -0.04    0.19
 -10  -4  -5    0.70    0.16
  10  -4   5    0.54    0.20
  10  -4   5    0.09    0.18
  10  -4   5    0.58    0.14
  10   4   5    0.61    0.21
  10   4   5    0.62    0.15
 -10   4  -5    0.56    0.10
  10   4   5    0.53    0.19
  11  -4   5   -0.10    0.07
 -11  -4  -5    0.12    0.10
  11  -4   5    0.01    0.17
 -11   4  -5    0.10    0.06
  11   4   5    0.08    0.13
  11   4   5   -0.12    0.08
  11   4   5    0.06    0.16
  11  -5  -5    0.57    0.27
  11  -5  -5    0.05    0.20
  11  -5  -5    0.14    0.17
  11  -5  -5    0.18    0.10
  11   5  -5    0.18    0.15
  11   5  -5    0.11    0.13
  11   5  -5    0.05    0.14
  10  -5  -5    0.08    0.10
  10  -5  -5   -0.10    0.16
  10  -5  -5   -0.11    0.19
  10  -5  -5    0.63    0.24
  10   5  -5    0.22    0.12
  10   5  -5    0.46    0.18
  10   5  -5    0.22    0.15
   9  -5  -5   -0.01    0.08
   9  -5  -5   -0.01    0.13
   9  -5  -5    0.01    0.18
   9  -5  -5   -0.05    0.14
   9   5  -5    0.00    0.09
   9   5  -5    0.19    0.14
   9   5  -5    0.03    0.11
   8  -5  -5   -0.07    0.12
   8  -5  -5    0.14    0.08
   8  -5  -5    0.05    0.12
   8  -5  -5    0.00    0.17
   8   5  -5    0.23    0.10
   8   5  -5    0.08    0.11
   7  -5  -5    0.19    0.15
   7  -5  -5    0.02    0.12
   7  -5  -5    0.01    0.11
   7  -5  -5    0.07    0.08
   7   5  -5    0.01    0.07
   7   5  -5   -0.06    0.08
   6  -5  -5    0.13    0.08
   6  -5  -5    0.13    0.15
   6  -5  -5    0.09    0.12
   6  -5  -5    0.27    0.14
   6   5  -5    0.04    0.09
   6   5  -5    0.00    0.06
   6   5  -5    0.04    0.05
   5  -5  -5    0.71    0.18
   5  -5  -5    0.43    0.16
  -5  -5   5    0.43    0.06
   5  -5  -5    0.39    0.10
   5  -5  -5    0.33    0.16
   5   5  -5    0.37    0.07
   5   5  -5    0.42    0.05
   5   5  -5    0.45    0.11
   5   5  -5    0.36    0.12
   4  -5  -5    1.96    0.34
   4  -5  -5    2.80    0.35
   4  -5  -5    1.80    0.31
   4  -5  -5    2.32    0.23
  -4   5   5    1.94    0.30
   4   5  -5    2.21    0.30
   4   5  -5    2.04    0.19
   4   5  -5    2.53    0.19
   4   5  -5    1.96    0.25
  -3  -5   5    1.60    0.15
   3  -5  -5    1.24    0.24
   3  -5  -5    1.36    0.18
   3  -5  -5    1.55    0.27
   3   5  -5    1.55    0.16
  -3   5   5    2.05    0.28
   3   5  -5    1.49    0.13
   3   5  -5    1.42    0.22
   3   5  -5    1.54    0.20
  -3   5   5    1.05    0.20
   2  -5  -5    3.83    0.40
   2  -5  -5    3.84    0.33
  -2  -5   5    3.64    0.31
   2   5  -5    3.89    0.39
   2   5  -5    3.77    0.30
   2   5  -5    3.22    0.35
  -2   5   5    4.05    0.48
   2   5  -5    3.73    0.38
  -2   5   5    3.16    0.37
  -2   5   5    4.26    0.40
   2   5  -5    3.54    0.33
   1  -5  -5   17.86    1.42
  -1  -5   5   18.39    1.41
   1  -5  -5   17.69    1.48
   1   5  -5   16.96    1.45
   1   5  -5   18.40    1.51
   1   5  -5   18.98    1.48
  -1   5   5   17.70    1.47
   1   5  -5   20.67    1.49
  -1   5   5   19.93    1.55
  -1   5   5   16.93    1.48
   1   5  -5   18.15    1.40
   1   5  -5   16.95    1.42
  -1   5   5   18.73    1.42
   0  -5  -5    5.76    0.52
   0  -5  -5    5.06    0.52
   0  -5   5    5.84    0.45
   0  -5  -5    5.78    0.47
   0  -5   5    5.70    0.45
   0  -5  -5    5.87    0.52
   0   5  -5    5.62    0.56
   0   5  -5    5.11    0.44
   0   5  -5    5.60    0.52
   0   5   5    4.83    0.52
   0   5  -5    5.42    0.53
   0   5   5    5.67    0.65
   0   5   5    4.88    0.50
   0   5  -5    5.97    0.51
   0   5   5    5.35    0.46
   0   5  -5    5.58    0.47
   1  -5   5    0.91    0.20
   1  -5   5    1.23    0.11
  -1  -5  -5    1.21    0.12
   1  -5   5    1.36    0.23
  -1  -5  -5    0.93    0.20
  -1  -5  -5    1.15    0.19
   1  -5   5    1.15    0.13
  -1  -5  -5    1.32    0.22
  -1  -5  -5    1.10    0.21
  -1   5  -5    1.06    0.20
  -1   5  -5    1.43    0.24
   1   5   5    1.30    0.13
  -1   5  -5    1.19    0.16
  -1   5  -5    1.08    0.12
   1   5   5    1.12    0.19
   1   5   5    0.94    0.19
   2  -5   5    0.34    0.16
   2  -5   5    0.47    0.15
  -2  -5  -5    0.19    0.09
  -2  -5  -5    0.38    0.06
  -2  -5  -5    0.24    0.12
   2  -5   5    0.28    0.08
   2  -5   5    0.33    0.06
  -2  -5  -5    0.31    0.09
  -2   5  -5    0.05    0.09
   2   5   5    0.23    0.10
  -2   5  -5    0.32    0.06
  -2   5  -5    0.28    0.12
  -2   5  -5    0.16    0.07
   2   5   5    0.19    0.05
   2   5   5    0.52    0.14
   3  -5   5    3.39    0.40
   3  -5   5    2.11    0.36
  -3  -5  -5    2.53    0.29
  -3  -5  -5    3.31    0.29
   3  -5   5    2.67    0.24
  -3  -5  -5    3.33    0.40
  -3  -5  -5    2.88    0.23
   3  -5   5    2.71    0.27
   3  -5   5    3.07    0.27
   3   5   5    2.56    0.34
   3   5   5    1.70    0.31
  -3   5  -5    2.77    0.35
   3   5   5    2.36    0.24
  -3   5  -5    2.69    0.38
   3   5   5    2.40    0.31
  -3   5  -5    2.81    0.24
  -4  -5  -5    1.05    0.22
  -4  -5  -5    1.17    0.16
   4  -5   5    0.85    0.14
  -4  -5  -5    1.01    0.10
   4  -5   5    0.79    0.13
  -4  -5  -5    1.00    0.17
   4  -5   5    1.16    0.24
   4  -5   5    0.79    0.23
   4   5   5    0.58    0.16
  -4   5  -5    0.87    0.11
   4   5   5    0.96    0.18
   4   5   5    0.81    0.11
  -4   5  -5    0.76    0.20
   4   5   5    0.80    0.19
  -5  -5  -5    3.50    0.28
   5  -5   5    2.97    0.45
   5  -5   5    3.08    0.32
   5  -5   5    3.41    0.45
  -5  -5  -5    3.68    0.34
   5  -5   5    2.66    0.32
  -5  -5  -5    4.09    0.36
   5   5   5    3.44    0.36
  -5   5  -5    3.83    0.47
  -5   5  -5    3.19    0.30
   5   5   5    3.46    0.43
   6  -5   5    3.36    0.33
   6  -5   5    2.99    0.47
   6  -5   5    2.76    0.34
   6  -5   5    4.44    0.52
  -6  -5  -5    3.86    0.36
  -6   5  -5    3.51    0.46
  -6   5  -5    3.50    0.31
   6   5   5    3.23    0.44
   6   5   5    3.29    0.41
  -7  -5  -5    0.97    0.11
   7  -5   5    0.86    0.15
   7  -5   5    0.45    0.21
   7  -5   5    0.68    0.22
   7  -5   5    0.65    0.16
  -7  -5  -5    0.61    0.14
  -7   5  -5    0.55    0.11
   7   5   5    0.77    0.19
   7   5   5    0.36    0.16
   8  -5   5    0.43    0.21
  -8  -5  -5    0.46    0.13
   8  -5   5    0.22    0.13
   8  -5   5    0.28    0.11
   8  -5   5    0.38    0.19
   8   5   5    0.38    0.13
  -8   5  -5    0.38    0.09
   8   5   5    0.44    0.19
   8   5   5    0.28    0.12
   9  -5   5    0.41    0.12
   9  -5   5    0.22    0.13
   9  -5   5    0.02    0.14
   9  -5   5    0.13    0.21
  -9  -5  -5    0.29    0.11
   9   5   5    0.42    0.20
   9   5   5    0.27    0.16
  -9   5  -5    0.39    0.09
   9   5   5    0.23    0.12
  10  -5   5    0.19    0.19
 -10  -5  -5    0.08    0.09
  10  -5   5    0.07    0.09
  10   5   5    0.03    0.13
  10   5   5    0.18    0.16
 -10   5  -5    0.15    0.07
  10   5   5    0.05    0.09
  10  -6  -5    0.08    0.18
  10  -6  -5    0.01    0.14
  10  -6  -5   -0.06    0.08
  10  -6  -5    0.21    0.23
  10   6  -5   -0.03    0.10
  10   6  -5    0.43    0.19
  10   6  -5    0.07    0.14
   9  -6  -5    0.04    0.18
   9  -6  -5   -0.06    0.08
   9  -6  -5   -0.07    0.14
   9  -6  -5    0.13    0.16
   9   6  -5   -0.05    0.09
   9   6  -5   -0.10    0.12
   8  -6  -5   -0.12    0.12
   8  -6  -5    0.15    0.22
   8  -6  -5    0.08    0.14
   8  -6  -5    0.10    0.08
   8   6  -5    0.08    0.12
   8   6  -5    0.01    0.08
   7  -6  -5    0.37    0.18
   7  -6  -5    0.16    0.20
   7  -6  -5    0.24    0.10
   7  -6  -5    0.23    0.15
   7   6  -5    0.07    0.09
   7   6  -5    0.32    0.14
   6  -6  -5    0.27    0.18
   6  -6  -5    0.35    0.17
   6  -6  -5   -0.05    0.09
   6  -6  -5    0.15    0.09
   6   6  -5    0.09    0.10
   6   6  -5    0.07    0.09
   5  -6  -5    0.73    0.22
   5  -6  -5    0.99    0.27
   5  -6  -5    1.39    0.19
   5  -6  -5    1.49    0.28
   5   6  -5    1.20    0.19
   5   6  -5    1.10    0.22
  -5   6   5    1.30    0.26
   5   6  -5    1.41    0.11
   5   6  -5    0.91    0.12
   4  -6  -5    0.20    0.13
   4  -6  -5    0.21    0.13
   4  -6  -5    0.07    0.07
  -4  -6   5    0.16    0.05
   4  -6  -5    0.00    0.14
   4   6  -5    0.12    0.09
   4   6  -5    0.23    0.13
  -4   6   5    0.07    0.11
   4   6  -5    0.22    0.05
  -4   6   5    0.20    0.13
  -3  -6   5    0.51    0.08
   3  -6  -5    0.42    0.10
   3  -6  -5    0.63    0.17
   3   6  -5    0.46    0.12
  -3   6   5    0.25    0.14
   3   6  -5    0.49    0.15
   3   6  -5    0.40    0.06
  -3   6   5    0.22    0.12
   2  -6  -5    0.32    0.09
  -2  -6   5    0.42    0.07
   2  -6  -5    0.40    0.14
   2   6  -5    0.40    0.10
   2   6  -5    0.85    0.20
   2   6  -5    0.40    0.07
  -2   6   5    0.45    0.16
   2   6  -5    0.46    0.14
   2   6  -5    0.52    0.14
   2   6  -5    0.68    0.21
  -2   6   5    0.60    0.15
   1  -6  -5    3.71    0.34
   1  -6  -5    3.55    0.40
  -1   6   5    4.55    0.56
   1   6  -5    3.54    0.38
   1   6  -5    3.62    0.44
   1   6  -5    4.52    0.48
   1   6  -5    3.80    0.35
   1   6  -5    3.63    0.31
  -1   6   5    3.34    0.44
  -1   6   5    4.12    0.40
   1   6  -5    3.80    0.49
   0  -6  -5    0.19    0.07
   0  -6  -5    0.00    0.06
   0  -6  -5    0.12    0.12
   0  -6  -5    0.21    0.10
   0  -6   5    0.17    0.05
   0  -6   5    0.16    0.04
   0   6  -5   -0.10    0.09
   0   6   5    0.04    0.09
   0   6  -5    0.07    0.07
   0   6   5    0.25    0.11
   0   6  -5    0.07    0.10
   0   6  -5    0.13    0.14
   0   6   5    0.27    0.18
   0   6  -5    0.19    0.06
   0   6  -5    0.09    0.10
   1  -6   5    2.44    0.21
  -1  -6  -5    1.48    0.28
   1  -6   5    2.42    0.23
  -1  -6  -5    2.73    0.37
  -1  -6  -5    2.54    0.28
  -1   6  -5    2.84    0.40
   1   6   5    2.57    0.34
  -1   6  -5    2.61    0.33
  -1   6  -5    2.19    0.25
  -1   6  -5    2.67    0.35
  -1   6  -5    2.46    0.21
   1   6   5    2.25    0.30
  -2  -6  -5    5.44    0.46
  -2  -6  -5    4.87    0.56
   2  -6   5    4.89    0.43
   2  -6   5    4.57    0.42
   2  -6   5    4.75    0.51
   2  -6   5    4.95    0.40
   2  -6   5    4.35    0.56
  -2   6  -5    5.56    0.54
   2   6   5    4.99    0.48
  -2   6  -5    5.06    0.40
   2   6   5    4.29    0.53
  -2   6  -5    3.95    0.43
  -2   6  -5    5.02    0.58
   3  -6   5    1.88    0.20
  -3  -6  -5    1.91    0.25
  -3  -6  -5    1.74    0.23
   3  -6   5    1.56    0.21
   3  -6   5    1.43    0.28
   3  -6   5    1.89    0.18
   3  -6   5    1.98    0.34
  -3  -6  -5    2.20    0.34
   3   6   5    1.62    0.26
  -3   6  -5    1.62    0.32
   3   6   5    1.09    0.24
  -3   6  -5    1.74    0.18
   4  -6   5    0.97    0.25
   4  -6   5    0.15    0.14
   4  -6   5    0.54    0.10
  -4  -6  -5    0.57    0.13
   4  -6   5    0.63    0.12
  -4  -6  -5    0.77    0.14
   4   6   5    0.78    0.20
  -4   6  -5    0.62    0.10
  -4   6  -5    0.74    0.22
   4   6   5    0.22    0.12
   4   6   5    0.54    0.14
  -5  -6  -5    1.17    0.18
   5  -6   5    0.97    0.27
   5  -6   5    0.96    0.25
  -5  -6  -5    1.26    0.12
   5  -6   5    0.96    0.16
  -5  -6  -5    1.40    0.20
   5  -6   5    0.69    0.14
   5   6   5    1.15    0.25
   5   6   5    0.84    0.20
  -5   6  -5    1.04    0.14
  -5   6  -5    1.07    0.26
   6  -6   5    1.91    0.24
   6  -6   5    1.34    0.30
  -6  -6  -5    1.69    0.23
  -6  -6  -5    2.44    0.28
   6  -6   5    1.39    0.33
   6  -6   5    1.65    0.24
   6   6   5    1.73    0.30
  -6   6  -5    2.05    0.19
   6   6   5    1.64    0.27
   7  -6   5    0.33    0.11
  -7  -6  -5    0.20    0.09
   7  -6   5    0.13    0.16
   7  -6   5    0.19    0.10
   7  -6   5    0.06    0.14
  -7   6  -5    0.23    0.08
   7   6   5    0.25    0.15
   7   6   5    0.09    0.12
  -8  -6  -5    0.69    0.16
   8  -6   5    0.78    0.18
   8  -6   5    0.69    0.15
   8  -6   5    0.22    0.19
   8  -6   5    0.43    0.26
   8   6   5    1.10    0.24
  -8   6  -5    0.79    0.13
   8   6   5    1.11    0.26
   9  -6   5    0.22    0.10
   9  -6   5    0.03    0.17
  -9  -6  -5    0.02    0.09
   9   6   5    0.18    0.14
  -9   6  -5    0.12    0.07
   9   6   5    0.05    0.16
   9   6   5    0.09    0.10
  10  -6   5    0.03    0.19
  10  -6   5   -0.08    0.08
 -10  -6  -5   -0.04    0.08
  10   6   5   -0.11    0.10
  10   6   5    0.12    0.19
  10   6   5   -0.01    0.10
 -10   6  -5    0.15    0.07
   9  -7  -5    0.32    0.24
   9  -7  -5    0.24    0.13
   9  -7  -5    0.08    0.19
   9  -7  -5   -0.02    0.14
   9   7  -5    0.43    0.14
   9   7  -5   -0.01    0.14
   8  -7  -5    0.08    0.21
   8  -7  -5    0.10    0.14
   8  -7  -5   -0.07    0.08
   8  -7  -5    0.01    0.13
   8   7  -5   -0.03    0.09
   8   7  -5    0.00    0.14
   7  -7  -5   -0.20    0.10
   7  -7  -5    0.20    0.10
   7  -7  -5    0.16    0.20
   7  -7  -5   -0.09    0.13
   7   7  -5   -0.07    0.07
   7   7  -5   -0.07    0.12
   6  -7  -5    1.39    0.29
   6  -7  -5    1.54    0.22
   6  -7  -5    1.08    0.33
   6  -7  -5    1.70    0.33
   6   7  -5    1.55    0.24
   6   7  -5    1.42    0.27
   5  -7  -5    3.13    0.31
   5  -7  -5    2.66    0.45
   5  -7  -5    2.51    0.43
   5  -7  -5    2.81    0.41
   5   7  -5    3.21    0.42
  -5   7   5    3.04    0.41
  -5   7   5    2.65    0.41
   5   7  -5    2.46    0.34
   5   7  -5    2.73    0.24
   4  -7  -5    0.44    0.16
   4  -7  -5    0.59    0.14
  -4   7   5    0.68    0.22
   4   7  -5    1.24    0.23
  -4   7   5    0.85    0.21
   4   7  -5    0.79    0.17
   4   7  -5    0.76    0.09
   3  -7  -5    0.07    0.08
   3  -7  -5    0.12    0.11
   3   7  -5    0.02    0.04
  -3   7   5    0.03    0.11
  -3   7   5    0.16    0.13
   3   7  -5    0.08    0.09
   3   7  -5   -0.06    0.09
   3   7  -5    0.21    0.17
   2  -7  -5    0.22    0.13
   2  -7  -5    0.05    0.07
   2   7  -5    0.01    0.04
  -2   7   5   -0.10    0.09
   2   7  -5    0.02    0.07
   2   7  -5    0.13    0.11
  -2   7   5   -0.02    0.10
   2   7  -5    0.07    0.13
   2   7  -5   -0.04    0.12
  -1  -7   5    3.10    0.26
   1  -7  -5    2.82    0.29
   1  -7  -5    2.78    0.36
   1   7  -5    2.71    0.39
   1   7  -5    3.24    0.47
   1   7  -5    3.20    0.41
  -1   7   5    1.99    0.35
   1   7  -5    3.11    0.37
   1   7  -5    2.60    0.31
  -1   7   5    3.45    0.41
   1   7  -5    2.60    0.25
   0  -7   5    0.04    0.04
   0  -7  -5    0.05    0.08
   0  -7  -5    0.09    0.09
   0  -7   5    0.05    0.03
   0  -7  -5    0.01    0.06
   0   7  -5    0.24    0.17
   0   7   5    0.10    0.10
   0   7  -5    0.18    0.10
   0   7  -5    0.07    0.05
   0   7  -5    0.01    0.11
   0   7  -5   -0.03    0.08
   0   7  -5    0.26    0.15
   0   7   5   -0.01    0.10
   1  -7   5    0.13    0.05
  -1  -7  -5    0.23    0.14
  -1  -7  -5    0.17    0.09
  -1  -7  -5    0.07    0.08
   1  -7   5    0.17    0.06
   1   7   5    0.15    0.11
  -1   7  -5    0.06    0.11
  -1   7  -5    0.19    0.14
   1   7   5    0.55    0.26
  -1   7  -5    0.21    0.06
  -1   7  -5    0.17    0.15
   1   7   5    0.07    0.10
  -1   7  -5    0.04    0.09
   2  -7   5    0.56    0.11
   2  -7   5    0.57    0.09
  -2  -7  -5    0.54    0.13
  -2  -7  -5    0.30    0.17
   2  -7   5    0.67    0.21
  -2  -7  -5    0.41    0.13
  -2   7  -5    0.69    0.19
   2   7   5    0.41    0.17
   2   7   5    0.66    0.17
  -2   7  -5    0.30    0.11
  -2   7  -5    0.79    0.25
  -2   7  -5    0.56    0.09
   3  -7   5    0.18    0.14
   3  -7   5    0.18    0.09
  -3  -7  -5    0.23    0.10
  -3  -7  -5    0.25    0.10
   3  -7   5    0.12    0.06
   3  -7   5    0.11    0.16
   3  -7   5    0.21    0.08
   3   7   5    0.09    0.11
  -3   7  -5    0.05    0.16
  -3   7  -5    0.08    0.06
   3   7   5    0.08    0.10
   4  -7   5    1.80    0.24
  -4  -7  -5    2.32    0.26
   4  -7   5    1.83    0.21
   4  -7   5    1.71    0.38
  -4  -7  -5    2.04    0.26
   4  -7   5    1.23    0.31
  -4   7  -5    1.88    0.20
   4   7   5    1.78    0.33
   4   7   5    2.15    0.31
  -5  -7  -5    0.65    0.15
   5  -7   5    0.60    0.12
   5  -7   5    0.36    0.21
   5  -7   5    0.52    0.13
   5  -7   5    0.44    0.21
  -5  -7  -5    0.47    0.12
   5   7   5    0.45    0.19
   5   7   5    0.53    0.17
  -5   7  -5    0.44    0.09
  -6  -7  -5    0.71    0.16
  -6  -7  -5    0.76    0.15
   6  -7   5    0.48    0.13
   6  -7   5    0.77    0.29
   6  -7   5    0.49    0.20
   6  -7   5    0.54    0.13
   6   7   5    0.44    0.18
  -6   7  -5    0.58    0.11
   6   7   5    0.55    0.17
  -7  -7  -5   -0.04    0.08
   7  -7   5   -0.12    0.13
   7  -7   5   -0.08    0.06
   7   7   5    0.03    0.11
   7   7   5    0.09    0.15
  -7   7  -5   -0.04    0.05
   8  -7   5    0.21    0.11
  -8  -7  -5   -0.04    0.08
   8  -7   5   -0.02    0.16
   8   7   5    0.12    0.15
  -8   7  -5    0.02    0.06
   8   7   5   -0.01    0.12
   9  -7   5    0.40    0.23
   9  -7   5    0.21    0.12
  -9   7  -5    0.38    0.09
   9   7   5    0.34    0.20
   9   7   5    0.22    0.14
   8  -8  -5    0.38    0.24
   8  -8  -5    0.31    0.13
   8  -8  -5    0.34    0.19
   8  -8  -5    0.21    0.27
   8   8  -5    0.58    0.17
   8   8  -5    0.42    0.20
   7  -8  -5    0.81    0.17
   7  -8  -5    0.05    0.22
   7  -8  -5    0.20    0.18
   7  -8  -5    0.37    0.17
   7   8  -5    0.28    0.14
  -7   8   5    0.73    0.22
   7   8  -5    0.45    0.19
   6  -8  -5    0.12    0.20
   6  -8  -5    0.20    0.16
   6  -8  -5    0.30    0.11
  -6   8   5    0.09    0.15
   6   8  -5    0.67    0.22
   6   8  -5    0.30    0.13
   5  -8  -5    0.78    0.23
   5  -8  -5    1.04    0.19
   5   8  -5    1.19    0.22
  -5   8   5    0.60    0.22
   5   8  -5    0.84    0.10
   5   8  -5    1.18    0.25
   4  -8  -5    0.07    0.09
   4  -8  -5    0.00    0.11
   4   8  -5    0.18    0.05
   4   8  -5    0.15    0.15
  -4   8   5    0.05    0.12
   4   8  -5   -0.08    0.08
   3  -8  -5    0.56    0.14
   3  -8  -5    0.69    0.20
  -3   8   5    1.12    0.28
   3   8  -5    0.75    0.10
   3   8  -5    0.55    0.17
  -3   8   5    0.55    0.19
   3   8  -5    0.42    0.18
   2  -8  -5    0.08    0.08
   2  -8  -5   -0.05    0.09
   2   8  -5    0.13    0.13
   2   8  -5    0.02    0.10
   2   8  -5    0.03    0.05
  -2   8   5    0.02    0.12
  -2   8   5   -0.10    0.11
   1  -8  -5    0.12    0.08
   1  -8  -5    0.07    0.10
  -1  -8   5    0.25    0.07
   1  -8  -5    0.16    0.12
  -1   8   5    0.42    0.17
   1   8  -5    0.37    0.17
  -1   8   5    0.14    0.12
   1   8  -5    0.08    0.12
   1   8  -5    0.22    0.06
   0  -8  -5    0.54    0.17
   0  -8  -5    1.10    0.21
   0  -8   5    0.85    0.12
   0   8  -5    0.82    0.11
   0   8  -5    0.82    0.23
   0   8   5    0.79    0.21
   0   8  -5    0.79    0.21
   0   8   5    0.42    0.20
  -1  -8  -5    0.00    0.08
   1  -8   5   -0.02    0.04
  -1  -8  -5    0.04    0.09
  -1   8  -5   -0.03    0.10
   1   8   5   -0.04    0.09
   1   8   5   -0.03    0.10
  -1   8  -5   -0.02    0.10
  -1   8  -5   -0.06    0.14
  -1   8  -5    0.09    0.06
   2  -8   5    0.32    0.08
  -2  -8  -5    0.18    0.10
  -2  -8  -5    0.45    0.13
   2   8   5    0.27    0.16
  -2   8  -5    0.26    0.07
   2   8   5    0.33    0.14
  -2   8  -5    0.40    0.18
  -2   8  -5    0.31    0.18
   3  -8   5    6.85    0.70
   3  -8   5    5.92    0.57
  -3  -8  -5    7.35    0.61
  -3  -8  -5    6.09    0.59
   3  -8   5    6.69    0.54
   3   8   5    6.53    0.67
  -3   8  -5    5.94    0.53
   3   8   5    6.18    0.63
  -3   8  -5    7.50    0.69
   4  -8   5    2.53    0.24
   4  -8   5    1.96    0.39
  -4  -8  -5    2.26    0.28
   4  -8   5    2.66    0.31
   4  -8   5    1.91    0.47
  -4  -8  -5    2.38    0.31
   4   8   5    2.35    0.39
   4   8   5    1.53    0.30
  -4   8  -5    2.35    0.23
   5  -8   5   -0.14    0.12
   5  -8   5   -0.03    0.07
  -5  -8  -5    0.07    0.10
  -5  -8  -5   -0.03    0.06
  -5   8  -5    0.03    0.06
   5   8   5    0.27    0.17
   5   8   5    0.12    0.12
   6  -8   5    0.13    0.09
   6  -8   5   -0.04    0.16
  -6  -8  -5    0.07    0.09
  -6  -8  -5    0.00    0.11
   6   8   5    0.02    0.14
   6   8   5    0.07    0.13
  -6   8  -5    0.09    0.06
   7  -8   5    1.33    0.22
   7  -8   5    1.04    0.32
   7   8   5    1.29    0.26
   7   8   5    1.22    0.31
  -7   8  -5    1.24    0.17
   8  -8   5    0.24    0.13
   8  -8   5    0.23    0.21
   8   8   5    0.25    0.16
  -8   8  -5    0.26    0.08
   8   8   5    0.12    0.20
   7  -9  -5   -0.06    0.12
   7  -9  -5    0.03    0.10
   7  -9  -5   -0.18    0.23
   7   9  -5   -0.03    0.14
  -7   9   5   -0.07    0.16
   7   9  -5   -0.01    0.11
   6  -9  -5    0.47    0.18
   6  -9  -5    0.54    0.15
  -6   9   5   -0.16    0.14
   6   9  -5    0.32    0.15
   6   9  -5    0.39    0.20
   5  -9  -5    0.24    0.17
   5  -9  -5    0.57    0.15
  -5   9   5    0.55    0.21
   5   9  -5    0.52    0.17
   5   9  -5    0.44    0.19
   4  -9  -5    0.19    0.11
   4  -9  -5    0.29    0.14
   4   9  -5    0.48    0.16
   4   9  -5    0.04    0.14
  -4   9   5    0.02    0.14
   4   9  -5    0.35    0.07
   3  -9  -5    0.06    0.12
   3  -9  -5   -0.02    0.07
  -3   9   5    0.16    0.16
   3   9  -5    0.01    0.04
   3   9  -5   -0.04    0.09
   3   9  -5    0.31    0.17
   2  -9  -5    0.26    0.14
   2  -9  -5    0.13    0.10
   2   9  -5    0.29    0.07
   2   9  -5    0.23    0.15
  -2   9   5    0.34    0.24
   2   9  -5    0.08    0.16
  -2   9   5    0.36    0.19
   1  -9  -5    0.03    0.09
   1  -9  -5    0.02    0.10
   1  -9  -5    0.05    0.12
   1   9  -5    0.06    0.05
   1   9  -5    0.24    0.16
  -1   9   5    0.04    0.16
  -1   9   5    0.12    0.15
   1   9  -5    0.35    0.20
   0  -9  -5    0.00    0.09
   0  -9   5    0.19    0.07
   0  -9  -5    0.24    0.13
   0   9   5    0.28    0.16
   0   9  -5    0.57    0.24
   0   9  -5    0.38    0.19
   0   9   5    0.27    0.17
   0   9  -5    0.25    0.07
  -1  -9  -5    0.24    0.12
   1  -9   5    0.47    0.10
  -1  -9  -5    0.19    0.11
   1   9   5    0.27    0.16
  -1   9  -5    0.42    0.09
  -1   9  -5    0.47    0.20
   1   9   5    0.25    0.18
  -1   9  -5    0.41    0.22
  -2  -9  -5   -0.06    0.07
   2  -9   5    0.04    0.05
  -2  -9  -5   -0.04    0.09
   2   9   5   -0.01    0.13
  -2   9  -5    0.03    0.15
  -2   9  -5    0.00    0.05
   2   9   5   -0.01    0.15
  -2   9  -5   -0.11    0.13
  -3  -9  -5    0.77    0.20
   3  -9   5    0.79    0.14
  -3  -9  -5    0.68    0.17
  -3   9  -5    0.90    0.26
   3   9   5    0.65    0.21
   3   9   5    0.27    0.19
  -3   9  -5    0.76    0.12
  -3   9  -5    0.84    0.27
   4  -9   5    0.50    0.14
  -4  -9  -5    0.69    0.16
   4  -9   5    0.81    0.28
  -4   9  -5    0.43    0.10
  -4   9  -5    0.51    0.22
   4   9   5    0.45    0.17
   4   9   5   -0.02    0.16
   5  -9   5    0.03    0.10
   5  -9   5   -0.28    0.15
  -5  -9  -5    0.03    0.09
  -5   9  -5    0.06    0.06
   5   9   5   -0.10    0.15
   5   9   5    0.02    0.13
   6  -9   5   -0.08    0.15
  -6  -9  -5    0.04    0.09
   6  -9   5    0.02    0.10
   6   9   5   -0.01    0.17
  -6   9  -5    0.02    0.06
   6   9   5   -0.04    0.11
   7  -9   5    0.00    0.09
   7  -9   5    0.11    0.20
   7   9   5    0.23    0.15
  -7   9  -5    0.04    0.06
   7   9   5    0.04    0.19
   6 -10  -5    0.11    0.10
   6 -10  -5   -0.01    0.13
  -6  10   5    0.15    0.19
   6  10  -5    0.22    0.14
   6  10  -5    0.02    0.16
   5 -10  -5    0.17    0.10
   5 -10  -5   -0.17    0.10
  -5  10   5    0.06    0.17
   5  10  -5   -0.09    0.12
   5  10  -5    0.14    0.20
   4 -10  -5   -0.13    0.10
   4 -10  -5   -0.02    0.09
   4  10  -5    0.08    0.17
  -4  10   5   -0.19    0.16
   4  10  -5    0.10    0.14
   4  10  -5    0.12    0.05
   3 -10  -5    0.06    0.14
   3 -10  -5    0.06    0.09
  -3  10   5    0.02    0.16
   3  10  -5    0.17    0.06
   3  10  -5   -0.11    0.11
   3  10  -5   -0.08    0.15
   2 -10  -5    0.10    0.12
   2 -10  -5    0.04    0.09
   2 -10  -5   -0.08    0.10
   2  10  -5   -0.07    0.16
  -2  10   5    0.15    0.16
   2  10  -5    0.18    0.14
   2  10  -5    0.12    0.05
   1 -10  -5    0.54    0.18
   1 -10  -5    0.02    0.10
  -1  10   5    0.39    0.19
   1  10  -5    0.12    0.15
   1  10  -5    0.53    0.09
   1  10  -5    0.17    0.21
   0 -10  -5    0.05    0.10
   0 -10   5    0.02    0.06
   0  10  -5   -0.10    0.16
   0  10   5    0.01    0.14
   0  10  -5    0.02    0.14
   0  10  -5    0.16    0.07
  -1 -10  -5    0.55    0.17
   1 -10   5    0.49    0.13
  -1  10  -5    0.59    0.24
  -1  10  -5    0.49    0.10
  -1  10  -5    0.41    0.27
   1  10   5    0.44    0.18
  -2 -10  -5   -0.01    0.10
  -2  10  -5    0.11    0.07
  -2  10  -5   -0.17    0.13
   2  10   5    0.18    0.15
  -2  10  -5   -0.01    0.18
  -3 -10  -5    2.35    0.32
  -3  10  -5    2.32    0.47
  -3  10  -5    2.09    0.40
  -3  10  -5    2.09    0.22
   3  10   5    1.82    0.34
  -4 -10  -5    0.45    0.15
  -4  10  -5   -0.08    0.18
  -4  10  -5    0.49    0.11
   4  10   5    0.10    0.14
  -4  10  -5    0.32    0.22
   5 -10   5    0.51    0.16
  -5 -10  -5    0.59    0.16
  -5  10  -5    0.32    0.21
   5  10   5    0.32    0.19
  -5  10  -5    0.49    0.11
   6 -10   5    0.34    0.26
   6  10   5    0.22    0.17
   3 -11  -5    0.05    0.13
   3 -11  -5    0.10    0.10
  -3  11   5    0.12    0.18
   3  11  -5    0.18    0.24
   3  11  -5    0.28    0.17
   2 -11  -5    0.13    0.13
   2  11  -5   -0.03    0.16
  -2  11   5    0.10    0.20
   2  11  -5    0.14    0.20
   2  11  -5    0.26    0.07
   1 -11  -5   -0.04    0.12
   1  11  -5    0.07    0.05
   1  11  -5    0.09    0.17
   1  11  -5    0.13    0.24
  -1  11   5   -0.24    0.14
   0 -11  -5    0.10    0.12
   0  11  -5    0.47    0.29
   0  11  -5   -0.09    0.15
   0  11  -5    0.14    0.06
   0  11   5   -0.15    0.15
  -1 -11  -5    0.11    0.13
   1  11   5    0.15    0.17
  -1  11  -5    0.08    0.17
  -1  11  -5    0.17    0.07
  -1  11  -5   -0.02    0.24
  -2 -11  -5   -0.02    0.11
  -2  11  -5    0.07    0.26
  -2  11  -5   -0.08    0.19
  -2  11  -5    0.25    0.07
   2  11   5    0.05    0.16
  -3 -11  -5   -0.02    0.11
  -3  11  -5    0.00    0.25
  -3  11  -5   -0.03    0.16
   3  11   5    0.14    0.17
  -3  11  -5    0.23    0.08
  12   0  -6    0.07    0.11
  12   0  -6    0.06    0.16
  12   0  -6   -0.07    0.17
  11   0  -6    0.04    0.09
  11   0  -6    0.30    0.19
  11   0  -6    0.36    0.17
  10   0  -6    0.50    0.21
  10   0  -6    1.03    0.20
  10   0  -6    1.16    0.24
   9   0  -6    1.67    0.24
   9   0  -6    1.72    0.28
   9   0  -6    1.73    0.30
   8   0  -6    0.74    0.18
   8   0  -6    0.58    0.14
   8   0  -6    0.97    0.20
   8   0  -6    0.80    0.08
   7   0  -6    1.94    0.27
   7   0  -6    1.91    0.16
   7   0  -6    2.07    0.26
   7   0  -6    1.69    0.23
   6   0  -6   27.73    2.34
   6   0  -6   31.64    2.28
   6   0  -6   30.74    2.34
   6   0  -6   28.24    2.33
   5   0  -6   12.41    0.95
   5   0  -6   11.95    1.00
   5   0  -6   12.40    1.00
   5   0  -6   12.19    1.00
  -5   0   6   12.77    0.98
  -4   0   6    5.75    0.54
   4   0  -6    7.14    0.55
   4   0  -6    6.84    0.56
   4   0  -6    6.69    0.57
  -4   0   6    7.42    0.55
  -3   0   6    1.28    0.12
   3   0  -6    1.54    0.14
  -2   0   6  136.37   10.13
   2   0  -6  131.42   10.13
   2   0  -6  134.63   10.14
  -2   0   6  134.21   10.13
   2   0  -6  129.28   10.16
   1   0  -6    1.37    0.15
   1   0  -6    1.24    0.19
  -1   0   6    1.57    0.13
  -1   0   6    1.60    0.13
   1   0  -6    1.61    0.13
   1   0  -6    1.64    0.14
   0   0  -6   57.22    4.86
   0   0   6   64.75    4.84
   0   0   6   67.47    4.84
   0   0   6   57.14    4.86
   0   0  -6   66.89    4.84
   0   0  -6   66.78    4.84
   1   0   6    0.68    0.11
  -1   0  -6    0.93    0.16
   1   0   6    1.09    0.11
   1   0   6    0.89    0.11
  -1   0  -6    1.00    0.10
  -1   0  -6    0.87    0.07
  -1   0  -6    1.00    0.11
  -1   0  -6    0.89    0.11
  -1   0  -6    0.89    0.12
   2   0   6   -0.07    0.04
   2   0   6    0.00    0.01
  -2   0  -6    0.02    0.01
   2   0   6    0.06    0.04
  -2   0  -6   -0.01    0.05
  -2   0  -6    0.14    0.06
  -2   0  -6    0.03    0.04
   2   0   6    0.01    0.03
  -2   0  -6    0.12    0.04
  -2   0  -6    0.00    0.02
  -3   0  -6    1.98    0.24
  -3   0  -6    1.98    0.18
  -3   0  -6    2.03    0.19
  -3   0  -6    2.52    0.19
   3   0   6    2.13    0.17
  -3   0  -6    2.07    0.21
   3   0   6    2.07    0.22
  -3   0  -6    1.91    0.22
   3   0   6    1.87    0.23
   3   0   6    2.03    0.19
   4   0   6    8.77    0.69
  -4   0  -6    9.12    0.74
   4   0   6    8.43    0.74
  -4   0  -6    9.22    0.70
  -4   0  -6    8.76    0.75
  -4   0  -6    9.64    0.74
  -4   0  -6    8.03    0.70
   4   0   6    8.26    0.73
   5   0   6    3.41    0.29
  -5   0  -6    2.77    0.36
   5   0   6    3.25    0.34
  -5   0  -6    3.56    0.28
  -5   0  -6    2.87    0.29
   5   0   6    2.89    0.32
  -5   0  -6    3.46    0.33
   5   0   6    3.14    0.27
  -5   0  -6    3.54    0.32
  -6   0  -6    1.12    0.20
   6   0   6    1.35    0.23
  -6   0  -6    0.98    0.17
   6   0   6    1.20    0.13
   6   0   6    1.13    0.12
   6   0   6    0.89    0.18
  -6   0  -6    1.02    0.11
  -7   0  -6    0.57    0.13
   7   0   6    0.57    0.09
  -7   0  -6    0.75    0.18
   7   0   6    0.49    0.15
   7   0   6    0.84    0.19
  -7   0  -6    0.65    0.08
  -8   0  -6   27.04    2.03
   8   0   6   25.99    2.09
  -8   0  -6   24.99    1.95
   8   0   6   23.59    1.97
   8   0   6   25.45    2.06
  -9   0  -6    0.70    0.16
   9   0   6    0.93    0.22
   9   0   6    0.84    0.12
  -9   0  -6    0.51    0.08
   9   0   6    0.62    0.19
  10   0   6    0.32    0.10
  10   0   6    0.38    0.20
  10   0   6    0.31    0.17
 -10   0  -6    0.52    0.14
 -11   0  -6    0.60    0.17
  11   0   6    0.76    0.25
  11   0   6    0.53    0.25
  11   0   6    0.45    0.12
  12   0   6    0.13    0.18
  12  -1  -6   -0.03    0.21
  12  -1  -6   -0.03    0.09
  12  -1  -6   -0.03    0.15
  12   1  -6    0.15    0.17
  12   1  -6    0.16    0.19
  12   1  -6   -0.08    0.09
  11  -1  -6    0.00    0.14
  11  -1  -6    0.35    0.21
  11  -1  -6    0.16    0.10
  11   1  -6    0.13    0.14
  11   1  -6    0.05    0.09
  11   1  -6    0.05    0.14
  10  -1  -6   -0.07    0.07
  10  -1  -6    0.12    0.11
  10  -1  -6    0.36    0.18
  10   1  -6    0.11    0.10
  10   1  -6    0.34    0.16
  10   1  -6    0.04    0.11
   9  -1  -6    0.18    0.16
   9  -1  -6    0.33    0.14
   9  -1  -6    0.02    0.08
   9   1  -6    0.19    0.11
   9   1  -6    0.01    0.10
   9   1  -6    0.20    0.12
   8  -1  -6    0.14    0.11
   8  -1  -6    0.33    0.11
   8  -1  -6    0.12    0.13
   8  -1  -6    0.28    0.05
   8   1  -6    0.30    0.13
   8   1  -6    0.27    0.03
   8   1  -6    0.14    0.10
   8   1  -6    0.17    0.11
   8   1  -6    0.24    0.03
   7  -1  -6    0.61    0.07
   7  -1  -6    0.61    0.14
   7  -1  -6    0.83    0.13
   7  -1  -6    0.57    0.16
   7   1  -6    0.47    0.05
   7   1  -6    0.65    0.14
   7   1  -6    0.61    0.14
   7   1  -6    0.58    0.13
   6  -1  -6    0.08    0.08
   6  -1  -6   -0.08    0.05
   6  -1  -6    0.01    0.07
   6  -1  -6    0.01    0.03
   6   1  -6    0.01    0.06
   6   1  -6    0.01    0.02
   6   1  -6    0.00    0.07
   6   1  -6   -0.02    0.07
  -5  -1   6    1.00    0.13
   5  -1  -6    0.78    0.15
   5  -1  -6    1.01    0.16
   5  -1  -6    0.89    0.14
   5  -1  -6    0.98    0.09
  -5   1   6    0.91    0.13
   5   1  -6    0.70    0.14
   5   1  -6    0.85    0.13
   5   1  -6    0.88    0.13
  -4  -1   6    6.73    0.52
   4  -1  -6    6.00    0.54
   4  -1  -6    6.54    0.55
   4  -1  -6    6.54    0.53
   4  -1  -6    6.81    0.50
  -4   1   6    5.95    0.55
   4   1  -6    6.34    0.52
   4   1  -6    6.27    0.52
  -4   1   6    6.50    0.53
   4   1  -6    5.54    0.54
   3  -1  -6    0.54    0.10
   3  -1  -6    0.64    0.15
   3  -1  -6    0.69    0.12
   3  -1  -6    0.76    0.10
  -3  -1   6    0.71    0.07
  -3  -1   6    0.61    0.07
  -3   1   6    0.55    0.10
  -3   1   6    0.36    0.08
   3   1  -6    0.56    0.08
   3   1  -6    0.66    0.08
   2  -1  -6    8.81    0.69
   2  -1  -6    8.34    0.70
   2  -1  -6    8.53    0.69
   2  -1  -6    7.38    0.73
  -2   1   6    8.58    0.70
   2   1  -6    9.26    0.68
  -2   1   6    8.87    0.69
   2   1  -6    8.53    0.67
  -2   1   6    9.16    0.69
  -2   1   6    8.64    0.69
   2   1  -6    8.68    0.67
   1  -1  -6    0.03    0.04
   1  -1  -6    0.05    0.05
   1  -1  -6   -0.08    0.06
   1  -1  -6    0.06    0.03
   1   1  -6    0.09    0.02
   1   1  -6    0.08    0.03
  -1   1   6    0.08    0.05
   1   1  -6    0.11    0.07
  -1   1   6    0.07    0.03
  -1   1   6    0.10    0.04
  -1   1   6    0.07    0.04
   1   1  -6    0.08    0.03
  -1   1   6    0.09    0.06
   0  -1  -6    0.44    0.13
   0  -1  -6    1.01    0.12
   0  -1   6    0.87    0.11
   0  -1   6    0.87    0.10
   0  -1  -6    1.00    0.11
   0  -1  -6    0.86    0.07
   0  -1  -6    0.77    0.13
   0   1   6    0.94    0.11
   0   1  -6    0.86    0.10
   0   1  -6    0.88    0.09
   0   1  -6    0.79    0.10
   0   1   6    0.73    0.09
   0   1   6    0.79    0.13
   0   1  -6    0.84    0.09
   0   1  -6    0.53    0.12
   0   1   6    0.79    0.08
  -1  -1  -6    3.79    0.44
  -1  -1  -6    4.86    0.41
   1  -1   6    4.46    0.38
  -1  -1  -6    4.92    0.41
   1  -1   6    4.97    0.41
   1  -1   6    4.92    0.40
  -1  -1  -6    4.97    0.40
  -1   1  -6    4.78    0.39
  -1   1  -6    4.53    0.38
   1   1   6    4.92    0.40
  -1   1  -6    5.14    0.38
  -1   1  -6    4.54    0.42
  -1   1  -6    4.88    0.39
   1   1   6    4.98    0.36
  -1   1  -6    5.01    0.40
   1   1   6    4.65    0.39
   1   1   6    4.03    0.40
   2  -1   6    6.83    0.56
  -2  -1  -6    6.70    0.63
  -2  -1  -6    7.68    0.59
  -2  -1  -6    7.42    0.61
   2  -1   6    6.61    0.57
   2  -1   6    6.94    0.61
  -2  -1  -6    7.42    0.59
   2  -1   6    7.32    0.60
   2  -1   6    6.69    0.57
  -2   1  -6    7.55    0.56
  -2   1  -6    7.42    0.56
  -2   1  -6    7.35    0.58
   2   1   6    7.18    0.60
   2   1   6    7.44    0.55
  -2   1  -6    8.04    0.61
   2   1   6    7.18    0.59
  -2   1  -6    7.40    0.61
  -2   1  -6    7.50    0.59
   2   1   6    6.55    0.59
   3  -1   6    4.05    0.43
  -3  -1  -6    5.03    0.44
  -3  -1  -6    5.19    0.40
   3  -1   6    4.24    0.39
   3  -1   6    5.25    0.45
  -3  -1  -6    4.87    0.42
  -3  -1  -6    5.33    0.39
   3  -1   6    5.02    0.38
   3  -1   6    4.99    0.43
   3  -1   6    4.45    0.38
  -3  -1  -6    4.76    0.43
   3   1   6    4.61    0.42
   3   1   6    4.80    0.38
   3   1   6    5.29    0.44
  -3   1  -6    4.82    0.43
  -3   1  -6    4.78    0.42
  -3   1  -6    4.88    0.42
   3   1   6    3.62    0.43
  -3   1  -6    5.25    0.39
  -3   1  -6    4.93    0.38
   4  -1   6    9.41    0.77
   4  -1   6    9.47    0.77
   4  -1   6   10.18    0.84
  -4  -1  -6   10.01    0.78
  -4  -1  -6   11.16    0.78
  -4  -1  -6   10.56    0.83
   4  -1   6    9.19    0.78
  -4  -1  -6    9.49    0.83
  -4  -1  -6    9.63    0.81
   4  -1   6    9.24    0.82
   4   1   6    9.06    0.78
  -4   1  -6    9.62    0.77
   4   1   6    9.33    0.81
  -4   1  -6    9.87    0.81
  -4   1  -6    9.49    0.82
   4   1   6   10.22    0.77
  -4   1  -6    9.98    0.77
   4   1   6    9.76    0.82
  -4   1  -6   10.20    0.81
  -5  -1  -6    1.29    0.17
  -5  -1  -6    1.26    0.13
   5  -1   6    1.48    0.13
   5  -1   6    1.31    0.20
   5  -1   6    1.06    0.20
  -5  -1  -6    1.00    0.18
  -5  -1  -6    1.19    0.21
   5  -1   6    1.28    0.14
  -5   1  -6    1.21    0.13
  -5   1  -6    1.46    0.17
   5   1   6    0.89    0.17
  -5   1  -6    1.21    0.19
   5   1   6    1.34    0.13
  -5   1  -6    1.50    0.21
   5   1   6    1.34    0.14
  -5   1  -6    1.38    0.14
   5   1   6    1.25    0.20
   6  -1   6    0.03    0.04
   6  -1   6   -0.01    0.08
  -6  -1  -6    0.06    0.07
   6  -1   6    0.04    0.08
  -6  -1  -6    0.03    0.03
  -6  -1  -6    0.04    0.10
   6  -1   6    0.05    0.04
   6  -1   6    0.01    0.04
  -6   1  -6   -0.02    0.08
   6   1   6   -0.06    0.08
   6   1   6   -0.01    0.04
   6   1   6    0.07    0.08
  -6   1  -6   -0.05    0.04
  -6   1  -6    0.03    0.03
  -6   1  -6    0.01    0.06
   7  -1   6    1.09    0.14
  -7  -1  -6    1.17    0.19
  -7  -1  -6    1.85    0.27
   7  -1   6    1.39    0.26
  -7  -1  -6    1.16    0.12
   7  -1   6    1.04    0.14
   7  -1   6    1.19    0.23
  -7   1  -6    1.15    0.18
   7   1   6    1.57    0.25
  -7   1  -6    1.21    0.12
   7   1   6    0.90    0.13
  -7   1  -6    0.85    0.21
   7   1   6    1.20    0.22
   8  -1   6   -0.04    0.06
  -8  -1  -6    0.11    0.10
   8  -1   6    0.14    0.13
   8  -1   6    0.24    0.14
  -8  -1  -6    0.01    0.03
   8   1   6    0.07    0.06
  -8   1  -6   -0.01    0.07
   8   1   6   -0.11    0.08
   8   1   6   -0.08    0.11
  -8   1  -6    0.03    0.04
   9  -1   6    0.63    0.21
   9  -1   6    0.20    0.07
  -9  -1  -6    0.17    0.10
  -9  -1  -6    0.17    0.05
   9  -1   6    0.34    0.15
  -9   1  -6    0.15    0.06
   9   1   6    0.14    0.07
   9   1   6    0.19    0.12
  -9   1  -6    0.17    0.10
   9   1   6    0.39    0.17
 -10  -1  -6    0.07    0.09
  10  -1   6    0.22    0.19
  10  -1   6   -0.04    0.12
  10  -1   6    0.03    0.07
 -10   1  -6    0.09    0.05
  10   1   6    0.14    0.15
 -10   1  -6    0.02    0.08
  10   1   6    0.11    0.12
  10   1   6    0.11    0.07
  11  -1   6    0.96    0.16
  11  -1   6    0.79    0.26
 -11  -1  -6    0.84    0.20
  11  -1   6    0.69    0.27
  11   1   6    0.81    0.15
 -11   1  -6    0.96    0.20
  11   1   6    1.46    0.33
  11   1   6    0.97    0.26
  11  -2  -6    0.15    0.20
  11  -2  -6   -0.05    0.08
  11  -2  -6   -0.02    0.14
  11   2  -6   -0.17    0.13
  11   2  -6    0.17    0.14
  11   2  -6    0.02    0.11
  10  -2  -6    0.10    0.09
  10  -2  -6    0.16    0.17
  10  -2  -6    0.03    0.13
  10   2  -6    0.11    0.12
  10   2  -6    0.05    0.11
  10   2  -6   -0.07    0.10
   9  -2  -6    1.52    0.31
   9  -2  -6    1.41    0.21
   9  -2  -6    1.60    0.29
   9   2  -6    1.45    0.23
   9   2  -6    1.38    0.24
   9   2  -6    1.32    0.24
   8  -2  -6    1.11    0.23
   8  -2  -6    0.74    0.11
   8  -2  -6    0.82    0.14
   8  -2  -6    0.76    0.23
   8   2  -6    0.67    0.15
   8   2  -6    0.49    0.15
   8   2  -6    0.85    0.18
   7  -2  -6   -0.04    0.03
   7  -2  -6    0.02    0.11
   7  -2  -6    0.00    0.07
   7  -2  -6    0.02    0.05
   7   2  -6   -0.04    0.07
   7   2  -6   -0.02    0.07
   7   2  -6   -0.04    0.06
   6  -2  -6   14.18    1.25
   6  -2  -6   16.17    1.16
   6  -2  -6   14.96    1.19
   6  -2  -6   14.35    1.23
   6   2  -6   15.94    1.19
   6   2  -6   13.76    1.20
   6   2  -6   14.98    1.14
   6   2  -6   15.12    1.14
   6   2  -6   15.56    1.20
   6   2  -6   12.63    1.22
   5  -2  -6    8.55    0.63
  -5  -2   6    8.59    0.66
   5  -2  -6    7.75    0.69
   5  -2  -6    7.99    0.71
   5  -2  -6    6.97    0.73
   5  -2  -6    8.03    0.66
   5   2  -6    7.87    0.62
   5   2  -6    8.49    0.65
   5   2  -6    7.64    0.65
   5   2  -6    7.44    0.67
  -4  -2   6    0.41    0.08
   4  -2  -6    0.34    0.07
  -4  -2   6    0.43    0.08
   4  -2  -6    0.41    0.06
   4  -2  -6    0.37    0.13
   4  -2  -6    0.11    0.09
   4  -2  -6    0.32    0.10
  -4   2   6    0.40    0.11
   4   2  -6    0.39    0.08
  -4   2   6    0.44    0.10
   4   2  -6    0.41    0.07
   4   2  -6    0.38    0.05
  -4   2   6    0.30    0.08
  -3  -2   6    0.41    0.07
   3  -2  -6    0.50    0.12
   3  -2  -6    0.53    0.06
  -3  -2   6    0.55    0.08
   3  -2  -6    0.35    0.12
   3  -2  -6    0.54    0.11
   3  -2  -6    0.41    0.08
   3   2  -6    0.49    0.06
  -3   2   6    0.64    0.12
  -3   2   6    0.58    0.11
  -3   2   6    0.53    0.09
   3   2  -6    0.46    0.07
   3   2  -6    0.56    0.09
   2  -2  -6    0.88    0.17
   2  -2  -6    1.05    0.16
   2  -2  -6    1.07    0.10
  -2  -2   6    0.90    0.09
   2   2  -6    1.00    0.10
  -2   2   6    0.92    0.13
   2   2  -6    0.92    0.09
   2   2  -6    0.99    0.12
  -2   2   6    0.96    0.14
   1  -2  -6    1.35    0.21
   1  -2  -6    1.67    0.20
   1  -2  -6    1.72    0.17
  -1  -2   6    1.55    0.15
   1  -2  -6    1.79    0.15
  -1   2   6    1.54    0.20
   1   2  -6    1.56    0.15
   1   2  -6    1.57    0.16
   1   2  -6    1.71    0.17
  -1   2   6    1.68    0.17
  -1   2   6    1.89    0.15
   1   2  -6    1.70    0.15
  -1   2   6    1.82    0.18
   1   2  -6    1.11    0.18
   0  -2  -6    9.16    0.74
   0  -2   6    9.90    0.74
   0  -2   6    9.29    0.74
   0  -2  -6    9.35    0.71
   0  -2  -6    9.02    0.76
   0  -2  -6    9.07    0.75
   0   2   6    9.26    0.73
   0   2  -6    8.88    0.72
   0   2  -6    8.92    0.74
   0   2   6    8.89    0.74
   0   2   6    9.38    0.71
   0   2  -6    8.45    0.74
   0   2  -6    9.15    0.73
  -1  -2  -6   22.00    1.72
  -1  -2  -6   21.52    1.73
   1  -2   6   22.96    1.73
  -1  -2  -6   22.63    1.69
  -1  -2  -6   22.63    1.74
   1  -2   6   22.81    1.74
  -1   2  -6   22.13    1.72
   1   2   6   22.17    1.69
  -1   2  -6   22.94    1.70
   1   2   6   21.54    1.72
  -1   2  -6   21.05    1.70
  -1   2  -6   20.62    1.72
   1   2   6   22.49    1.73
  -1   2  -6   21.91    1.73
   2  -2   6   10.27    0.79
  -2  -2  -6    8.69    0.85
   2  -2   6   11.31    0.86
  -2  -2  -6   10.98    0.85
  -2  -2  -6   11.38    0.83
  -2  -2  -6   10.62    0.82
   2  -2   6   10.69    0.84
   2  -2   6   10.21    0.80
  -2   2  -6   10.31    0.84
  -2   2  -6   10.41    0.79
  -2   2  -6   10.39    0.82
   2   2   6    9.26    0.78
  -2   2  -6   10.62    0.80
   2   2   6    8.40    0.82
  -2   2  -6   10.04    0.82
   2   2   6    9.95    0.83
   2   2   6   10.12    0.82
  -3  -2  -6    0.03    0.07
  -3  -2  -6    0.15    0.06
   3  -2   6    0.08    0.02
  -3  -2  -6    0.14    0.06
   3  -2   6    0.09    0.04
   3  -2   6    0.07    0.07
   3  -2   6    0.10    0.04
  -3  -2  -6    0.14    0.07
   3  -2   6    0.12    0.06
   3  -2   6   -0.04    0.07
  -3   2  -6    0.12    0.06
   3   2   6    0.05    0.07
   3   2   6    0.09    0.07
   3   2   6    0.19    0.08
  -3   2  -6    0.14    0.04
  -3   2  -6    0.16    0.04
  -3   2  -6    0.08    0.07
   3   2   6    0.11    0.05
  -4  -2  -6    2.10    0.26
   4  -2   6    1.56    0.24
   4  -2   6    1.72    0.16
  -4  -2  -6    1.89    0.19
   4  -2   6    1.86    0.17
   4  -2   6    1.88    0.18
   4  -2   6    1.79    0.22
  -4  -2  -6    2.00    0.23
  -4  -2  -6    2.14    0.23
   4  -2   6    1.36    0.24
  -4   2  -6    1.94    0.17
   4   2   6    1.90    0.19
   4   2   6    1.60    0.22
   4   2   6    2.14    0.26
  -4   2  -6    2.00    0.17
  -4   2  -6    1.82    0.25
  -4   2  -6    2.30    0.25
   4   2   6    1.57    0.17
  -4   2  -6    1.95    0.20
   4   2   6    1.28    0.23
  -5  -2  -6    3.23    0.38
  -5  -2  -6    3.32    0.32
   5  -2   6    2.87    0.26
   5  -2   6    2.97    0.25
   5  -2   6    2.70    0.36
   5  -2   6    3.00    0.36
  -5  -2  -6    2.89    0.26
   5  -2   6    2.77    0.26
  -5   2  -6    3.72    0.38
  -5   2  -6    2.97    0.31
   5   2   6    2.96    0.31
   5   2   6    2.69    0.35
  -5   2  -6    2.92    0.29
  -5   2  -6    3.23    0.27
  -5   2  -6    2.71    0.25
   5   2   6    2.65    0.26
  -6  -2  -6    3.17    0.39
  -6  -2  -6    2.99    0.26
  -6  -2  -6    3.20    0.31
   6  -2   6    2.62    0.38
   6  -2   6    2.97    0.27
   6  -2   6    2.80    0.26
   6  -2   6    2.72    0.37
  -6   2  -6    2.81    0.28
   6   2   6    2.83    0.27
  -6   2  -6    3.29    0.38
  -6   2  -6    2.96    0.26
   6   2   6    2.66    0.36
   6   2   6    3.55    0.33
  -6   2  -6    2.83    0.30
   7  -2   6    0.98    0.23
   7  -2   6    1.08    0.14
  -7  -2  -6    1.07    0.11
   7  -2   6    1.11    0.13
  -7  -2  -6    1.16    0.18
   7  -2   6    0.95    0.21
   7   2   6    1.05    0.15
   7   2   6    1.04    0.20
  -7   2  -6    1.01    0.18
   7   2   6    1.24    0.22
  -7   2  -6    1.32    0.25
  -7   2  -6    0.83    0.12
   8  -2   6    9.50    0.84
   8  -2   6    9.73    0.96
   8  -2   6   10.30    0.94
  -8  -2  -6   11.76    0.90
  -8  -2  -6   10.24    0.81
  -8   2  -6   10.61    0.89
   8   2   6   10.83    0.85
   8   2   6   10.26    0.94
  -8   2  -6   10.30    0.82
   8   2   6    9.07    0.90
  -9  -2  -6   -0.02    0.08
   9  -2   6   -0.11    0.04
   9  -2   6    0.04    0.12
   9  -2   6   -0.25    0.10
  -9  -2  -6   -0.09    0.03
  -9   2  -6    0.01    0.07
   9   2   6   -0.15    0.09
   9   2   6   -0.03    0.05
  -9   2  -6    0.06    0.05
   9   2   6    0.18    0.14
  10  -2   6    0.10    0.17
  10  -2   6    0.14    0.09
  10  -2   6    0.00    0.14
 -10  -2  -6    0.10    0.11
 -10   2  -6    0.05    0.05
  10   2   6   -0.09    0.11
  10   2   6   -0.01    0.13
 -10   2  -6    0.16    0.10
  10   2   6    0.02    0.07
  11  -2   6    0.02    0.08
  11  -2   6   -0.29    0.16
 -11  -2  -6    0.06    0.10
  11  -2   6    0.06    0.17
  11   2   6    0.06    0.14
  11   2   6   -0.09    0.17
  11   2   6   -0.06    0.06
  11  -3  -6   -0.05    0.08
  11  -3  -6   -0.05    0.14
  11  -3  -6   -0.13    0.19
  11  -3  -6    0.04    0.14
  11   3  -6    0.10    0.14
  11   3  -6    0.27    0.14
  11   3  -6   -0.02    0.12
  10  -3  -6    0.34    0.21
  10  -3  -6    0.07    0.17
  10  -3  -6   -0.01    0.12
  10  -3  -6   -0.10    0.07
  10   3  -6    0.00    0.10
  10   3  -6   -0.02    0.11
  10   3  -6    0.10    0.12
   9  -3  -6    0.46    0.18
   9  -3  -6    0.40    0.19
   9  -3  -6    0.02    0.15
   9  -3  -6    0.34    0.11
   9   3  -6    0.49    0.14
   9   3  -6    0.38    0.16
   9   3  -6    0.22    0.12
   8  -3  -6    0.77    0.23
   8  -3  -6    0.44    0.17
   8  -3  -6    0.16    0.16
   8  -3  -6    0.74    0.13
   8   3  -6    0.77    0.15
   8   3  -6    0.67    0.16
   8   3  -6    0.55    0.16
   7  -3  -6    1.04    0.21
[truncated: 615,292 more chars]
