# Supplementary material for: Ethyl 3,4-bis­(acet­yloxy)-2-(4-meth­oxy­phen­yl)pyrrol­idine-1-carboxyl­ate
Source: IUCrdata. 2020 Oct 30;5(Pt 10):x201228. doi: 10.1107/S2414314620012286 (PMC9462159; doi:10.1107/S2414314620012286)
Supplement: Supplementary file 2 [file x-05-x201228-Isup2.hkl]

data_I                                                                          
_shelx_title ' RJA48'                                                           
_shelx_refln_list_code          4                                               
_shelx_F_calc_maximum      265.87                                               
_exptl_crystal_F_000       776.00                                               
_reflns_d_resolution_high  0.7992                                               
                                                                                
loop_                                                                           
 _space_group_symop_operation_xyz                                               
 'x, y, z'                                                                      
 '-x, y+1/2, -z+1/2'                                                            
 '-x, -y, -z'                                                                   
 'x, -y-1/2, z-1/2'                                                             
                                                                                
_cell_length_a     9.9429                                                       
_cell_length_b     9.3845                                                       
_cell_length_c    20.7845                                                       
_cell_angle_alpha  90.000                                                       
_cell_angle_beta   91.550                                                       
_cell_angle_gamma  90.000                                                       
                                                                                
_shelx_F_squared_multiplier     1.000                                           
                                                                                
loop_                                                                           
 _refln_index_h                                                                 
 _refln_index_k                                                                 
 _refln_index_l                                                                 
 _refln_F_squared_calc                                                          
 _refln_F_squared_meas                                                          
 _refln_F_squared_sigma                                                         
 _refln_observed_status                                                         
   1   0   0       6460.48       5921.67       150.45 o                         
   2   0   0       5504.12       5072.51       128.77 o                         
   4   0   0       4322.90       4090.93       104.24 o                         
   5   0   0        852.99        820.64        21.67 o                         
   6   0   0          0.01         31.68         5.98 o                         
   7   0   0         11.18         24.69         1.93 o                         
   8   0   0         48.15         54.91         4.72 o                         
   9   0   0        118.02        111.63         9.38 o                         
  10   0   0         26.95         33.42         5.36 o                         
  11   0   0          3.20         12.57         4.40 o                         
  12   0   0          0.82          9.51         4.46 o                         
   1   1   0         20.71         18.03         0.55 o                         
   2   1   0        975.46        902.35        20.17 o                         
   3   1   0        125.19        145.51         3.43 o                         
   4   1   0       1243.68       1214.70        25.29 o                         
   5   1   0         12.12         13.35         0.76 o                         
   6   1   0         12.11         14.97         1.15 o                         
   7   1   0         21.70         20.10         1.67 o                         
   8   1   0         14.31         16.24         1.60 o                         
   9   1   0         22.71         28.99         2.64 o                         
  10   1   0          0.01          2.63         2.24 o                         
  11   1   0          3.87          2.85         2.57 o                         
  12   1   0          1.81          2.33         2.83 o                         
   0   2   0      70689.12      53263.95      1281.23 o                         
   1   2   0        496.10        480.09         9.50 o                         
   2   2   0       1647.92       1595.96        29.69 o                         
   3   2   0        244.87        248.22         5.63 o                         
   4   2   0          0.08          0.79         0.52 o                         
   5   2   0          5.14          8.16         1.08 o                         
   6   2   0        298.45        304.09         8.10 o                         
   7   2   0         15.89         17.62         1.55 o                         
   8   2   0         32.72         35.61         2.46 o                         
   9   2   0         29.69         19.64         2.65 o                         
  10   2   0          2.47          0.05         1.48 o                         
  11   2   0          0.07         -0.34         2.44 o                         
  12   2   0          0.35         -2.35         2.69 o                         
   1   3   0          7.12          7.99         0.66 o                         
   2   3   0         80.02         82.22         2.19 o                         
   3   3   0        798.60        788.87        15.24 o                         
   4   3   0       1122.90       1125.77        22.05 o                         
   5   3   0        114.36        114.42         3.73 o                         
   6   3   0         22.87         22.18         1.73 o                         
   7   3   0        126.00        130.39         5.40 o                         
   8   3   0         40.73         43.77         3.08 o                         
   9   3   0          0.26          1.73         1.64 o                         
  10   3   0          4.33          5.25         1.99 o                         
  11   3   0          7.77          6.86         2.95 o                         
  12   3   0          6.54          9.27         7.01 o                         
   0   4   0         31.25         31.31         2.14 o                         
   1   4   0          0.03         -0.63         0.63 o                         
   2   4   0        311.86        311.44         6.73 o                         
   3   4   0         83.53         85.29         2.41 o                         
   4   4   0        288.03        280.75         6.71 o                         
   5   4   0        470.37        464.72        11.99 o                         
   6   4   0        251.40        250.17         8.02 o                         
   7   4   0          2.37          1.96         1.32 o                         
   8   4   0          0.69          1.50         1.38 o                         
   9   4   0          2.47          1.49         1.96 o                         
  10   4   0          2.54          4.13         1.99 o                         
  11   4   0          1.27         -1.24         2.64 o                         
   1   5   0        487.45        513.95         9.70 o                         
   2   5   0        137.79        117.69         3.01 o                         
   3   5   0          8.92         12.52         1.09 o                         
   4   5   0          0.16         -0.85         0.85 o                         
   5   5   0          8.27          5.16         0.99 o                         
   6   5   0          0.08          0.50         0.88 o                         
   7   5   0         23.95         28.24         2.63 o                         
   8   5   0          0.20         -0.02         1.71 o                         
   9   5   0         20.87         21.45         2.81 o                         
  10   5   0         26.87         30.20         3.53 o                         
  11   5   0          0.59          3.67         2.02 o                         
   0   6   0        108.63        313.31        23.10 o                         
   1   6   0         78.49         73.05         2.71 o                         
   2   6   0         72.38         68.81         2.43 o                         
   3   6   0          0.18          2.16         0.87 o                         
   4   6   0         88.28         88.29         3.46 o                         
   5   6   0        471.47        437.85        13.82 o                         
   6   6   0          4.44          6.61         1.15 o                         
   7   6   0          0.56         -1.28         1.28 o                         
   8   6   0          0.24         -1.80         1.80 o                         
   9   6   0          0.99          4.25         2.16 o                         
  10   6   0          5.79          7.27         2.27 o                         
   1   7   0         67.33         60.48         3.29 o                         
   2   7   0        153.49        153.74         4.76 o                         
   3   7   0        187.36        178.75         5.97 o                         
   4   7   0         86.93         85.78         3.69 o                         
   5   7   0         64.27         61.21         3.22 o                         
   6   7   0          0.06          0.83         1.46 o                         
   7   7   0         10.68         12.46         2.58 o                         
   8   7   0          0.21          1.96         2.17 o                         
   9   7   0          2.61          3.46         2.27 o                         
   0   8   0         94.48        132.74         8.17 o                         
   1   8   0         32.95         27.66         2.39 o                         
   2   8   0         41.85         50.68         2.50 o                         
   3   8   0         28.40         31.87         2.27 o                         
   4   8   0         29.67         30.95         2.78 o                         
   5   8   0         64.69         67.26         4.86 o                         
   6   8   0          0.75          2.49         1.89 o                         
   7   8   0          0.10          4.59         2.22 o                         
   8   8   0          1.64          4.61         2.50 o                         
   9   8   0          0.16          5.16         2.52 o                         
   1   9   0         55.38         68.10         6.23 o                         
   2   9   0          2.31          2.98         1.88 o                         
   3   9   0         92.37         92.61         5.19 o                         
   4   9   0         31.13         30.61         3.12 o                         
   5   9   0         11.67          9.77         2.71 o                         
   6   9   0          8.54         11.97         3.22 o                         
   7   9   0          0.52          3.84         2.63 o                         
   0  10   0         24.87         23.25         3.75 o                         
   1  10   0          0.97          1.62         1.47 o                         
   2  10   0          0.31          1.99         2.36 o                         
   3  10   0          5.15          5.80         2.08 o                         
   4  10   0         29.68         27.11         3.27 o                         
   5  10   0         19.55         20.68         3.34 o                         
   6  10   0          8.53         11.95         3.51 o                         
   1  11   0          0.60          1.20         2.09 o                         
   2  11   0          5.16          3.80         2.95 o                         
   3  11   0          6.39         11.97         3.15 o                         
   4  11   0          2.31          8.59         2.89 o                         
 -12   1   1          2.36          2.06         2.84 o                         
 -11   1   1          1.38          4.72         2.67 o                         
 -10   1   1        124.67        133.38         7.78 o                         
  -9   1   1        443.28        414.80        15.83 o                         
  -8   1   1        388.53        426.72        13.20 o                         
  -7   1   1         66.80         70.13         3.21 o                         
  -6   1   1          0.05          0.94         1.72 o                         
  -5   1   1       1106.21       1229.08        24.79 o                         
  -4   1   1        655.81        705.82        14.97 o                         
  -3   1   1       1515.39       1426.54        31.75 o                         
  -2   1   1       3260.01       3016.42        66.43 o                         
  -1   1   1        170.17        163.92         3.47 o                         
   0   1   1       1679.32       1563.92        27.68 o                         
   1   1   1      13589.61      12345.73       227.18 o                         
   2   1   1       8080.07       7397.07       150.50 o                         
   3   1   1       5247.55       5267.07       100.24 o                         
   4   1   1        117.98        108.97         2.63 o                         
   5   1   1        227.63        267.55         5.83 o                         
   6   1   1       1223.32       1248.15        26.24 o                         
   7   1   1        108.42        113.66         3.88 o                         
   8   1   1         30.90         34.48         1.88 o                         
   9   1   1        759.10        753.77        24.02 o                         
  10   1   1         33.97         35.05         3.14 o                         
  11   1   1         16.59         15.21         3.22 o                         
  12   1   1          0.87         -1.10         3.03 o                         
 -12   2   1          1.03         -2.38         2.82 o                         
 -11   2   1         15.84         21.75         3.90 o                         
 -10   2   1         12.29         11.03         3.07 o                         
  -9   2   1         34.79         45.50         3.38 o                         
  -8   2   1         54.01         55.05         3.09 o                         
  -7   2   1         19.64         20.22         2.08 o                         
  -6   2   1          0.26          0.06         0.79 o                         
  -5   2   1       3874.66       4101.25        87.26 o                         
  -4   2   1        229.26        217.98         5.36 o                         
  -3   2   1        101.41         98.73         2.49 o                         
  -2   2   1       1979.23       1903.41        40.54 o                         
  -1   2   1       5312.03       5267.80       103.40 o                         
   0   2   1        479.14        465.11         8.63 o                         
   1   2   1        541.05        527.34        10.11 o                         
   2   2   1       4064.50       3869.61        71.58 o                         
   3   2   1         87.73         92.90         2.62 o                         
   4   2   1       1273.69       1270.93        24.04 o                         
   5   2   1       1556.12       1644.17        32.06 o                         
   6   2   1         16.40         15.22         1.77 o                         
   7   2   1          3.38          4.04         1.10 o                         
   8   2   1        101.56        106.76         4.40 o                         
   9   2   1         14.69         17.32         2.27 o                         
  10   2   1          8.42          6.72         1.97 o                         
  11   2   1          1.04         -0.69         2.46 o                         
  12   2   1          0.47         -2.66         2.66 o                         
 -12   3   1          0.00          0.67         3.41 o                         
 -11   3   1          3.88         -0.75         2.71 o                         
 -10   3   1         95.77        104.01         8.64 o                         
  -9   3   1        330.79        321.31        12.09 o                         
  -8   3   1         17.36         20.32         4.07 o                         
  -7   3   1         60.86         61.07         3.67 o                         
  -6   3   1        210.42        199.61         6.46 o                         
  -5   3   1        566.27        585.24        14.01 o                         
  -4   3   1         34.64         30.88         1.23 o                         
  -3   3   1        596.50        586.37        11.09 o                         
  -2   3   1       1249.52       1283.83        24.20 o                         
  -1   3   1       1345.20       1314.60        24.84 o                         
   0   3   1       2656.59       2701.09        48.72 o                         
   1   3   1        132.61        147.18         3.21 o                         
   2   3   1          1.13          0.72         0.47 o                         
   3   3   1         52.48         51.98         1.63 o                         
   4   3   1        211.96        202.83         4.64 o                         
   5   3   1        439.45        462.45        10.70 o                         
   6   3   1        136.99        145.72         4.98 o                         
   7   3   1         10.83          9.05         1.59 o                         
   8   3   1         26.51         29.42         2.51 o                         
   9   3   1        228.42        231.04         8.72 o                         
  10   3   1         11.91          8.91         3.80 o                         
  11   3   1          7.52          7.54         3.08 o                         
  12   3   1          1.16         -4.82         5.73 o                         
 -11   4   1          0.00         -2.38         2.52 o                         
 -10   4   1         12.35         14.28         2.50 o                         
  -9   4   1         39.35         43.45         3.45 o                         
  -8   4   1         57.13         52.38         3.56 o                         
  -7   4   1         25.68         27.28         3.60 o                         
  -6   4   1         55.03         49.88         2.87 o                         
  -5   4   1        371.53        396.01        10.31 o                         
  -4   4   1          0.16         -0.65         0.65 o                         
  -3   4   1         39.18         33.51         1.22 o                         
  -2   4   1         13.20         12.39         0.84 o                         
  -1   4   1        255.44        265.21         5.84 o                         
   0   4   1        512.25        541.96        11.02 o                         
   1   4   1        702.57        714.27        13.51 o                         
   2   4   1         23.02         27.55         1.21 o                         
   3   4   1         39.73         37.03         1.42 o                         
   4   4   1        514.53        543.75        12.54 o                         
   5   4   1        161.55        176.72         5.43 o                         
   6   4   1         13.41         12.72         1.87 o                         
   7   4   1         50.44         51.27         3.30 o                         
   8   4   1          6.14          1.66         1.68 o                         
   9   4   1         19.52         21.25         2.80 o                         
  10   4   1          1.19          3.43         2.11 o                         
  11   4   1          1.59          0.07         2.65 o                         
 -11   5   1          4.87          7.20         2.82 o                         
 -10   5   1         27.81         27.97         3.62 o                         
  -9   5   1        145.32        141.40         8.51 o                         
  -8   5   1          2.48          1.32         1.58 o                         
  -7   5   1          0.65          0.04         1.37 o                         
  -6   5   1         28.61         30.52         1.81 o                         
  -5   5   1        300.81        312.81         9.54 o                         
  -4   5   1        105.80        102.98         3.92 o                         
  -3   5   1        213.51        226.05         5.69 o                         
  -2   5   1        116.77        117.36         3.04 o                         
  -1   5   1         12.25          7.43         0.88 o                         
   0   5   1         11.83         16.07         1.17 o                         
   1   5   1        658.15        672.47        12.56 o                         
   2   5   1        276.38        265.63         5.83 o                         
   3   5   1        129.35        149.06         4.50 o                         
   4   5   1         59.74         54.48         3.35 o                         
   5   5   1          5.53          2.75         1.01 o                         
   6   5   1          0.18         -0.81         0.81 o                         
   7   5   1         29.57         33.47         2.82 o                         
   8   5   1          0.11         -1.00         1.43 o                         
   9   5   1         54.33         50.95         3.96 o                         
  10   5   1          6.39          0.99         1.91 o                         
  11   5   1          3.38          4.99         2.51 o                         
 -10   6   1          0.00          1.21         2.88 o                         
  -9   6   1         31.07         32.77         3.56 o                         
  -8   6   1         26.70         25.25         3.98 o                         
  -7   6   1         79.57         75.17         7.46 o                         
  -6   6   1        156.27        143.36         6.15 o                         
  -5   6   1          0.15         -1.07         1.07 o                         
  -4   6   1          2.85          2.59         1.28 o                         
  -3   6   1        489.54        491.05        11.17 o                         
  -2   6   1        767.08        755.69        17.13 o                         
  -1   6   1         34.29         38.41         1.89 o                         
   0   6   1          0.07          0.56         0.96 o                         
   1   6   1         55.86         43.60         2.02 o                         
   2   6   1        497.97        492.46        10.49 o                         
   3   6   1        111.72         96.73         3.40 o                         
   4   6   1        230.01        230.74         7.01 o                         
   5   6   1          7.61          5.55         1.61 o                         
   6   6   1        290.00        271.88         9.84 o                         
   7   6   1         10.44          6.41         1.93 o                         
   8   6   1          6.29          2.10         1.69 o                         
   9   6   1          5.06          4.24         1.98 o                         
  10   6   1          4.16          2.32         2.19 o                         
  -9   7   1         16.13         12.75         2.84 o                         
  -8   7   1          4.26          3.88         2.18 o                         
  -7   7   1          1.98          2.27         2.11 o                         
  -6   7   1          5.60          8.86         2.07 o                         
  -5   7   1          5.43          5.36         1.57 o                         
  -4   7   1         30.76         29.94         3.09 o                         
  -3   7   1          0.32         -0.64         1.36 o                         
  -2   7   1         18.11         15.83         1.82 o                         
  -1   7   1          0.01          0.77         0.85 o                         
   0   7   1          3.56          2.72         0.90 o                         
   1   7   1         49.52         48.27         2.54 o                         
   2   7   1          2.54          2.54         1.31 o                         
   3   7   1          1.46          1.13         1.53 o                         
   4   7   1        281.40        280.84        10.55 o                         
   5   7   1         20.31         22.94         2.11 o                         
   6   7   1          8.25          6.08         1.79 o                         
   7   7   1         55.36         55.23         3.86 o                         
   8   7   1         26.93         26.71         3.24 o                         
   9   7   1          1.13          2.77         2.44 o                         
  -9   8   1          5.62         10.18         2.90 o                         
  -8   8   1          5.44          4.91         2.46 o                         
  -7   8   1         25.27         26.90         3.44 o                         
  -6   8   1         17.83         15.67         3.24 o                         
  -5   8   1         72.22         77.23         4.80 o                         
  -4   8   1          2.74          1.42         3.09 o                         
  -3   8   1        151.19        162.70         6.24 o                         
  -2   8   1         75.96         79.25         3.89 o                         
  -1   8   1         90.07         97.88         3.50 o                         
   0   8   1          1.04          0.39         0.93 o                         
   1   8   1          5.15          2.84         1.35 o                         
   2   8   1         67.19         80.15         3.86 o                         
   3   8   1         76.15         79.65         4.00 o                         
   4   8   1        184.40        208.59         7.38 o                         
   5   8   1          1.99          4.03         2.02 o                         
   6   8   1        169.33        155.16        10.77 o                         
   7   8   1          2.23          2.82         2.20 o                         
   8   8   1         27.42         38.26         4.44 o                         
   9   8   1          0.04         -0.82         3.99 o                         
  -7   9   1          8.75         12.15         3.55 o                         
  -6   9   1          0.53          2.23         2.14 o                         
  -5   9   1          1.86          6.56         2.44 o                         
  -4   9   1          4.02          3.97         2.06 o                         
  -3   9   1         14.53         12.72         2.81 o                         
  -2   9   1          9.37         11.78         1.81 o                         
  -1   9   1          4.21          2.37         1.54 o                         
   0   9   1         45.33         38.92         3.47 o                         
   1   9   1          0.04         -0.03         1.53 o                         
   2   9   1         37.43         31.65         3.28 o                         
   3   9   1          0.96         -1.03         1.60 o                         
   4   9   1          1.22          2.34         1.95 o                         
   5   9   1          0.06         -1.90         3.30 o                         
   6   9   1          0.06          4.48         2.28 o                         
   7   9   1          0.96          3.47         2.49 o                         
  -6  10   1          0.06          4.74         2.63 o                         
  -5  10   1         16.95         20.36         3.24 o                         
  -4  10   1          0.00          0.40         2.35 o                         
  -3  10   1          4.74          9.65         3.09 o                         
  -2  10   1          0.24          2.27         2.33 o                         
  -1  10   1         11.04         11.96         2.33 o                         
   0  10   1          9.29          6.60         2.20 o                         
   1  10   1          1.40          0.97         1.99 o                         
   2  10   1         12.80         11.12         2.70 o                         
   3  10   1         24.93         36.04         3.51 o                         
   4  10   1          1.50          6.34         2.17 o                         
   5  10   1          0.45         -1.84         4.01 o                         
   6  10   1          4.43          7.30         3.43 o                         
  -4  11   1          1.18          4.66         4.25 o                         
  -3  11   1          7.60         14.45         3.31 o                         
  -2  11   1          3.05         10.63         2.79 o                         
  -1  11   1         17.17         22.56         3.96 o                         
   0  11   1          2.24          1.94         2.06 o                         
   1  11   1          2.83          4.04         2.64 o                         
   2  11   1          7.78          8.40         2.81 o                         
   3  11   1          5.08         10.00         2.91 o                         
   4  11   1          2.20          4.42         2.24 o                         
 -12   0   2          1.22         -7.13         7.13 o                         
 -11   0   2          1.96          1.68         3.91 o                         
 -10   0   2          5.76          3.09         3.69 o                         
  -9   0   2         88.96         95.86         8.76 o                         
  -8   0   2          3.76          2.61         1.82 o                         
  -7   0   2        156.30        145.66         7.95 o                         
  -6   0   2        220.36        214.01         9.86 o                         
  -5   0   2          3.16          3.71         0.81 o                         
  -4   0   2        537.64        596.74        16.89 o                         
  -3   0   2       5167.02       5449.18       157.50 o                         
  -2   0   2          5.82         11.30         1.33 o                         
  -1   0   2       5343.72       5022.04       156.35 o                         
   0   0   2       6181.00       5517.70       170.41 o                         
   1   0   2        817.74        794.48        18.44 o                         
   2   0   2         24.31         23.73         0.99 o                         
   3   0   2       8473.80       8102.42       194.84 o                         
   4   0   2          1.28         -0.57         0.57 o                         
   5   0   2         93.96        122.76         4.11 o                         
   6   0   2          5.86          3.54         0.94 o                         
   7   0   2        951.68        994.86        32.13 o                         
   8   0   2        416.33        419.47        14.74 o                         
   9   0   2        928.91        970.04        39.70 o                         
  10   0   2         27.21         31.09         5.36 o                         
  11   0   2         14.42         10.82         4.24 o                         
  12   0   2          0.07         -3.16         3.80 o                         
 -12   1   2          3.63          5.48         3.04 o                         
 -11   1   2          0.21          0.90         2.59 o                         
 -10   1   2          0.66          1.22         2.50 o                         
  -9   1   2          1.59          4.85         2.13 o                         
  -8   1   2         11.29         10.78         2.25 o                         
  -7   1   2        169.82        156.30         5.69 o                         
  -6   1   2         68.38         70.06         2.93 o                         
  -5   1   2        189.67        219.36         5.07 o                         
  -4   1   2         11.64         13.07         0.86 o                         
  -3   1   2        459.15        411.17         9.48 o                         
  -2   1   2       4470.12       4269.67        97.92 o                         
  -1   1   2        280.78        278.90         6.07 o                         
   0   1   2          0.34         -0.05         0.20 o                         
   1   1   2        197.56        185.95         3.76 o                         
   2   1   2       7841.55       7374.50       140.23 o                         
   3   1   2       4088.50       4101.03        76.01 o                         
   4   1   2        219.19        209.80         4.38 o                         
   5   1   2          1.99          1.30         0.55 o                         
   6   1   2        473.10        466.11        10.43 o                         
   7   1   2          2.97          3.08         0.76 o                         
   8   1   2          8.69         13.51         1.25 o                         
   9   1   2          0.00          1.73         0.93 o                         
  10   1   2          9.74          8.53         1.73 o                         
  11   1   2          0.57         -0.49         2.39 o                         
  12   1   2          4.45          7.18         3.17 o                         
 -12   2   2          0.02          1.21         3.19 o                         
 -11   2   2          7.51          9.19         3.39 o                         
 -10   2   2          0.04         -0.43         2.35 o                         
  -9   2   2          8.25          7.15         2.47 o                         
  -8   2   2          3.70         -0.81         0.99 o                         
  -7   2   2          0.02         -0.41         0.92 o                         
  -6   2   2         10.97         12.38         1.34 o                         
  -5   2   2         17.46         15.36         1.20 o                         
  -4   2   2         53.49         62.25         2.23 o                         
  -3   2   2          0.61          0.78         0.51 o                         
  -2   2   2          0.50          0.10         0.46 o                         
  -1   2   2       5371.67       5097.25        97.04 o                         
   0   2   2      10803.64       9949.08       173.73 o                         
   1   2   2       1367.38       1338.74        25.00 o                         
   2   2   2        265.87        282.51         5.74 o                         
   3   2   2        169.23        165.40         3.77 o                         
   4   2   2         53.13         54.76         1.69 o                         
   5   2   2        104.89        112.01         2.81 o                         
   6   2   2         10.93         11.64         1.24 o                         
   7   2   2        115.88        116.61         5.07 o                         
   8   2   2        275.61        274.04         9.33 o                         
   9   2   2        407.85        410.51        13.34 o                         
  10   2   2          5.44          7.22         1.89 o                         
  11   2   2          0.47          0.14         2.80 o                         
  12   2   2          0.00         -2.61         2.61 o                         
 -12   3   2          6.44          9.91         4.96 o                         
 -11   3   2          0.99          1.03         3.96 o                         
 -10   3   2          0.50          0.93         3.30 o                         
  -9   3   2          5.82          9.48         2.13 o                         
  -8   3   2          0.00         -1.31         1.31 o                         
  -7   3   2          3.27          1.88         1.26 o                         
  -6   3   2         93.11         93.06         3.77 o                         
  -5   3   2        233.50        227.19         6.70 o                         
  -4   3   2         43.50         39.40         1.52 o                         
  -3   3   2         48.81         53.33         1.93 o                         
  -2   3   2        752.76        750.11        15.35 o                         
  -1   3   2        522.91        597.88        12.30 o                         
   0   3   2        256.02        273.84         5.60 o                         
   1   3   2         41.39         38.46         1.50 o                         
   2   3   2       1789.87       1669.26        29.54 o                         
   3   3   2        283.28        283.63         5.93 o                         
   4   3   2        156.69        160.71         3.72 o                         
   5   3   2         66.23         70.34         2.74 o                         
   6   3   2        106.86        123.46         3.96 o                         
   7   3   2          5.93          3.85         1.35 o                         
   8   3   2          4.18          7.48         1.67 o                         
   9   3   2          0.11         -0.39         1.47 o                         
  10   3   2          1.13          0.68         2.00 o                         
  11   3   2          0.69         -1.49         2.50 o                         
 -11   4   2          5.97          8.06         3.30 o                         
 -10   4   2          0.19         -2.36         2.36 o                         
  -9   4   2          1.88         -0.69         1.61 o                         
  -8   4   2          1.08         -0.38         1.31 o                         
  -7   4   2          1.68          4.18         1.85 o                         
  -6   4   2        117.67        103.51         4.71 o                         
  -5   4   2         42.78         43.13         2.26 o                         
  -4   4   2         53.49         43.04         1.83 o                         
  -3   4   2        323.26        347.75         7.52 o                         
  -2   4   2        126.14        113.63         2.98 o                         
  -1   4   2        433.87        431.96         9.64 o                         
   0   4   2        355.63        374.71         6.82 o                         
   1   4   2          5.98          2.82         0.59 o                         
   2   4   2         19.24         22.72         1.13 o                         
   3   4   2       1493.79       1519.48        28.77 o                         
   4   4   2        442.37        429.31         9.87 o                         
   5   4   2        480.35        460.67        11.95 o                         
   6   4   2         33.14         37.39         2.01 o                         
   7   4   2         92.35         90.41         5.07 o                         
   8   4   2          2.69          1.24         1.60 o                         
   9   4   2         19.94         15.16         2.10 o                         
  10   4   2          4.26          4.31         1.85 o                         
  11   4   2          0.43          0.32         2.17 o                         
 -11   5   2          1.11         -2.68         2.68 o                         
 -10   5   2          0.59         -0.08         1.91 o                         
  -9   5   2          5.16          7.74         2.17 o                         
  -8   5   2         28.55         26.31         3.74 o                         
  -7   5   2        113.72         97.54         6.18 o                         
  -6   5   2          5.70          6.13         1.32 o                         
  -5   5   2        223.68        222.51         7.59 o                         
  -4   5   2         13.82         16.61         1.22 o                         
  -3   5   2         75.38         72.03         3.14 o                         
  -2   5   2         41.27         41.98         1.81 o                         
  -1   5   2       1139.00       1274.86        22.98 o                         
   0   5   2        223.77        201.15         4.69 o                         
   1   5   2        575.77        585.72        11.68 o                         
   2   5   2         38.96         43.75         2.30 o                         
   3   5   2        707.95        699.87        14.53 o                         
   4   5   2         68.86         64.63         2.88 o                         
   5   5   2        328.80        305.57        13.42 o                         
   6   5   2         16.99         14.61         1.91 o                         
   7   5   2         92.73         89.23         4.99 o                         
   8   5   2          4.52          4.33         1.78 o                         
   9   5   2          0.59          2.05         1.72 o                         
  10   5   2          2.49          3.27         1.92 o                         
  11   5   2          0.01          2.21         2.65 o                         
 -10   6   2          1.30          1.08         1.95 o                         
  -9   6   2          2.52         -0.45         1.97 o                         
  -8   6   2          5.87          5.37         2.15 o                         
  -7   6   2          7.43          3.23         1.93 o                         
  -6   6   2          0.22         -0.90         0.96 o                         
  -5   6   2         41.20         35.96         2.87 o                         
  -4   6   2          0.00         -0.86         1.43 o                         
  -3   6   2         33.08         25.39         1.70 o                         
  -2   6   2         58.27         52.42         2.51 o                         
  -1   6   2        206.06        247.69         6.22 o                         
   0   6   2        211.69        238.41         6.23 o                         
   1   6   2          5.89          3.00         0.86 o                         
   2   6   2        158.13        153.62         4.47 o                         
   3   6   2         27.37         19.69         1.53 o                         
   4   6   2        200.26        197.46         6.23 o                         
   5   6   2         91.01         91.56         3.54 o                         
   6   6   2          0.62          1.35         1.41 o                         
   7   6   2         31.54         27.66         3.17 o                         
   8   6   2          0.93          1.23         1.62 o                         
   9   6   2          0.35          1.42         1.65 o                         
  10   6   2          7.79         13.49         2.89 o                         
  -9   7   2          9.30          7.40         2.43 o                         
  -8   7   2          9.13          7.49         4.29 o                         
  -7   7   2         29.17         26.18         3.19 o                         
  -6   7   2         77.40         96.17         5.60 o                         
  -5   7   2         77.90         77.92         4.84 o                         
  -4   7   2         45.91         40.05         3.35 o                         
  -3   7   2        117.24        136.17         5.32 o                         
  -2   7   2        321.81        316.57        10.07 o                         
  -1   7   2        389.31        426.49        11.56 o                         
   0   7   2        117.29        103.10         3.88 o                         
   1   7   2          3.33          2.09         1.60 o                         
   2   7   2          8.34          8.74         1.39 o                         
   3   7   2        430.82        417.46        10.95 o                         
   4   7   2        190.79        193.26         6.85 o                         
   5   7   2        351.58        362.44        10.77 o                         
   6   7   2          0.14         -1.13         2.50 o                         
   7   7   2         35.73         40.34         4.52 o                         
   8   7   2         11.20          6.85         2.56 o                         
   9   7   2          3.68          5.63         2.57 o                         
  -9   8   2          0.24         -0.12         2.96 o                         
  -8   8   2          3.18          8.17         2.92 o                         
  -7   8   2          1.98          3.56         2.12 o                         
  -6   8   2          1.90          1.51         2.40 o                         
  -5   8   2         49.04         50.57         4.14 o                         
  -4   8   2        117.39        115.24         6.33 o                         
  -3   8   2        175.40        162.57         6.24 o                         
  -2   8   2          2.80          1.89         1.33 o                         
  -1   8   2         80.45         78.78         3.80 o                         
   0   8   2         27.15         25.07         2.63 o                         
   1   8   2         24.27         21.45         2.38 o                         
   2   8   2         17.28         19.26         2.07 o                         
   3   8   2         27.97         30.54         2.63 o                         
   4   8   2         56.56         68.18         3.94 o                         
   5   8   2         18.11         16.52         2.50 o                         
   6   8   2          2.30          3.25         2.12 o                         
   7   8   2          3.82          5.83         2.50 o                         
   8   8   2          4.10          5.77         2.59 o                         
   9   8   2          9.24         17.74         3.31 o                         
  -7   9   2          0.29         -0.58         2.20 o                         
  -6   9   2         17.91         20.46         4.23 o                         
  -5   9   2          2.98          6.61         3.17 o                         
  -4   9   2         44.54         44.01         4.19 o                         
  -3   9   2        135.63        152.99         6.32 o                         
  -2   9   2          2.88          1.01         1.43 o                         
  -1   9   2         14.69         13.39         3.25 o                         
   0   9   2         53.83         56.33         3.85 o                         
   1   9   2          2.40          2.20         1.62 o                         
   2   9   2         28.28         30.12         3.10 o                         
   3   9   2          9.88         12.04         2.29 o                         
   4   9   2         23.71         26.97         2.95 o                         
   5   9   2          2.54         -1.47         1.82 o                         
   6   9   2         16.28         20.24         3.65 o                         
   7   9   2          3.24          3.44         2.63 o                         
  -6  10   2         30.90         35.95         4.20 o                         
  -5  10   2         40.88         53.51         4.90 o                         
  -4  10   2         28.42         29.32         4.88 o                         
  -3  10   2          8.94         10.77         2.80 o                         
  -2  10   2          2.73          5.95         2.26 o                         
  -1  10   2         89.55        102.66         6.08 o                         
   0  10   2          0.40          1.70         1.89 o                         
   1  10   2         10.04          6.73         3.16 o                         
   2  10   2          4.95          1.74         2.22 o                         
   3  10   2         16.46         21.44         3.10 o                         
   4  10   2         30.38         36.34         4.08 o                         
   5  10   2          7.54         11.06         3.17 o                         
   6  10   2          2.03          1.53         3.42 o                         
  -4  11   2          3.06          1.72         2.48 o                         
  -3  11   2         23.18         24.01         4.77 o                         
  -2  11   2         15.34         20.67         4.15 o                         
  -1  11   2          0.20          3.46         2.09 o                         
   0  11   2          0.54          1.50         2.10 o                         
   1  11   2          0.26          2.25         2.05 o                         
   2  11   2          1.56          1.12         2.51 o                         
   3  11   2          0.75          4.12         2.85 o                         
   4  11   2          1.61          3.85         3.85 o                         
 -12   1   3          4.46          0.93         3.24 o                         
 -11   1   3         15.88         13.88         3.44 o                         
 -10   1   3        154.64        153.21         8.68 o                         
  -9   1   3         10.81         12.97         2.88 o                         
  -8   1   3        193.31        196.46         7.74 o                         
  -7   1   3         79.63         76.33         3.93 o                         
  -6   1   3          4.83          4.61         1.07 o                         
  -5   1   3        426.33        497.10        10.50 o                         
  -4   1   3       3626.46       3674.53        77.92 o                         
  -3   1   3       5814.30       5647.89       136.09 o                         
  -2   1   3       2088.19       2022.35        46.66 o                         
  -1   1   3       8649.01       7648.94       160.91 o                         
   0   1   3        480.68        424.17         8.63 o                         
   1   1   3      15480.50      14723.32       279.97 o                         
   2   1   3       5792.94       5749.66       106.28 o                         
   3   1   3        756.84        778.14        14.00 o                         
   4   1   3        716.60        787.53        14.74 o                         
   5   1   3        105.37        127.62         3.07 o                         
   6   1   3        382.08        376.42         8.64 o                         
   7   1   3        172.32        157.06         4.81 o                         
   8   1   3         18.03         11.38         1.24 o                         
   9   1   3         15.99         15.63         1.53 o                         
  10   1   3         11.96         11.87         1.90 o                         
  11   1   3         11.99         13.43         2.96 o                         
  12   1   3          2.45         -0.50         2.99 o                         
 -12   2   3          8.51          8.14         3.39 o                         
 -11   2   3         29.55         37.35         7.31 o                         
 -10   2   3         33.47         44.20         4.47 o                         
  -9   2   3         14.85         14.82         2.81 o                         
  -8   2   3         24.35         26.22         2.45 o                         
  -7   2   3         22.98         25.38         2.85 o                         
  -6   2   3        107.48        113.98         4.18 o                         
  -5   2   3         40.64         30.75         1.67 o                         
  -4   2   3          2.64          2.56         0.69 o                         
  -3   2   3        102.31        107.39         2.90 o                         
  -2   2   3       3591.13       3599.94        76.16 o                         
  -1   2   3        515.06        493.82        10.56 o                         
   0   2   3       1073.54       1068.79        20.71 o                         
   1   2   3       2916.67       2727.45        50.56 o                         
   2   2   3       9643.23       9781.07       186.11 o                         
   3   2   3        596.08        590.02        11.91 o                         
   4   2   3       1695.24       2010.24        37.75 o                         
   5   2   3        141.95        145.70         4.36 o                         
   6   2   3         37.74         42.55         2.24 o                         
   7   2   3         71.28         78.71         2.96 o                         
   8   2   3         97.84        101.37         4.01 o                         
   9   2   3          5.21          5.90         1.70 o                         
  10   2   3          7.26          7.82         2.66 o                         
  11   2   3          4.28          8.51         3.01 o                         
  12   2   3          0.16         -3.02         3.02 o                         
 -11   3   3          0.77          5.34         3.06 o                         
 -10   3   3         55.47         58.61         5.36 o                         
  -9   3   3         64.10         67.51         5.24 o                         
  -8   3   3         10.89         13.77         2.13 o                         
  -7   3   3          0.81         -0.36         1.25 o                         
  -6   3   3          0.03         15.14         1.64 o                         
  -5   3   3          3.15          1.92         0.88 o                         
  -4   3   3        640.18        719.73        15.42 o                         
  -3   3   3        216.81        212.11         4.81 o                         
  -2   3   3        399.19        361.91         7.54 o                         
  -1   3   3       2621.84       2435.00        53.89 o                         
   0   3   3       1578.60       1555.14        29.20 o                         
   1   3   3          1.24          4.81         0.60 o                         
   2   3   3        924.37        838.91        16.09 o                         
   3   3   3       1088.14       1252.46        24.59 o                         
   4   3   3        724.02        756.22        14.35 o                         
   5   3   3        626.83        623.67        14.27 o                         
   6   3   3         53.47         86.97         3.26 o                         
   7   3   3         40.34         37.89         2.01 o                         
   8   3   3          3.72          5.03         1.67 o                         
   9   3   3         14.32         34.96         2.92 o                         
  10   3   3          1.20         -0.08         1.67 o                         
  11   3   3          0.04         -2.34         2.34 o                         
 -11   4   3          8.81          0.07         2.79 o                         
 -10   4   3         29.67         31.55         4.05 o                         
  -9   4   3         17.12         28.32         4.84 o                         
  -8   4   3        176.72        185.22         7.59 o                         
  -7   4   3         21.81         18.14         2.18 o                         
  -6   4   3        104.02        109.82         4.88 o                         
  -5   4   3          0.17          0.45         0.79 o                         
  -4   4   3          1.63          1.94         0.61 o                         
  -3   4   3          4.32          5.65         0.72 o                         
  -2   4   3        182.16        179.41         4.11 o                         
  -1   4   3         31.31         26.50         1.36 o                         
   0   4   3        224.41        235.10         4.69 o                         
   1   4   3        690.24        757.34        13.90 o                         
   2   4   3         16.63         20.84         1.11 o                         
   3   4   3          3.76          2.08         0.69 o                         
   4   4   3       1377.10       1469.13        30.97 o                         
   5   4   3         73.13         69.14         2.84 o                         
   6   4   3         92.51        104.46         4.09 o                         
   7   4   3         42.57         46.70         2.79 o                         
   8   4   3          1.30         -0.16         1.45 o                         
   9   4   3          1.10          1.10         1.60 o                         
  10   4   3         12.13         14.60         2.24 o                         
  11   4   3          0.02          0.45         1.87 o                         
 -11   5   3          0.07         -1.46         2.72 o                         
 -10   5   3         20.73         23.18         3.89 o                         
  -9   5   3         74.08         75.96         6.61 o                         
  -8   5   3         35.64         44.04         3.73 o                         
  -7   5   3         12.95          8.91         1.96 o                         
  -6   5   3          1.22          2.34         1.03 o                         
  -5   5   3          3.28          1.02         1.09 o                         
  -4   5   3         85.09         67.59         2.98 o                         
  -3   5   3        173.13        182.39         5.54 o                         
  -2   5   3        659.62        683.40        15.45 o                         
  -1   5   3        130.04        114.02         3.16 o                         
   0   5   3       1790.52       1976.00        35.22 o                         
   1   5   3         20.37         31.18         1.43 o                         
   2   5   3        178.14        183.15         4.76 o                         
   3   5   3        199.64        197.71         5.08 o                         
   4   5   3         47.80         54.78         2.86 o                         
   5   5   3        188.96        184.62         6.32 o                         
   6   5   3         27.94         27.74         2.21 o                         
   7   5   3        124.46        126.34         7.10 o                         
   8   5   3          0.00         -1.24         1.50 o                         
   9   5   3         19.34         15.31         2.34 o                         
  10   5   3          3.38          3.02         2.18 o                         
  11   5   3          2.87          6.18         2.46 o                         
 -10   6   3         12.07         13.57         3.57 o                         
  -9   6   3         15.11         20.20         5.11 o                         
  -8   6   3         18.74         12.59         2.55 o                         
  -7   6   3          6.40          3.45         2.06 o                         
  -6   6   3        115.14        119.50         5.49 o                         
  -5   6   3         27.29         21.59         2.18 o                         
  -4   6   3          1.61          0.31         0.96 o                         
  -3   6   3         20.99         48.18         2.85 o                         
  -2   6   3        118.65        130.53         4.57 o                         
  -1   6   3         90.11        104.84         4.58 o                         
   0   6   3        620.57        645.26        15.04 o                         
   1   6   3        328.50        357.54         9.33 o                         
   2   6   3        596.30        547.06        12.84 o                         
   3   6   3         93.22         97.59         3.41 o                         
   4   6   3       1301.43       1302.90        31.56 o                         
   5   6   3        145.44        155.03         5.31 o                         
   6   6   3        137.70        160.62         8.43 o                         
   7   6   3         27.27         26.07         2.74 o                         
   8   6   3          6.42          5.32         2.01 o                         
   9   6   3         26.98         23.48         2.78 o                         
  10   6   3         11.63         10.43         2.55 o                         
  -9   7   3         15.33         17.84         4.07 o                         
  -8   7   3          1.25          1.23         1.73 o                         
  -7   7   3          0.00          4.06         1.98 o                         
  -6   7   3         14.44         14.81         2.56 o                         
  -5   7   3        124.20        119.04         5.61 o                         
  -4   7   3          0.00         -0.92         0.92 o                         
  -3   7   3         50.38         44.30         2.92 o                         
  -2   7   3          9.87          1.92         1.39 o                         
  -1   7   3          6.44          9.22         1.72 o                         
   0   7   3         91.77         79.89         3.43 o                         
   1   7   3        363.76        376.96        10.71 o                         
   2   7   3          0.60          1.04         1.09 o                         
   3   7   3          3.31          2.65         1.34 o                         
   4   7   3         26.65         22.99         2.28 o                         
   5   7   3          1.43          0.04         1.73 o                         
   6   7   3          0.05         -0.32         1.71 o                         
   7   7   3         24.30         17.77         2.52 o                         
   8   7   3          0.11          1.71         2.02 o                         
   9   7   3          4.15          5.85         2.71 o                         
  -9   8   3          1.35         -3.15         3.27 o                         
  -8   8   3         19.06         20.61         5.05 o                         
  -7   8   3          0.15          1.75         2.17 o                         
  -6   8   3         38.49         40.47         3.69 o                         
  -5   8   3         21.53         27.14         3.09 o                         
  -4   8   3          9.13          4.82         1.55 o                         
  -3   8   3         41.13         37.90         3.00 o                         
  -2   8   3         20.84         22.37         2.11 o                         
  -1   8   3          0.01          0.30         1.29 o                         
   0   8   3        452.48        498.22        16.11 o                         
   1   8   3        153.83        178.15         7.42 o                         
   2   8   3        180.71        168.77         7.08 o                         
   3   8   3         44.48         39.09         2.93 o                         
   4   8   3        477.62        498.04        15.10 o                         
   5   8   3          6.06          7.86         2.92 o                         
   6   8   3         12.70          9.33         4.41 o                         
   7   8   3          3.93          3.64         2.43 o                         
   8   8   3          2.27          1.43         2.51 o                         
  -7   9   3          1.49          0.95         2.14 o                         
  -6   9   3          4.97          8.78         2.63 o                         
  -5   9   3         38.78         39.68         4.11 o                         
  -4   9   3         24.09         23.61         2.61 o                         
  -3   9   3          0.40          9.13         1.81 o                         
  -2   9   3         64.22         59.33         3.62 o                         
  -1   9   3          3.48          6.97         2.03 o                         
   0   9   3        296.79        357.93        13.22 o                         
   1   9   3          2.65          2.04         1.78 o                         
   2   9   3          2.75          3.38         1.83 o                         
   3   9   3          0.29          3.86         1.97 o                         
   4   9   3          5.99          5.15         2.06 o                         
   5   9   3          0.65         -0.64         2.12 o                         
   6   9   3          3.68          3.58         3.97 o                         
   7   9   3         12.66         14.29         5.33 o                         
  -6  10   3          2.14          1.07         3.31 o                         
  -5  10   3          7.73          8.96         3.64 o                         
  -4  10   3          5.92          7.34         3.75 o                         
  -3  10   3          0.75          4.18         2.69 o                         
  -2  10   3         21.19         21.68         2.68 o                         
  -1  10   3          1.22          4.80         2.18 o                         
   0  10   3         47.62         48.53         4.05 o                         
   1  10   3         14.85         16.10         2.68 o                         
   2  10   3          6.66          2.35         2.14 o                         
   3  10   3          1.79          1.86         2.97 o                         
   4  10   3         14.73         12.80         3.04 o                         
   5  10   3          7.00          8.75         2.58 o                         
   6  10   3         10.28         15.81         3.46 o                         
  -4  11   3         10.01          6.80         4.22 o                         
  -3  11   3          1.36         -3.10         3.10 o                         
  -2  11   3          0.25          1.45         3.36 o                         
  -1  11   3          0.15          3.52         2.36 o                         
   0  11   3         17.89         18.04         3.13 o                         
   1  11   3          7.95          8.32         3.01 o                         
   2  11   3          7.58          7.35         3.16 o                         
   3  11   3          0.14          0.93         2.52 o                         
   4  11   3          5.12          8.83         3.17 o                         
 -12   0   4          0.34          1.58         5.24 o                         
 -11   0   4         45.22         58.62         7.89 o                         
 -10   0   4         10.86         13.53         4.93 o                         
  -9   0   4          5.69          2.35         3.23 o                         
  -8   0   4        121.37        127.97         9.03 o                         
  -7   0   4          3.84          2.50         1.99 o                         
  -6   0   4          0.02         -0.97         0.97 o                         
  -5   0   4        573.73        555.95        17.09 o                         
  -4   0   4        201.23        198.51         7.71 o                         
  -3   0   4       1204.40       1236.94        47.92 o                         
  -2   0   4      16253.79      15229.35       579.07 o                         
  -1   0   4      12651.69      11393.25       386.37 o                         
   0   0   4         32.79         21.52         2.39 o                         
   1   0   4       2352.73       2202.47        56.11 o                         
   2   0   4       1346.74       1378.38        31.99 o                         
   3   0   4       2343.90       2224.76        53.97 o                         
   4   0   4        173.54        160.72         4.69 o                         
   5   0   4       1787.17       2067.69        48.27 o                         
   6   0   4        829.75        748.91        21.38 o                         
   7   0   4          2.26          2.93         1.00 o                         
   8   0   4       3147.45       2978.94       103.82 o                         
   9   0   4        486.18        505.61        19.83 o                         
  10   0   4        149.04        149.62         9.64 o                         
  11   0   4          6.43          5.40         3.78 o                         
  12   0   4         20.00         27.42         6.13 o                         
 -12   1   4          0.18         -2.56         2.56 o                         
 -11   1   4         10.49         14.22         3.51 o                         
 -10   1   4          0.74          0.45         2.39 o                         
  -9   1   4          1.61          3.97         2.26 o                         
  -8   1   4          6.41         12.00         2.33 o                         
  -7   1   4        135.46        138.70         5.90 o                         
  -6   1   4        172.34        179.47         5.71 o                         
  -5   1   4         34.01         47.61         1.79 o                         
  -4   1   4       2127.37       2245.08        52.11 o                         
  -3   1   4        144.57        126.77         4.10 o                         
  -2   1   4       1818.70       1769.76        43.03 o                         
  -1   1   4       1512.12       1497.91        33.11 o                         
   0   1   4       3614.77       3538.19        72.01 o                         
   1   1   4        238.29        225.26         4.26 o                         
   2   1   4       1210.67       1208.45        22.64 o                         
   3   1   4        570.71        573.80        10.26 o                         
   4   1   4       3037.41       3045.36        55.15 o                         
   5   1   4        190.31        203.14         4.43 o                         
   6   1   4        100.40        102.77         3.18 o                         
   7   1   4         13.93         12.93         1.17 o                         
   8   1   4          7.06          4.17         1.37 o                         
   9   1   4          0.04          0.32         1.02 o                         
  10   1   4          0.28         -0.74         1.53 o                         
  11   1   4          2.16         -1.64         2.67 o                         
  12   1   4          0.06         -2.32         2.58 o                         
 -12   2   4          0.14          2.96         3.42 o                         
 -11   2   4          5.83          4.80         3.01 o                         
 -10   2   4         20.85         25.65         3.68 o                         
  -9   2   4          9.52          5.03         2.33 o                         
  -8   2   4         72.44         71.58         4.19 o                         
  -7   2   4         30.19         28.77         2.44 o                         
  -6   2   4         48.03         56.11         2.90 o                         
  -5   2   4        205.29        200.97         6.42 o                         
  -4   2   4        261.87        281.84         7.04 o                         
  -3   2   4        935.04        943.62        21.28 o                         
  -2   2   4       4610.43       4229.59        89.28 o                         
  -1   2   4       3598.08       3257.79        71.87 o                         
   0   2   4         13.34          9.62         0.67 o                         
   1   2   4        326.80        281.59         5.87 o                         
   2   2   4        654.72        671.60        12.81 o                         
   3   2   4        353.51        380.99         7.71 o                         
   4   2   4         36.71         27.97         1.28 o                         
   5   2   4       3532.34       3599.15        67.05 o                         
   6   2   4        299.29        312.31         7.65 o                         
   7   2   4         32.91         31.60         1.90 o                         
   8   2   4        842.35        794.33        20.83 o                         
   9   2   4        106.77        107.15         4.86 o                         
  10   2   4         39.14         35.58         2.98 o                         
  11   2   4          1.35          2.27         2.37 o                         
  12   2   4          0.11         -1.43         2.82 o                         
 -11   3   4         19.10         17.80         3.70 o                         
 -10   3   4          9.55         11.76         3.05 o                         
  -9   3   4         21.59         21.65         3.16 o                         
  -8   3   4          0.67          3.11         1.86 o                         
  -7   3   4        243.77        228.20         9.18 o                         
  -6   3   4         86.32         85.67         4.10 o                         
  -5   3   4         42.92         45.25         2.74 o                         
  -4   3   4       2028.89       2023.19        40.35 o                         
  -3   3   4         48.76         42.92         1.55 o                         
  -2   3   4        747.64        778.35        15.07 o                         
  -1   3   4         48.03         55.14         2.63 o                         
   0   3   4       2483.98       2444.26        48.54 o                         
   1   3   4        754.03        789.27        15.11 o                         
   2   3   4        253.16        307.69         6.33 o                         
   3   3   4         41.06         45.27         1.62 o                         
   4   3   4       3607.95       3718.70        69.42 o                         
   5   3   4        204.81        202.91         6.07 o                         
   6   3   4        109.35         93.94         3.47 o                         
   7   3   4         12.52         17.47         1.62 o                         
   8   3   4          8.09         11.96         1.55 o                         
   9   3   4         10.89         10.68         2.08 o                         
  10   3   4         14.02         11.19         2.25 o                         
  11   3   4         10.33          2.17         2.62 o                         
 -11   4   4          8.21          5.83         3.06 o                         
 -10   4   4         30.28         29.20         4.00 o                         
  -9   4   4         23.06         21.65         3.27 o                         
  -8   4   4         50.34         44.94         4.05 o                         
  -7   4   4         32.48         26.06         2.88 o                         
  -6   4   4          6.85          8.22         1.44 o                         
  -5   4   4        106.10        116.09         3.91 o                         
  -4   4   4        289.65        309.83         8.20 o                         
  -3   4   4        176.38        162.94         3.86 o                         
  -2   4   4        397.41        377.32         9.00 o                         
  -1   4   4       1754.88       1840.79        38.11 o                         
   0   4   4       2959.79       3123.96        56.46 o                         
   1   4   4         57.34         52.46         1.60 o                         
   2   4   4          1.52          4.34         0.59 o                         
   3   4   4          3.61          1.41         0.72 o                         
   4   4   4          5.43         10.22         1.12 o                         
   5   4   4        636.76        659.84        16.66 o                         
   6   4   4         53.82         50.75         2.89 o                         
   7   4   4         93.02         90.70         3.63 o                         
   8   4   4          2.63          3.86         1.64 o                         
   9   4   4          4.10          4.41         1.82 o                         
  10   4   4          0.12          1.97         1.76 o                         
  11   4   4          3.22          3.98         2.06 o                         
 -11   5   4          1.12          0.32         3.04 o                         
 -10   5   4         27.40         36.77         4.43 o                         
  -9   5   4         51.04         44.22         4.38 o                         
  -8   5   4         43.02         38.95         4.26 o                         
  -7   5   4         89.72         88.26         7.04 o                         
  -6   5   4         28.87         27.45         2.40 o                         
  -5   5   4        355.35        345.03         9.63 o                         
  -4   5   4         41.50         33.07         1.92 o                         
  -3   5   4          0.20         -0.31         0.95 o                         
  -2   5   4        341.51        352.66         8.91 o                         
  -1   5   4         57.42         59.44         2.34 o                         
   0   5   4          1.83          1.51         0.63 o                         
   1   5   4        116.37        128.70         3.51 o                         
   2   5   4        607.63        647.12        13.70 o                         
   3   5   4          0.03         -0.68         0.68 o                         
   4   5   4        179.76        202.01         6.00 o                         
   5   5   4         79.00         77.44         3.53 o                         
   6   5   4        145.00        138.75         5.89 o                         
   7   5   4          0.26          1.23         1.36 o                         
   8   5   4          6.70          8.62         2.00 o                         
   9   5   4         14.78         13.77         2.31 o                         
  10   5   4         12.59          8.74         2.22 o                         
  11   5   4          4.40          2.64         3.28 o                         
 -10   6   4         13.49         13.79         3.69 o                         
  -9   6   4          0.00          0.31         2.65 o                         
  -8   6   4          0.02         -1.80         2.20 o                         
  -7   6   4         29.24         23.25         2.92 o                         
  -6   6   4         36.54         37.52         3.54 o                         
  -5   6   4          3.40          2.50         1.25 o                         
  -4   6   4        241.29        230.45         6.88 o                         
  -3   6   4        283.40        283.28         8.40 o                         
  -2   6   4          4.09          3.09         0.95 o                         
  -1   6   4        208.72        237.45         7.85 o                         
   0   6   4        417.71        425.78        10.33 o                         
   1   6   4         22.67         18.72         1.86 o                         
   2   6   4        153.61        148.97         4.60 o                         
   3   6   4         31.22         33.08         2.03 o                         
   4   6   4        102.32         99.75         3.79 o                         
   5   6   4          4.77          1.97         1.18 o                         
   6   6   4         63.88         64.30         3.88 o                         
   7   6   4         35.47         34.15         3.08 o                         
   8   6   4          0.32          3.13         2.44 o                         
   9   6   4          2.74          2.32         1.99 o                         
  10   6   4          3.58          5.02         2.45 o                         
  -9   7   4         42.82         26.08         6.50 o                         
  -8   7   4         12.31          6.17         3.06 o                         
  -7   7   4          2.73          5.02         2.86 o                         
  -6   7   4        125.39        122.06         7.11 o                         
  -5   7   4        302.18        301.27         9.57 o                         
  -4   7   4         63.29         66.96         3.53 o                         
  -3   7   4          3.01          0.68         1.34 o                         
  -2   7   4          7.72          4.68         1.71 o                         
  -1   7   4          2.17          2.12         1.31 o                         
   0   7   4          0.16         -0.77         0.79 o                         
   1   7   4        164.55        160.77         5.59 o                         
   2   7   4         57.53         54.32         3.84 o                         
   3   7   4        173.91        175.16         5.69 o                         
   4   7   4          3.07          4.01         1.65 o                         
   5   7   4         16.99         14.15         2.10 o                         
   6   7   4         28.03         26.84         3.04 o                         
   7   7   4          2.31          1.73         1.79 o                         
   8   7   4         11.45         10.23         2.46 o                         
   9   7   4          9.90         10.47         3.31 o                         
  -8   8   4         16.67         18.27         4.13 o                         
  -7   8   4          0.02         -1.11         2.79 o                         
  -6   8   4         19.71         17.35         3.42 o                         
  -5   8   4          5.24          2.76         1.52 o                         
  -4   8   4         40.74         40.95         3.08 o                         
  -3   8   4        122.22        119.20         6.19 o                         
  -2   8   4          6.44          7.62         1.95 o                         
  -1   8   4         57.21         55.12         3.63 o                         
   0   8   4         41.30         39.72         3.42 o                         
   1   8   4         36.63         32.82         2.75 o                         
   2   8   4          1.10          1.14         1.36 o                         
   3   8   4          7.24          8.29         1.84 o                         
   4   8   4         27.74         27.17         2.71 o                         
   5   8   4          0.20         -1.09         1.60 o                         
   6   8   4          1.99          2.20         2.20 o                         
   7   8   4          0.00          6.72         2.76 o                         
   8   8   4          7.16         11.66         4.26 o                         
  -7   9   4          3.00          4.61         3.29 o                         
  -6   9   4         19.21         15.92         4.08 o                         
  -5   9   4         12.60          7.13         4.34 o                         
  -4   9   4         54.25         71.05         5.54 o                         
  -3   9   4         29.41         30.97         3.30 o                         
  -2   9   4         12.25          7.72         2.27 o                         
  -1   9   4         74.57         66.94         4.28 o                         
   0   9   4         80.89         92.29         5.00 o                         
   1   9   4         59.04         57.49         4.47 o                         
   2   9   4        111.07        123.64         8.03 o                         
   3   9   4         68.58         55.36         5.10 o                         
   4   9   4          0.18         -1.88         2.01 o                         
   5   9   4          1.64          1.41         2.16 o                         
   6   9   4          0.96          1.53         2.81 o                         
   7   9   4          0.51          0.99         2.49 o                         
  -6  10   4          3.26          3.31         3.33 o                         
  -5  10   4         23.44         32.65         5.14 o                         
  -4  10   4         23.69         22.99         3.23 o                         
  -3  10   4          0.83          2.21         2.00 o                         
  -2  10   4         17.65         12.75         3.72 o                         
  -1  10   4        107.63        113.13         7.89 o                         
   0  10   4          1.44          3.27         1.97 o                         
   1  10   4         15.61         21.61         3.50 o                         
   2  10   4         27.22         32.79         4.15 o                         
   3  10   4         23.28         27.55         4.01 o                         
   4  10   4         47.04         50.44         4.57 o                         
   5  10   4         14.54         15.25         3.07 o                         
   6  10   4         15.63         21.04         4.17 o                         
  -3  11   4          9.21          8.11         2.59 o                         
  -2  11   4          4.44          7.72         2.76 o                         
  -1  11   4         15.21         21.02         3.68 o                         
   0  11   4         22.98         26.21         4.28 o                         
   1  11   4          7.67          9.27         4.12 o                         
   2  11   4         53.57         68.03         6.29 o                         
   3  11   4          0.83          2.01         2.91 o                         
 -12   1   5         27.89         23.67         4.41 o                         
 -11   1   5         22.40         21.34         4.72 o                         
 -10   1   5         87.27         98.05         6.61 o                         
  -9   1   5          7.47          6.65         3.21 o                         
  -8   1   5          0.45          0.30         1.25 o                         
  -7   1   5         69.11         76.10         3.40 o                         
  -6   1   5        140.42        143.34         5.17 o                         
  -5   1   5       1410.19       1477.20        34.73 o                         
  -4   1   5        615.48        621.29        15.81 o                         
  -3   1   5        939.51        886.97        26.24 o                         
  -2   1   5       2432.60       2385.28        55.04 o                         
  -1   1   5       7962.44       7408.37       162.41 o                         
   0   1   5       3488.90       3322.31        65.30 o                         
   1   1   5        593.70        577.32        11.01 o                         
   2   1   5        848.58        853.38        15.31 o                         
   3   1   5        653.29        702.06        13.09 o                         
   4   1   5       3727.06       3787.30        66.47 o                         
   5   1   5        187.03        187.35         4.04 o                         
   6   1   5        582.70        582.20        12.35 o                         
   7   1   5        175.89        188.59         5.38 o                         
   8   1   5          0.04         -0.89         0.95 o                         
   9   1   5        134.94        148.89         5.32 o                         
  10   1   5          5.31          7.39         1.72 o                         
  11   1   5         28.74         28.94         3.44 o                         
  12   1   5         26.61         25.90         5.57 o                         
 -12   2   5          9.92          7.32         3.26 o                         
 -11   2   5          0.21          0.01         2.82 o                         
 -10   2   5         30.37         37.68         4.28 o                         
  -9   2   5          4.98          7.76         2.70 o                         
  -8   2   5         11.01         12.46         1.92 o                         
  -7   2   5          2.81          1.82         1.36 o                         
  -6   2   5        489.74        485.56        14.57 o                         
  -5   2   5        195.41        188.29         5.74 o                         
  -4   2   5        273.41        263.95         6.34 o                         
  -3   2   5        122.27        132.57         3.87 o                         
  -2   2   5        569.60        586.81        12.96 o                         
  -1   2   5       4664.58       4360.47        88.89 o                         
   0   2   5       3699.09       3483.58        71.16 o                         
   1   2   5        106.11         85.36         2.34 o                         
   2   2   5        722.10        714.98        12.91 o                         
   3   2   5       6113.41       6223.53       115.28 o                         
   4   2   5        868.62        900.45        17.41 o                         
   5   2   5       1585.90       1621.80        32.77 o                         
   6   2   5        142.20        148.77         4.25 o                         
   7   2   5         65.64         63.82         2.86 o                         
   8   2   5         51.68         61.08         2.98 o                         
   9   2   5         11.08         11.76         1.90 o                         
  10   2   5         71.81         80.95         4.59 o                         
  11   2   5         26.27         27.77         4.49 o                         
 -11   3   5          0.39         -2.48         2.55 o                         
 -10   3   5         47.16         49.26         4.62 o                         
  -9   3   5          0.01          0.00         2.16 o                         
  -8   3   5          1.08          0.19         1.74 o                         
  -7   3   5         53.17         62.10         4.23 o                         
  -6   3   5         40.13         35.89         2.89 o                         
  -5   3   5          7.15          3.53         1.02 o                         
  -4   3   5        368.21        369.31         8.67 o                         
  -3   3   5         10.35         14.00         0.88 o                         
  -2   3   5        152.02        152.41         3.63 o                         
  -1   3   5       1938.32       1889.56        39.01 o                         
   0   3   5       2018.39       2134.45        44.05 o                         
   1   3   5        267.56        268.77         5.98 o                         
   2   3   5        451.60        370.32         7.32 o                         
   3   3   5        233.05        232.49         4.97 o                         
   4   3   5         25.86         37.65         1.63 o                         
   5   3   5        174.86        176.08         5.10 o                         
   6   3   5         96.85         78.24         3.16 o                         
   7   3   5        151.49        143.23         5.60 o                         
   8   3   5         66.77         56.76         2.96 o                         
   9   3   5          0.32          1.86         1.64 o                         
  10   3   5          0.10         -1.57         1.57 o                         
  11   3   5          2.53          3.84         2.41 o                         
 -11   4   5          0.01         -2.73         2.73 o                         
 -10   4   5          9.32          9.31         2.87 o                         
  -9   4   5         11.87         21.80         3.35 o                         
  -8   4   5          5.05          7.39         2.57 o                         
  -7   4   5          2.70          3.44         1.67 o                         
  -6   4   5         89.20         93.84         4.94 o                         
  -5   4   5         43.58         44.03         2.87 o                         
  -4   4   5        185.10        196.31         6.28 o                         
  -3   4   5        150.85        156.46         3.99 o                         
  -2   4   5        705.04        738.62        17.24 o                         
  -1   4   5       2811.96       2798.60        57.44 o                         
   0   4   5        203.45        203.47         4.50 o                         
   1   4   5       1135.84       1164.81        21.59 o                         
   2   4   5        235.65        254.26         5.75 o                         
   3   4   5       1490.90       1582.34        30.05 o                         
   4   4   5         98.31        118.72         4.32 o                         
   5   4   5        132.44        132.94         4.48 o                         
   6   4   5          7.31          1.61         1.38 o                         
   7   4   5          0.60         -1.01         1.03 o                         
   8   4   5        159.17        154.85         5.75 o                         
   9   4   5         31.57         27.58         3.25 o                         
  10   4   5         35.40         29.17         3.49 o                         
  11   4   5          0.04          0.77         1.94 o                         
 -11   5   5          3.27          9.20         3.17 o                         
 -10   5   5          8.50         10.03         4.97 o                         
  -9   5   5          0.60          1.07         2.44 o                         
  -8   5   5          5.41          4.89         2.54 o                         
  -7   5   5          0.03          1.62         2.15 o                         
  -6   5   5          3.91          4.47         1.71 o                         
  -5   5   5         21.01         24.18         1.63 o                         
  -4   5   5        150.51        127.87         5.47 o                         
  -3   5   5         78.29         86.17         3.38 o                         
  -2   5   5        222.54        213.27         6.20 o                         
  -1   5   5       1042.77       1049.85        23.21 o                         
   0   5   5        296.70        316.90         7.16 o                         
   1   5   5         61.22         67.42         2.31 o                         
   2   5   5         11.53         16.57         1.37 o                         
   3   5   5        144.80        157.91         4.94 o                         
   4   5   5         50.62         52.46         2.29 o                         
   5   5   5        185.02        195.59         6.14 o                         
   6   5   5        206.42        197.72         7.41 o                         
   7   5   5         38.45         41.79         3.35 o                         
   8   5   5         25.12         20.47         2.49 o                         
   9   5   5         17.24         16.29         2.47 o                         
  10   5   5          7.69          5.77         2.17 o                         
 -10   6   5          1.96          3.47         2.75 o                         
  -9   6   5          2.12         -1.81         2.65 o                         
  -8   6   5          6.14          2.47         2.51 o                         
  -7   6   5         11.33         12.43         2.96 o                         
  -6   6   5          5.39          6.65         2.82 o                         
  -5   6   5         79.70         70.33         4.25 o                         
  -4   6   5          8.60          9.00         1.48 o                         
  -3   6   5         25.81         24.70         2.17 o                         
  -2   6   5         21.14         26.30         1.94 o                         
  -1   6   5        208.43        218.24         6.93 o                         
   0   6   5          8.16          7.13         1.18 o                         
   1   6   5        123.59        139.52         4.59 o                         
   2   6   5        272.69        278.67         7.52 o                         
   3   6   5        114.78        100.52         3.90 o                         
   4   6   5         33.71         33.72         3.14 o                         
   5   6   5         60.53         62.39         3.06 o                         
   6   6   5        101.67        106.26         5.67 o                         
   7   6   5          8.46         11.02         2.22 o                         
   8   6   5         59.39         42.94         4.75 o                         
   9   6   5          4.86          6.04         2.25 o                         
  10   6   5          0.71          0.19         2.07 o                         
  -9   7   5          5.70          9.68         4.02 o                         
  -8   7   5          1.56         -0.04         2.67 o                         
  -7   7   5          0.35         -1.53         3.15 o                         
  -6   7   5         91.60         85.23         6.34 o                         
  -5   7   5        157.90        161.87         6.85 o                         
  -4   7   5         43.36         44.01         3.94 o                         
  -3   7   5          3.51          3.40         1.60 o                         
  -2   7   5          2.51          1.61         1.47 o                         
  -1   7   5        140.31        164.78         5.76 o                         
   0   7   5          6.16          3.59         1.12 o                         
   1   7   5          8.24          8.61         1.36 o                         
   2   7   5         35.62         30.83         2.17 o                         
   3   7   5          7.12          8.27         1.56 o                         
   4   7   5        118.32        110.08         5.00 o                         
   5   7   5         27.49         29.10         2.64 o                         
   6   7   5         35.24         34.10         2.92 o                         
   7   7   5          1.64         -1.80         1.80 o                         
   8   7   5          0.12          2.25         2.22 o                         
   9   7   5          7.70         18.02         3.38 o                         
  -8   8   5         19.19         22.09         4.31 o                         
  -7   8   5         35.04         25.66         5.15 o                         
  -6   8   5         11.72         15.44         3.68 o                         
  -5   8   5         42.67         53.38         5.09 o                         
  -4   8   5          3.83          4.41         1.94 o                         
  -3   8   5         31.79         38.85         3.87 o                         
  -2   8   5          3.31          1.09         1.82 o                         
  -1   8   5         11.16         11.13         1.99 o                         
   0   8   5         50.36         46.20         3.32 o                         
   1   8   5          0.33         -0.12         1.41 o                         
   2   8   5         18.63         17.51         2.22 o                         
   3   8   5        364.07        375.80        11.59 o                         
   4   8   5        129.39        132.78         5.78 o                         
   5   8   5          1.60          1.21         2.24 o                         
   6   8   5          5.01          3.45         2.09 o                         
   7   8   5         75.68         71.75         6.04 o                         
   8   8   5         12.26         13.29         3.30 o                         
  -7   9   5          0.08         -2.19         3.02 o                         
  -6   9   5         16.71         17.50         5.54 o                         
  -5   9   5         28.35         27.00         4.48 o                         
  -4   9   5         12.86         14.74         3.72 o                         
  -3   9   5          0.10          2.30         2.48 o                         
  -2   9   5         15.93         13.78         2.61 o                         
  -1   9   5          5.64          5.03         1.98 o                         
   0   9   5         13.41         13.23         2.38 o                         
   1   9   5         18.88         20.52         2.59 o                         
   2   9   5          0.03         -0.79         1.57 o                         
   3   9   5         40.59         41.50         3.57 o                         
   4   9   5         18.64         26.83         3.96 o                         
   5   9   5          2.20         -0.73         2.33 o                         
   6   9   5          1.24          0.02         2.23 o                         
   7   9   5          1.98          3.80         2.57 o                         
  -6  10   5          0.40          5.54         3.45 o                         
  -5  10   5          3.25          0.44         3.57 o                         
  -4  10   5          1.09          0.83         2.74 o                         
  -3  10   5          2.63          2.54         2.31 o                         
  -2  10   5          2.23          3.87         2.00 o                         
  -1  10   5         19.62         19.56         4.92 o                         
   0  10   5          0.01          2.53         2.13 o                         
   1  10   5         27.23         28.40         3.59 o                         
   2  10   5          0.01          1.70         2.92 o                         
   3  10   5        100.25        122.19         8.13 o                         
   4  10   5         19.17         17.39         5.38 o                         
   5  10   5         15.54         26.90         3.95 o                         
   6  10   5         11.64         15.35         8.17 o                         
  -3  11   5          4.21          7.67         3.69 o                         
  -2  11   5          5.34          9.11         3.06 o                         
  -1  11   5          1.60          0.53         3.22 o                         
   0  11   5          0.57          4.38         5.01 o                         
   1  11   5          5.63          6.88         3.07 o                         
   2  11   5          3.61          5.86         3.08 o                         
   3  11   5          7.74          5.06         3.17 o                         
 -12   0   6          1.90          1.62         4.59 o                         
 -11   0   6         12.49         10.68         5.87 o                         
 -10   0   6         42.95         54.39        10.04 o                         
  -9   0   6         78.74         97.68         8.94 o                         
  -8   0   6         31.38         44.84         3.73 o                         
  -7   0   6         95.09        109.15         6.17 o                         
  -6   0   6       1575.71       1704.69        66.63 o                         
  -5   0   6        626.47        709.04        25.29 o                         
  -4   0   6        416.48        390.84        14.21 o                         
  -3   0   6         48.96         80.46         7.46 o                         
  -2   0   6       7888.23       7646.30       260.20 o                         
  -1   0   6        104.93         88.73         3.31 o                         
   0   0   6       3719.53       3656.05       113.55 o                         
   1   0   6         54.70         52.93         2.00 o                         
   2   0   6          0.88          1.09         0.84 o                         
   3   0   6        101.98        119.84         3.64 o                         
   4   0   6        522.46        505.10        14.67 o                         
   5   0   6        174.22        186.36         5.88 o                         
   6   0   6         60.49         63.10         3.21 o                         
   7   0   6         41.41         36.24         2.73 o                         
   8   0   6       1414.41       1459.32        51.79 o                         
   9   0   6         16.18         39.06         3.78 o                         
  10   0   6         22.80         22.16         3.95 o                         
  11   0   6         30.13         31.74         4.92 o                         
  12   0   6          0.73          7.46        10.33 o                         
 -12   1   6          1.29          0.20         2.96 o                         
 -11   1   6          2.74          6.20         2.87 o                         
 -10   1   6          2.90          6.01         3.21 o                         
  -9   1   6         13.60          7.78         2.57 o                         
  -8   1   6         13.37         14.25         1.39 o                         
  -7   1   6         33.77         33.21         1.90 o                         
  -6   1   6          0.02          0.08         0.81 o                         
  -5   1   6         57.66         52.25         2.46 o                         
  -4   1   6        349.71        364.79         9.61 o                         
  -3   1   6         22.19         35.76         1.61 o                         
  -2   1   6        515.04        496.70        11.95 o                         
  -1   1   6          0.98          3.98         0.56 o                         
   0   1   6         59.18         48.20         1.49 o                         
   1   1   6        262.19        273.35         5.52 o                         
   2   1   6        401.87        415.60         7.73 o                         
   3   1   6        268.88        278.21         5.27 o                         
   4   1   6        464.91        562.89        10.50 o                         
   5   1   6         83.27         74.31         2.21 o                         
   6   1   6          2.67          0.86         0.70 o                         
   7   1   6         55.39         67.47         2.84 o                         
   8   1   6          2.97          1.22         1.57 o                         
   9   1   6         11.95         12.01         1.93 o                         
  10   1   6          5.27          4.27         1.59 o                         
  11   1   6         45.36         53.04         4.21 o                         
 -11   2   6          0.01          0.08         2.78 o                         
 -10   2   6          1.19          3.25         2.65 o                         
  -9   2   6         79.18         82.41         5.78 o                         
  -8   2   6         40.55         44.26         3.36 o                         
  -7   2   6          0.18         -1.07         1.15 o                         
  -6   2   6        807.01        853.09        21.60 o                         
  -5   2   6        457.43        458.40        12.06 o                         
  -4   2   6          8.18         21.63         1.23 o                         
  -3   2   6         32.38         28.97         1.32 o                         
  -2   2   6         58.88         55.58         2.17 o                         
  -1   2   6        107.38         95.04         2.57 o                         
   0   2   6        503.89        524.93        11.69 o                         
   1   2   6       1253.89       1269.49        26.36 o                         
   2   2   6        575.87        589.06        11.42 o                         
   3   2   6          2.54          5.90         0.64 o                         
   4   2   6         95.69        106.87         2.61 o                         
   5   2   6        185.40        169.94         4.22 o                         
   6   2   6        166.84        170.21         4.67 o                         
   7   2   6         54.76         60.75         2.64 o                         
   8   2   6        679.65        591.70        15.98 o                         
   9   2   6          0.10         -1.79         1.79 o                         
  10   2   6          6.06          3.07         1.70 o                         
  11   2   6          1.40         -1.53         2.23 o                         
 -11   3   6          1.32          1.15         2.68 o                         
 -10   3   6          3.30          1.11         2.38 o                         
  -9   3   6         22.54         18.76         3.09 o                         
  -8   3   6         38.45         35.77         3.94 o                         
  -7   3   6         54.37         53.14         3.87 o                         
  -6   3   6          3.77         23.07         3.18 o                         
  -5   3   6         85.53         85.60         4.31 o                         
  -4   3   6         41.00         29.56         1.55 o                         
  -3   3   6        139.99        143.32         3.75 o                         
  -2   3   6        269.31        303.46         7.00 o                         
  -1   3   6         47.74         55.72         1.99 o                         
   0   3   6         26.47         30.73         1.67 o                         
   1   3   6         28.93         22.11         1.14 o                         
   2   3   6       2206.80       2331.13        44.95 o                         
   3   3   6        945.62        974.19        18.17 o                         
   4   3   6        779.95        797.73        16.82 o                         
   5   3   6          0.29         -0.22         0.91 o                         
   6   3   6          5.96         37.35         3.91 o                         
   7   3   6          6.01          2.90         1.77 o                         
   8   3   6          7.77          5.98         1.39 o                         
   9   3   6          0.90         16.79         2.23 o                         
  10   3   6         10.14          8.71         2.05 o                         
  11   3   6         65.08         61.25         5.33 o                         
 -11   4   6          8.93          7.39         5.06 o                         
 -10   4   6         37.53         39.21         4.40 o                         
  -9   4   6         28.55         23.14         6.38 o                         
  -8   4   6        105.25        110.55         6.82 o                         
  -7   4   6         17.83         17.33         2.53 o                         
  -6   4   6         70.60         69.83         3.35 o                         
  -5   4   6         13.03         16.08         1.74 o                         
  -4   4   6         53.33         60.30         2.70 o                         
  -3   4   6          3.43          2.92         0.70 o                         
  -2   4   6        902.08        930.49        19.05 o                         
  -1   4   6        921.76       1019.99        20.26 o                         
   0   4   6        373.59        364.67         7.69 o                         
   1   4   6        647.06        669.80        13.53 o                         
   2   4   6         85.14         87.84         2.72 o                         
   3   4   6        245.50        242.04         5.68 o                         
   4   4   6        105.35        109.70         3.72 o                         
   5   4   6         45.58         38.49         2.27 o                         
   6   4   6         22.57         17.83         1.96 o                         
   7   4   6        217.73        207.32         6.34 o                         
   8   4   6        160.90        134.95         5.06 o                         
   9   4   6          2.10         -1.28         2.26 o                         
  10   4   6          0.25         -1.72         1.72 o                         
  11   4   6          5.71          5.38         2.27 o                         
 -10   5   6          2.96          1.48         2.61 o                         
  -9   5   6          5.59          7.46         2.73 o                         
  -8   5   6         21.27         16.32         3.09 o                         
  -7   5   6          1.85         -1.95         1.95 o                         
  -6   5   6        284.25        271.46         9.35 o                         
  -5   5   6          7.84          8.65         1.27 o                         
  -4   5   6        112.71        111.57         4.29 o                         
  -3   5   6        129.66        137.84         5.48 o                         
  -2   5   6         12.32         11.75         1.63 o                         
  -1   5   6       1199.00       1235.86        27.18 o                         
   0   5   6        199.12        201.76         5.64 o                         
   1   5   6          1.61          1.34         0.65 o                         
   2   5   6         32.63         29.41         1.41 o                         
   3   5   6         64.54         54.08         2.05 o                         
   4   5   6        492.82        462.30        10.64 o                         
   5   5   6         11.53         13.18         1.34 o                         
   6   5   6          0.04         -0.57         1.06 o                         
   7   5   6        138.11        158.99         7.42 o                         
   8   5   6         13.02         15.89         2.31 o                         
   9   5   6         15.38         13.14         2.60 o                         
  10   5   6          0.12          1.23         2.12 o                         
 -10   6   6         23.47         22.66         4.97 o                         
  -9   6   6          0.19         -1.03         2.75 o                         
  -8   6   6          0.04         -0.91         2.57 o                         
  -7   6   6          0.03         -3.11         3.29 o                         
  -6   6   6          0.69          0.71         1.32 o                         
  -5   6   6          0.74          1.00         1.55 o                         
  -4   6   6         82.43         86.60         3.97 o                         
  -3   6   6          2.00         21.01         3.70 o                         
  -2   6   6         32.17         30.04         2.30 o                         
  -1   6   6          8.13          9.25         1.48 o                         
   0   6   6         35.45         78.32         4.98 o                         
   1   6   6         42.12         42.36         2.45 o                         
   2   6   6         38.85         42.30         2.20 o                         
   3   6   6        159.12        169.55         5.50 o                         
   4   6   6          0.00         -0.79         1.19 o                         
   5   6   6         62.62         64.72         3.61 o                         
   6   6   6         12.85         15.28         2.67 o                         
   7   6   6         49.16         45.32         3.57 o                         
   8   6   6         88.67         78.22         5.48 o                         
   9   6   6          0.01          0.66         2.14 o                         
  10   6   6          0.00         -1.04         2.23 o                         
  -9   7   6          0.00         -3.38         3.38 o                         
  -8   7   6         12.01          5.12         3.10 o                         
  -7   7   6          0.49          2.30         2.52 o                         
  -6   7   6        262.35        253.41        10.90 o                         
  -5   7   6          1.07          3.45         1.68 o                         
  -4   7   6         70.77         71.55         4.36 o                         
  -3   7   6         92.38         86.79         6.19 o                         
  -2   7   6        226.57        207.88         7.72 o                         
  -1   7   6         58.28         70.55         3.82 o                         
   0   7   6         48.52         46.78         2.91 o                         
   1   7   6          3.08          4.35         1.23 o                         
   2   7   6         16.38         11.26         1.92 o                         
   3   7   6         63.01         58.48         3.16 o                         
   4   7   6        185.84        183.26         6.88 o                         
   5   7   6          3.90          5.18         2.14 o                         
   6   7   6         66.81         73.58         4.69 o                         
   7   7   6         22.13         19.60         3.18 o                         
   8   7   6         16.31         20.40         3.22 o                         
   9   7   6          2.57          5.19         2.73 o                         
  -8   8   6         44.88         48.87         5.24 o                         
  -7   8   6         13.43         15.15         3.44 o                         
  -6   8   6          0.14          1.65         2.54 o                         
  -5   8   6          4.56          1.75         1.71 o                         
  -4   8   6         66.67         72.68         6.03 o                         
  -3   8   6         84.07         88.10         5.19 o                         
  -2   8   6          5.65          6.10         1.96 o                         
  -1   8   6          0.26          2.33         1.66 o                         
   0   8   6          0.78          0.89         1.43 o                         
   1   8   6         23.52         20.49         4.99 o                         
   2   8   6         12.54          9.90         2.66 o                         
   3   8   6         87.77        100.47         6.60 o                         
   4   8   6         53.06         53.33         4.04 o                         
   5   8   6         97.88        109.22         5.99 o                         
   6   8   6          1.19         -0.20         2.69 o                         
   7   8   6          4.05          4.77         2.78 o                         
   8   8   6          0.57          1.43         2.84 o                         
  -7   9   6          0.15         -2.86         3.17 o                         
  -6   9   6         61.19         46.68         6.01 o                         
  -5   9   6          0.15         -0.51         3.02 o                         
  -4   9   6         17.15         15.50         4.32 o                         
  -3   9   6          5.98         12.11         2.47 o                         
  -2   9   6         55.99         57.43         5.35 o                         
  -1   9   6          0.33          3.86         2.03 o                         
   0   9   6         31.45         32.58         3.67 o                         
   1   9   6          9.93         13.44         2.23 o                         
   2   9   6         53.06         57.06         3.93 o                         
   3   9   6          1.95          3.96         2.29 o                         
   4   9   6         13.20         12.14         3.55 o                         
   5   9   6          1.74          4.25         2.46 o                         
   6   9   6          0.64          5.41         3.30 o                         
   7   9   6          8.67          8.75         3.32 o                         
  -5  10   6          3.92          0.82         3.69 o                         
  -4  10   6         31.07         24.41         4.57 o                         
  -3  10   6         18.17         20.96         3.23 o                         
  -2  10   6         37.91         37.75         3.71 o                         
  -1  10   6          4.88          8.08         3.89 o                         
   0  10   6          0.24         -0.20         2.36 o                         
   1  10   6          0.63          6.13         2.84 o                         
   2  10   6         53.71         58.06         7.30 o                         
   3  10   6         28.49         33.41         4.48 o                         
   4  10   6         17.01         19.74         4.44 o                         
   5  10   6          5.60          9.35         3.07 o                         
  -3  11   6          0.26          4.05         2.13 o                         
  -2  11   6          1.34          4.48         4.41 o                         
  -1  11   6          1.75         -0.87         3.01 o                         
   0  11   6         10.09         14.72         3.52 o                         
   1  11   6          0.74          1.67         4.19 o                         
   2  11   6         42.49         57.10         6.28 o                         
   3  11   6         10.05         12.37         3.87 o                         
 -12   1   7          0.11          3.34         4.90 o                         
 -11   1   7          5.59          2.59         2.94 o                         
 -10   1   7          4.70          7.90         2.93 o                         
  -9   1   7        303.76        332.93        13.57 o                         
  -8   1   7        115.80        122.20         5.08 o                         
  -7   1   7         13.10         22.45         1.58 o                         
  -6   1   7          0.01         -0.28         0.76 o                         
  -5   1   7        162.89        160.12         5.14 o                         
  -4   1   7        322.06        333.85         9.36 o                         
  -3   1   7        291.46        270.32         7.21 o                         
  -2   1   7        722.71        761.03        18.87 o                         
  -1   1   7       1851.34       1734.82        42.12 o                         
   0   1   7       2867.21       2726.99        55.64 o                         
   1   1   7         60.19         71.23         1.88 o                         
   2   1   7        686.73        766.80        14.28 o                         
   3   1   7       3469.32       3543.62        63.90 o                         
   4   1   7       3045.48       3250.95        55.67 o                         
   5   1   7          4.68          4.26         0.62 o                         
   6   1   7         20.29         16.37         1.20 o                         
   7   1   7         52.04         43.66         2.20 o                         
   8   1   7        291.56        281.16         8.57 o                         
   9   1   7         75.66         79.17         3.69 o                         
  10   1   7          8.31         10.62         1.93 o                         
  11   1   7         10.51          7.90         2.54 o                         
 -11   2   7          7.74          6.96         3.25 o                         
 -10   2   7          5.73          2.42         2.61 o                         
  -9   2   7          7.72          6.56         2.60 o                         
  -8   2   7         79.41         78.38         5.37 o                         
  -7   2   7        288.53        290.32        10.27 o                         
  -6   2   7         53.98         49.56         2.30 o                         
  -5   2   7          7.34          8.70         1.00 o                         
  -4   2   7         15.01         11.57         0.94 o                         
  -3   2   7       2021.60       1959.39        43.64 o                         
  -2   2   7       1141.92       1097.05        27.14 o                         
  -1   2   7         97.90         87.03         2.75 o                         
   0   2   7          8.53          8.21         0.75 o                         
   1   2   7         25.71         33.16         1.58 o                         
   2   2   7        431.47        474.61         9.43 o                         
   3   2   7       1330.35       1310.34        24.11 o                         
   4   2   7        306.34        308.82         6.20 o                         
   5   2   7          0.04          2.16         0.67 o                         
   6   2   7        546.17        588.16        13.16 o                         
   7   2   7         56.07         51.72         2.51 o                         
   8   2   7         15.81         16.06         1.78 o                         
   9   2   7         11.09          6.23         1.36 o                         
  10   2   7         46.70         45.75         3.31 o                         
  11   2   7          0.70         -1.35         2.06 o                         
 -11   3   7          0.62         -0.44         2.82 o                         
 -10   3   7          0.42         -0.51         2.28 o                         
  -9   3   7         14.87         12.13         2.80 o                         
  -8   3   7         13.62         13.23         2.49 o                         
  -7   3   7         27.89         25.31         3.38 o                         
  -6   3   7          6.96          4.45         0.90 o                         
  -5   3   7         14.85         12.53         1.24 o                         
  -4   3   7          1.95          3.93         0.87 o                         
  -3   3   7          9.08         13.14         0.94 o                         
  -2   3   7       1415.12       1574.74        35.29 o                         
  -1   3   7       1783.07       1789.54        39.97 o                         
   0   3   7       1322.75       1322.40        25.06 o                         
   1   3   7        706.64        742.42        14.89 o                         
   2   3   7       1370.94       1409.08        27.48 o                         
   3   3   7         55.52         63.91         2.60 o                         
   4   3   7        487.03        476.24        10.46 o                         
   5   3   7          3.17          4.96         0.92 o                         
   6   3   7        729.31        751.29        19.40 o                         
   7   3   7         33.56         42.86         2.84 o                         
   8   3   7        620.18        581.69        15.92 o                         
   9   3   7         40.97         34.28         2.82 o                         
  10   3   7          8.64         10.79         2.18 o                         
  11   3   7         15.11         11.73         3.73 o                         
 -11   4   7          1.80         -1.28         2.81 o                         
 -10   4   7          1.05          2.39         2.43 o                         
  -9   4   7          1.82          2.28         2.32 o                         
  -8   4   7          9.34          9.54         2.38 o                         
  -7   4   7         91.99         86.14         5.04 o                         
  -6   4   7         13.28         13.98         2.34 o                         
  -5   4   7         12.89         16.68         1.48 o                         
  -4   4   7         33.33         27.86         1.76 o                         
  -3   4   7         10.62         10.76         0.94 o                         
  -2   4   7         10.82          6.80         1.01 o                         
  -1   4   7          4.29          5.46         1.07 o                         
   0   4   7        764.77        765.94        15.37 o                         
   1   4   7          0.11         -0.29         0.55 o                         
   2   4   7        106.83        110.77         4.72 o                         
   3   4   7        134.78        152.22         4.33 o                         
   4   4   7        432.27        452.28        10.77 o                         
   5   4   7         18.64         13.50         1.54 o                         
   6   4   7        205.50        202.04         7.67 o                         
   7   4   7         38.34         36.65         2.37 o                         
   8   4   7         90.04         89.29         4.02 o                         
   9   4   7          1.45          0.42         1.80 o                         
  10   4   7          7.22          6.00         2.24 o                         
  11   4   7          0.03         -0.97         3.69 o                         
 -10   5   7          1.14          4.27         2.87 o                         
  -9   5   7          0.67          0.56         2.30 o                         
  -8   5   7          0.19         -0.84         2.06 o                         
  -7   5   7         49.73         48.06         4.38 o                         
  -6   5   7         62.63         55.94         3.39 o                         
  -5   5   7         64.15         69.59         3.32 o                         
  -4   5   7        251.77        246.28         7.52 o                         
  -3   5   7          8.99          8.89         1.22 o                         
  -2   5   7        279.65        297.45         8.14 o                         
  -1   5   7        279.91        285.05         7.51 o                         
   0   5   7        337.68        360.28         8.49 o                         
   1   5   7          1.71          2.11         0.84 o                         
   2   5   7        115.78        116.12         4.59 o                         
   3   5   7         28.90         26.22         1.47 o                         
   4   5   7         95.61         87.97         3.01 o                         
   5   5   7         27.80         23.14         1.70 o                         
   6   5   7        326.14        321.04         9.38 o                         
   7   5   7         17.87         21.20         2.18 o                         
   8   5   7        319.19        278.28         9.68 o                         
   9   5   7         33.10         27.49         3.16 o                         
  10   5   7          8.44          5.13         2.45 o                         
 -10   6   7          1.25          2.32         3.00 o                         
  -9   6   7         13.54         11.45         3.85 o                         
  -8   6   7         16.46         14.23         3.32 o                         
  -7   6   7         55.20         61.95         5.21 o                         
  -6   6   7          2.69          0.18         1.02 o                         
  -5   6   7          4.89          3.26         1.49 o                         
  -4   6   7        129.07        117.45         4.91 o                         
  -3   6   7         20.02         22.20         2.78 o                         
  -2   6   7         14.39         14.90         1.74 o                         
  -1   6   7         11.39          9.59         1.54 o                         
   0   6   7        279.72        304.10         8.66 o                         
   1   6   7         51.11         44.59         2.88 o                         
   2   6   7          4.12          5.67         1.06 o                         
   3   6   7        221.11        206.10         6.28 o                         
   4   6   7          0.19         -1.45         1.45 o                         
   5   6   7          1.31         -0.56         1.39 o                         
   6   6   7         20.23         16.41         2.14 o                         
   7   6   7         99.25         95.44         5.99 o                         
   8   6   7         69.29         65.48         5.26 o                         
   9   6   7          1.01         -0.28         1.93 o                         
  10   6   7          0.74         -0.66         2.34 o                         
  -9   7   7          1.33         -2.57         2.57 o                         
  -8   7   7          2.21         -2.72         2.72 o                         
  -7   7   7          2.34          2.73         2.85 o                         
  -6   7   7         14.83         20.29         3.36 o                         
  -5   7   7         70.07         74.12         4.57 o                         
  -4   7   7        175.41        193.53         8.35 o                         
  -3   7   7          9.69          8.19         1.83 o                         
  -2   7   7         26.74         25.79         2.54 o                         
  -1   7   7         19.22         16.61         2.39 o                         
   0   7   7         19.93         42.43         2.95 o                         
   1   7   7          1.42         -0.77         1.33 o                         
   2   7   7          2.11          2.94         1.25 o                         
   3   7   7        178.82        165.28         6.75 o                         
   4   7   7        117.45        112.94         6.00 o                         
   5   7   7          0.92          0.81         1.95 o                         
   6   7   7          2.11          0.23         1.80 o                         
   7   7   7          2.02          7.13         2.47 o                         
   8   7   7          0.62          2.06         2.38 o                         
   9   7   7         15.80         19.22         3.92 o                         
  -8   8   7          4.09         -2.75         2.75 o                         
  -7   8   7         29.24         27.73         4.86 o                         
  -6   8   7          0.24          1.34         2.62 o                         
  -5   8   7         22.81         25.43         2.97 o                         
  -4   8   7          4.68          5.41         2.18 o                         
  -3   8   7          6.35          6.12         2.07 o                         
  -2   8   7          1.78          2.36         1.87 o                         
  -1   8   7         18.53         14.30         2.35 o                         
   0   8   7         93.69         78.76         5.21 o                         
   1   8   7          2.38          2.29         2.10 o                         
   2   8   7          0.25          1.79         1.38 o                         
   3   8   7        116.00        110.08         5.75 o                         
   4   8   7         38.31         36.79         3.79 o                         
   5   8   7          1.13          1.49         1.94 o                         
   6   8   7         27.70         26.02         3.28 o                         
   7   8   7         55.32         45.62         5.10 o                         
   8   8   7          2.43          0.34         2.52 o                         
  -7   9   7          0.49         -0.13         3.77 o                         
  -6   9   7          1.30         -2.05         2.92 o                         
  -5   9   7          8.10          4.71         3.26 o                         
  -4   9   7          2.53          3.84         3.05 o                         
  -3   9   7          3.65          5.37         2.87 o                         
  -2   9   7         16.02         21.02         2.81 o                         
  -1   9   7         17.75         18.10         2.72 o                         
   0   9   7         50.66         52.46         4.66 o                         
   1   9   7          0.29         -2.01         2.01 o                         
   2   9   7          4.48          6.29         2.46 o                         
   3   9   7         70.90         65.53         5.38 o                         
   4   9   7         22.67         23.92         3.90 o                         
   5   9   7          1.09         -0.64         2.43 o                         
   6   9   7          1.76         -1.98         3.99 o                         
   7   9   7          2.93          4.21         3.23 o                         
  -5  10   7         17.55         14.38         4.30 o                         
  -4  10   7          3.60         -0.16         2.93 o                         
  -3  10   7          0.97          6.24         2.46 o                         
  -2  10   7          1.19          2.79         2.20 o                         
  -1  10   7         10.21          7.16         2.89 o                         
   0  10   7         58.22         50.93         5.18 o                         
   1  10   7          0.19          0.18         2.31 o                         
   2  10   7          0.87          0.17         2.43 o                         
   3  10   7         14.79         11.59         3.83 o                         
   4  10   7          7.69         10.91         3.58 o                         
   5  10   7          2.80          8.56         3.16 o                         
  -2  11   7          9.08          9.79         3.34 o                         
  -1  11   7          3.81         -0.04         2.64 o                         
   0  11   7         26.93         32.01         4.81 o                         
   1  11   7          0.46          3.98         2.97 o                         
   2  11   7          5.81         10.91         3.44 o                         
 -11   0   8        110.76        106.07        15.94 o                         
 -10   0   8         11.33          9.49         4.13 o                         
  -9   0   8        245.54        307.86        19.42 o                         
  -8   0   8        147.41        154.12        11.00 o                         
  -7   0   8        301.44        291.74        13.13 o                         
  -6   0   8          0.52          0.77         1.44 o                         
  -5   0   8          0.46          1.45         1.39 o                         
  -4   0   8        675.22        698.27        27.61 o                         
  -3   0   8       3034.16       2936.05       100.40 o                         
  -2   0   8         36.99         36.00         3.89 o                         
  -1   0   8       2352.83       2345.04        80.23 o                         
   0   0   8       5051.33       4752.80       136.62 o                         
   1   0   8         60.96         65.52         2.85 o                         
   2   0   8       1554.49       1568.94        40.40 o                         
   3   0   8       4252.37       4274.65       103.08 o                         
   4   0   8        842.14        829.56        21.92 o                         
   5   0   8        107.51        112.82         4.51 o                         
   6   0   8        292.17        296.60        10.15 o                         
   7   0   8        513.33        479.19        17.01 o                         
   8   0   8         63.65         50.89         3.87 o                         
   9   0   8         12.12         11.65         2.18 o                         
  10   0   8         25.25         27.17         4.89 o                         
  11   0   8         12.72          4.59         3.53 o                         
 -11   1   8          0.04         -2.36         2.36 o                         
 -10   1   8          4.01          5.33         2.77 o                         
  -9   1   8          8.12          8.53         2.82 o                         
  -8   1   8          0.95          1.80         1.16 o                         
  -7   1   8         13.54         12.04         1.49 o                         
  -6   1   8          3.31          3.62         0.92 o                         
  -5   1   8        268.12        321.88         9.18 o                         
  -4   1   8        150.08        142.82         4.23 o                         
  -3   1   8         81.08         79.12         2.60 o                         
  -2   1   8        164.31        151.77         5.14 o                         
  -1   1   8         28.16         34.18         1.63 o                         
   0   1   8          0.06          1.04         0.50 o                         
   1   1   8          3.15          8.39         0.68 o                         
   2   1   8       1819.63       1914.15        36.99 o                         
   3   1   8         48.87         39.98         1.37 o                         
   4   1   8        738.19        784.92        14.43 o                         
   5   1   8         82.36         74.55         2.38 o                         
   6   1   8        214.19        199.86         5.53 o                         
   7   1   8          7.06          8.04         1.19 o                         
   8   1   8        109.62        115.66         4.44 o                         
   9   1   8          4.08          5.26         1.37 o                         
  10   1   8          2.56         -0.16         1.53 o                         
  11   1   8          1.56          0.46         2.43 o                         
 -11   2   8         35.67         37.53         4.77 o                         
 -10   2   8          3.92         -2.65         2.65 o                         
  -9   2   8        123.19        128.56         7.56 o                         
  -8   2   8         24.54         27.46         3.33 o                         
  -7   2   8        177.83        180.36         6.16 o                         
  -6   2   8        103.17        109.86         4.26 o                         
  -5   2   8        236.93        269.62         7.56 o                         
  -4   2   8        194.74        216.68         5.67 o                         
  -3   2   8        759.24        766.05        18.41 o                         
  -2   2   8          0.59          0.05         0.71 o                         
  -1   2   8         59.08         71.39         2.48 o                         
   0   2   8       1202.20       1072.88        20.97 o                         
   1   2   8        228.37        234.54         5.01 o                         
   2   2   8        207.85        203.25         4.68 o                         
   3   2   8       1882.48       1861.05        33.01 o                         
   4   2   8         15.92         23.33         1.21 o                         
   5   2   8         26.34         31.12         1.56 o                         
   6   2   8        250.46        239.57         6.18 o                         
   7   2   8        289.32        292.07         7.70 o                         
   8   2   8        143.75        149.39         5.41 o                         
   9   2   8          0.09          0.03         1.22 o                         
  10   2   8          1.11         -0.11         1.55 o                         
  11   2   8          0.13          1.20         2.92 o                         
 -11   3   8          0.05         -0.07         2.73 o                         
 -10   3   8          5.75          9.08         3.03 o                         
  -9   3   8          7.13          2.57         2.69 o                         
  -8   3   8          1.58          3.02         2.14 o                         
  -7   3   8         69.41         70.60         4.62 o                         
  -6   3   8        115.56        117.82         4.81 o                         
  -5   3   8        169.20        194.06         6.35 o                         
  -4   3   8        262.43        245.27         7.03 o                         
  -3   3   8         15.06         15.78         1.23 o                         
  -2   3   8        640.92        660.74        14.80 o                         
  -1   3   8        127.86        125.56         3.54 o                         
   0   3   8         22.84         26.25         1.23 o                         
   1   3   8        779.71        838.43        16.68 o                         
   2   3   8        661.77        616.24        12.59 o                         
   3   3   8        399.51        399.32         8.52 o                         
   4   3   8        564.68        585.57        12.67 o                         
   5   3   8        171.48        181.54         5.68 o                         
   6   3   8        204.08        209.23         6.03 o                         
   7   3   8         13.87         10.71         1.39 o                         
   8   3   8         15.87         26.38         2.22 o                         
   9   3   8         19.67         19.84         3.60 o                         
  10   3   8          9.70         11.43         2.22 o                         
  11   3   8          1.21         -3.00         3.00 o                         
 -11   4   8          1.93          2.02         2.81 o                         
 -10   4   8          0.10         -1.58         2.44 o                         
  -9   4   8         13.52          7.93         2.69 o                         
  -8   4   8          3.97          9.23         2.42 o                         
  -7   4   8          7.58          6.48         1.98 o                         
  -6   4   8        296.05        279.69         9.43 o                         
  -5   4   8        508.04        501.95        14.44 o                         
  -4   4   8         67.72         66.89         2.92 o                         
  -3   4   8        140.26        124.82         3.94 o                         
  -2   4   8        310.32        299.17         7.17 o                         
  -1   4   8         43.13         42.82         1.74 o                         
   0   4   8       1071.69       1168.55        24.64 o                         
   1   4   8       1475.01       1546.25        32.25 o                         
   2   4   8        275.85        298.51         6.97 o                         
   3   4   8        181.33        169.57         4.62 o                         
   4   4   8          0.93          1.65         1.08 o                         
   5   4   8          0.53         -0.59         0.76 o                         
   6   4   8        263.22        260.43         8.95 o                         
   7   4   8        151.28        122.78         6.04 o                         
   8   4   8        305.41        304.71        10.29 o                         
   9   4   8          8.63         10.76         2.17 o                         
  10   4   8         14.53         13.41         3.54 o                         
 -10   5   8          0.04          0.26         2.76 o                         
  -9   5   8          3.56          3.80         2.49 o                         
  -8   5   8          1.89         -0.98         2.29 o                         
  -7   5   8          1.64          0.82         2.11 o                         
  -6   5   8         90.21         95.84         4.66 o                         
  -5   5   8          3.73          3.90         1.09 o                         
  -4   5   8         77.48         78.79         3.27 o                         
  -3   5   8         66.20         55.85         2.11 o                         
  -2   5   8        579.93        576.92        14.64 o                         
  -1   5   8          0.15         -0.10         0.66 o                         
   0   5   8          6.33          3.74         0.81 o                         
   1   5   8        993.07       1006.73        22.47 o                         
   2   5   8         21.41         25.77         2.38 o                         
   3   5   8       1205.70       1111.03        23.89 o                         
   4   5   8         10.94         13.52         1.53 o                         
   5   5   8          0.63         -0.84         0.91 o                         
   6   5   8          0.33          1.19         1.39 o                         
   7   5   8         73.50         66.62         3.40 o                         
   8   5   8         72.62         65.08         4.17 o                         
   9   5   8          2.11         -1.16         2.01 o                         
  10   5   8          2.68          2.20         2.57 o                         
 -10   6   8          4.66          1.54         3.70 o                         
  -9   6   8          4.41          2.21         3.01 o                         
  -8   6   8          7.15         10.95         3.42 o                         
  -7   6   8          7.08          5.27         3.28 o                         
  -6   6   8         96.46         92.29         4.80 o                         
  -5   6   8          0.90         -0.67         1.03 o                         
  -4   6   8          3.92          4.02         1.31 o                         
  -3   6   8         30.88         33.90         2.62 o                         
  -2   6   8        205.18        218.13         7.18 o                         
  -1   6   8        163.55        182.73         6.36 o                         
   0   6   8         56.51         52.81         2.92 o                         
   1   6   8         48.84         48.62         2.53 o                         
   2   6   8        117.44        113.68         4.16 o                         
   3   6   8         21.12         23.33         2.06 o                         
   4   6   8         33.36         34.13         4.18 o                         
   5   6   8        214.04        224.58         7.38 o                         
   6   6   8         19.48         20.51         2.63 o                         
   7   6   8         28.35         18.95         3.08 o                         
   8   6   8         58.18         52.07         4.20 o                         
   9   6   8          4.48          8.39         2.91 o                         
  -9   7   8          1.74         -3.50         4.20 o                         
  -8   7   8          7.15         -1.05         2.74 o                         
  -7   7   8         14.65         14.40         3.18 o                         
  -6   7   8         25.10         34.39         4.13 o                         
  -5   7   8          4.56          3.31         1.68 o                         
  -4   7   8          6.77          7.21         1.96 o                         
  -3   7   8         78.41         66.79         4.35 o                         
  -2   7   8         23.91         28.70         2.61 o                         
  -1   7   8          9.90          9.00         1.69 o                         
   0   7   8          8.31          6.70         1.47 o                         
   1   7   8          0.02         -1.16         1.34 o                         
   2   7   8          4.42         -1.44         1.61 o                         
   3   7   8        624.08        606.62        19.24 o                         
   4   7   8          3.22          2.90         1.98 o                         
   5   7   8         65.96         78.69         5.01 o                         
   6   7   8         40.08         37.54         3.56 o                         
   7   7   8         84.52         86.28         5.48 o                         
   8   7   8         16.87          8.62         3.56 o                         
   9   7   8          1.57          3.39         2.68 o                         
  -8   8   8          6.29          0.50         3.31 o                         
  -7   8   8          9.88          8.24         3.17 o                         
  -6   8   8          1.95          2.91         2.86 o                         
  -5   8   8         37.60         36.17         4.58 o                         
  -4   8   8         35.64         40.05         3.64 o                         
  -3   8   8          4.50          0.62         1.89 o                         
  -2   8   8         96.94         89.19         5.68 o                         
  -1   8   8         28.45         22.16         2.93 o                         
   0   8   8         70.61         72.86         6.33 o                         
   1   8   8          1.99          2.49         2.05 o                         
   2   8   8         62.61         55.16         4.72 o                         
   3   8   8         14.68         12.83         2.91 o                         
   4   8   8         23.68         22.41         3.48 o                         
   5   8   8         58.98         64.28         4.62 o                         
   6   8   8         13.72         18.02         3.08 o                         
   7   8   8          7.11         11.39         3.08 o                         
   8   8   8          0.05          3.06         3.06 o                         
  -7   9   8          4.00          3.29         3.71 o                         
  -6   9   8          0.17         -1.55         3.05 o                         
  -5   9   8          1.11         -0.97         2.88 o                         
  -4   9   8          5.14          7.37         2.12 o                         
  -3   9   8          0.68         -1.12         2.35 o                         
  -2   9   8         19.80         17.69         3.50 o                         
  -1   9   8          0.13         -0.82         1.85 o                         
   0   9   8          7.68          4.13         3.29 o                         
   1   9   8         16.27         11.73         2.89 o                         
   2   9   8          0.04          0.02         2.36 o                         
   3   9   8          6.94          8.07         2.88 o                         
   4   9   8         15.70         19.55         3.74 o                         
   5   9   8          6.33          8.59         3.12 o                         
   6   9   8          1.16          2.15         2.48 o                         
  -5  10   8          6.25          1.61         3.50 o                         
  -4  10   8         12.25         13.24         6.25 o                         
  -3  10   8          0.27          0.29         1.82 o                         
  -2  10   8         23.50         31.30         3.60 o                         
  -1  10   8          4.74          0.45         2.71 o                         
   0  10   8         49.94         45.69         9.24 o                         
   1  10   8          7.37          6.76         2.97 o                         
   2  10   8         13.27         10.47         3.25 o                         
   3  10   8         27.92         29.60         4.44 o                         
   4  10   8         21.51         23.87         6.00 o                         
   5  10   8          1.80          5.58         3.13 o                         
  -2  11   8          3.22          3.84         3.02 o                         
  -1  11   8          1.68          2.60         2.81 o                         
   0  11   8          1.38          5.60         3.04 o                         
   1  11   8          0.07          1.88         3.43 o                         
 -11   1   9          0.02         -2.32         2.59 o                         
 -10   1   9         30.60         39.63         4.51 o                         
  -9   1   9         16.19          7.48         2.70 o                         
  -8   1   9        330.49        336.56        11.68 o                         
  -7   1   9          1.07          3.61         1.32 o                         
  -6   1   9        121.79        117.78         5.08 o                         
  -5   1   9        442.15        414.60        11.70 o                         
  -4   1   9         44.07         63.73         2.82 o                         
  -3   1   9       1136.45       1028.39        28.59 o                         
  -2   1   9       4773.59       4826.00       138.79 o                         
  -1   1   9        486.67        533.10        11.40 o                         
   0   1   9        289.63        312.65         7.71 o                         
   1   1   9        103.17        111.86         2.87 o                         
   2   1   9        119.06        108.10         3.41 o                         
   3   1   9        198.32        215.28         4.33 o                         
   4   1   9         21.53         26.71         1.17 o                         
   5   1   9        332.14        388.09         8.40 o                         
   6   1   9        460.33        404.20         9.44 o                         
   7   1   9         68.76         57.00         2.65 o                         
   8   1   9        145.13        155.03         5.50 o                         
   9   1   9         12.05          9.85         1.61 o                         
  10   1   9         26.23         25.28         2.65 o                         
  11   1   9          1.95          2.29         3.45 o                         
 -11   2   9          1.83          1.06         2.62 o                         
 -10   2   9          0.24          0.64         2.45 o                         
  -9   2   9          0.68          1.26         2.17 o                         
  -8   2   9         13.31         16.12         2.97 o                         
  -7   2   9         16.69         21.48         2.08 o                         
  -6   2   9        237.89        223.08         7.75 o                         
  -5   2   9          6.64          7.91         1.04 o                         
  -4   2   9         21.08         20.76         1.44 o                         
  -3   2   9        522.29        524.33        12.81 o                         
  -2   2   9         90.96         81.43         2.50 o                         
  -1   2   9          5.70          5.47         0.87 o                         
   0   2   9        765.52        729.35        14.51 o                         
   1   2   9        458.96        461.36         9.25 o                         
   2   2   9       1082.33       1190.49        23.46 o                         
   3   2   9        208.59        194.77         4.12 o                         
   4   2   9          5.40          5.92         0.72 o                         
   5   2   9          0.01         -0.52         0.63 o                         
   6   2   9        249.96        258.35         6.56 o                         
   7   2   9        369.72        347.34         8.80 o                         
   8   2   9         57.94         53.58         3.50 o                         
   9   2   9         13.80         17.03         1.85 o                         
  10   2   9          0.28         -1.77         1.77 o                         
  11   2   9         24.21         21.83         6.38 o                         
 -11   3   9          0.06         -1.88         2.68 o                         
 -10   3   9          4.34          1.30         2.48 o                         
  -9   3   9         23.53         44.60         3.97 o                         
  -8   3   9         16.15         17.37         2.76 o                         
  -7   3   9         19.78         27.24         2.07 o                         
  -6   3   9         56.79         58.09         3.78 o                         
  -5   3   9         26.19         23.30         1.74 o                         
  -4   3   9         39.58         41.78         2.17 o                         
  -3   3   9         15.95         81.03         6.00 o                         
  -2   3   9       1098.26       1180.23        26.71 o                         
  -1   3   9        358.83        370.69         8.46 o                         
   0   3   9        311.25        297.77         6.69 o                         
   1   3   9         77.75         75.23         2.33 o                         
   2   3   9        145.03        128.19         3.89 o                         
   3   3   9          5.52         67.72        11.48 o                         
   4   3   9        631.34        625.26        13.71 o                         
   5   3   9          0.06         -0.21         0.73 o                         
   6   3   9         11.61         28.02         1.84 o                         
   7   3   9         58.15         43.71         2.48 o                         
   8   3   9         44.04         40.50         2.70 o                         
   9   3   9         51.74         64.74         3.97 o                         
  10   3   9          0.10         -0.42         1.97 o                         
  11   3   9         13.22          5.34         3.35 o                         
 -10   4   9          7.65         10.29         3.26 o                         
  -9   4   9          6.87          6.26         2.60 o                         
  -8   4   9          0.17         -2.09         2.09 o                         
  -7   4   9          0.86          1.66         1.88 o                         
  -6   4   9          2.08          1.68         1.11 o                         
  -5   4   9        182.85        191.72         6.24 o                         
  -4   4   9        141.65        129.99         5.19 o                         
  -3   4   9         65.36         66.53         2.77 o                         
  -2   4   9          6.31         13.00         1.13 o                         
  -1   4   9          6.77         11.73         1.00 o                         
   0   4   9          0.70          2.17         0.67 o                         
   1   4   9          0.34          1.36         0.72 o                         
   2   4   9        440.19        442.37         9.85 o                         
   3   4   9          0.88         -0.73         0.73 o                         
   4   4   9         34.54         35.14         2.30 o                         
   5   4   9          0.01         -0.28         0.76 o                         
   6   4   9          5.59          5.37         1.03 o                         
   7   4   9        444.88        423.99        11.45 o                         
   8   4   9         13.79         12.64         1.86 o                         
   9   4   9          6.34          4.65         2.26 o                         
  10   4   9          6.51          2.58         2.27 o                         
 -10   5   9          5.03          2.11         2.85 o                         
  -9   5   9          7.53          9.55         2.82 o                         
  -8   5   9          3.83          4.50         2.43 o                         
  -7   5   9          0.95          0.06         2.06 o                         
  -6   5   9         34.06         39.61         2.82 o                         
  -5   5   9          6.13          2.87         1.62 o                         
  -4   5   9         11.41         12.81         1.42 o                         
  -3   5   9          2.09          2.69         0.73 o                         
  -2   5   9        259.67        257.02         7.21 o                         
  -1   5   9         83.93         85.69         2.93 o                         
   0   5   9          5.58          7.72         0.98 o                         
   1   5   9          7.63          6.52         0.97 o                         
   2   5   9          1.52          1.89         0.95 o                         
   3   5   9        352.38        355.73         8.64 o                         
   4   5   9        397.35        378.34         9.88 o                         
   5   5   9        173.08        171.60         7.59 o                         
   6   5   9          3.71          5.79         1.43 o                         
   7   5   9          8.06          5.30         1.67 o                         
   8   5   9         11.12          8.32         2.63 o                         
   9   5   9         18.06         11.99         3.05 o                         
  10   5   9          0.40          0.01         2.56 o                         
  -9   6   9          3.02          1.73         2.75 o                         
  -8   6   9          0.70         -0.25         2.36 o                         
  -7   6   9          0.02         -0.96         2.10 o                         
  -6   6   9         72.75         89.12         6.12 o                         
  -5   6   9        384.87        361.89        12.02 o                         
  -4   6   9          9.46          5.16         1.77 o                         
  -3   6   9          0.89          4.82         1.43 o                         
  -2   6   9          0.01          1.77         1.26 o                         
  -1   6   9         10.86          9.57         1.51 o                         
   0   6   9         10.18         11.00         1.21 o                         
   1   6   9         58.82         64.14         3.46 o                         
   2   6   9        101.89         86.53         3.53 o                         
   3   6   9         10.31         17.68         1.88 o                         
   4   6   9        137.69        128.97         5.46 o                         
   5   6   9          1.39          3.30         1.55 o                         
   6   6   9          0.53         30.05         4.80 o                         
   7   6   9         22.09         16.13         2.68 o                         
   8   6   9          0.01         -1.40         2.36 o                         
   9   6   9          1.73          1.25         2.71 o                         
  -9   7   9          0.49         -1.67         2.80 o                         
  -8   7   9          0.86          6.52         3.39 o                         
  -7   7   9         11.34         10.79         4.28 o                         
  -6   7   9          1.76          2.21         2.52 o                         
  -5   7   9          6.76          9.88         2.08 o                         
  -4   7   9         19.20         23.40         2.76 o                         
  -3   7   9          9.20          6.98         2.11 o                         
  -2   7   9          3.19          1.19         1.74 o                         
  -1   7   9         16.77         14.59         1.93 o                         
   0   7   9          0.22          0.10         1.13 o                         
   1   7   9          7.39          6.18         2.13 o                         
   2   7   9        191.34        162.00         7.51 o                         
   3   7   9        558.21        538.66        21.18 o                         
   4   7   9        105.80        117.15         8.91 o                         
   5   7   9          1.58          0.47         1.88 o                         
   6   7   9         14.85         13.65         2.64 o                         
   7   7   9          1.40          0.64         2.06 o                         
   8   7   9          0.41         -2.28         2.28 o                         
  -8   8   9          0.40          2.09         3.30 o                         
  -7   8   9          1.98          4.44         3.29 o                         
  -6   8   9         10.09          5.03         2.97 o                         
  -5   8   9        113.35        104.20         7.69 o                         
  -4   8   9          1.08         -0.36         2.22 o                         
  -3   8   9          2.25          3.90         2.04 o                         
  -2   8   9         11.93          8.90         2.33 o                         
  -1   8   9         56.07         63.15         4.95 o                         
   0   8   9          1.76          1.60         2.19 o                         
   1   8   9          1.63          1.60         2.19 o                         
   2   8   9         37.60         43.57         4.30 o                         
   3   8   9         39.81         37.44         4.68 o                         
   4   8   9         28.21         23.05         3.63 o                         
   5   8   9          5.82          7.43         2.56 o                         
   6   8   9          4.56          2.40         2.32 o                         
   7   8   9          0.66         -0.55         2.35 o                         
  -6   9   9          0.71          5.82         3.29 o                         
  -5   9   9          6.30          7.32         3.36 o                         
  -4   9   9          8.30          9.98         3.54 o                         
  -3   9   9          4.25          8.60         2.40 o                         
  -2   9   9          2.27          3.36         2.17 o                         
  -1   9   9         48.46         37.44         5.82 o                         
   0   9   9         13.54         12.86         2.82 o                         
   1   9   9          1.37         -1.65         2.17 o                         
   2   9   9          4.15          1.72         2.48 o                         
   3   9   9         43.00         40.48         4.49 o                         
   4   9   9         23.77         22.14         3.79 o                         
   5   9   9          5.37          0.60         2.71 o                         
   6   9   9          0.24          5.97         2.80 o                         
  -5  10   9          0.66          5.74         8.61 o                         
  -4  10   9          0.04         -2.01         3.13 o                         
  -3  10   9          1.21          2.01         2.66 o                         
  -2  10   9          0.10          2.33         2.24 o                         
  -1  10   9          0.00         -2.35         2.36 o                         
   0  10   9         12.20          8.39         3.05 o                         
   1  10   9         14.24         13.54         3.27 o                         
   2  10   9          3.18         -0.28         2.87 o                         
   3  10   9         27.29         32.94         4.73 o                         
   4  10   9          1.89         -1.24         2.86 o                         
   0  11   9          6.85         13.11         3.58 o                         
 -11   0  10         37.30         38.26         6.75 o                         
 -10   0  10          5.36          2.69         3.81 o                         
  -9   0  10         36.62         34.37         5.51 o                         
  -8   0  10        153.33        185.12        12.87 o                         
  -7   0  10        246.69        263.82        12.07 o                         
  -6   0  10        576.85        591.28        28.49 o                         
  -5   0  10         68.17         67.53         4.19 o                         
  -4   0  10          6.21          8.97         1.03 o                         
  -3   0  10       1410.41       1365.77        61.93 o                         
  -2   0  10        151.78        155.72         8.75 o                         
  -1   0  10        199.75        210.93        11.85 o                         
   0   0  10       1654.70       1597.02        43.89 o                         
   1   0  10       1138.84       1151.21        29.93 o                         
   2   0  10        280.29        274.61         8.63 o                         
   3   0  10          9.69         13.45         1.95 o                         
   4   0  10         52.10         55.52         3.06 o                         
   5   0  10         47.86         43.36         2.67 o                         
   6   0  10        714.52        656.73        20.80 o                         
   7   0  10        963.52        970.08        32.43 o                         
   8   0  10         45.23         54.02         4.58 o                         
   9   0  10          2.94          1.86         1.82 o                         
  10   0  10         54.08         84.71        11.68 o                         
  11   0  10        102.18         99.65        13.23 o                         
 -11   1  10          0.18          5.20         3.55 o                         
 -10   1  10          2.16          4.45         2.71 o                         
  -9   1  10          2.27          5.25         2.45 o                         
  -8   1  10         28.13         34.09         2.74 o                         
  -7   1  10         10.35         14.06         1.29 o                         
  -6   1  10          0.32         -0.95         1.36 o                         
  -5   1  10          5.24          3.26         0.91 o                         
  -4   1  10          3.38          4.41         0.80 o                         
  -3   1  10         59.90         61.40         2.74 o                         
  -2   1  10         26.14         37.41         1.77 o                         
  -1   1  10         12.19         10.15         0.72 o                         
   0   1  10         15.75         17.42         1.00 o                         
   1   1  10        538.92        530.91        10.56 o                         
   2   1  10         81.79         78.36         2.50 o                         
   3   1  10        229.96        252.65         5.55 o                         
   4   1  10        232.73        245.14         5.46 o                         
   5   1  10         13.26         14.16         1.09 o                         
   6   1  10          4.11          5.70         1.02 o                         
   7   1  10         13.22         12.47         1.46 o                         
   8   1  10          2.42          2.05         1.39 o                         
   9   1  10          7.17          4.36         1.47 o                         
  10   1  10          1.28          1.35         1.97 o                         
  11   1  10         20.29         22.77         5.14 o                         
 -11   2  10         12.85          9.95         3.37 o                         
 -10   2  10          0.04          0.91         2.36 o                         
  -9   2  10          5.53          6.95         2.47 o                         
  -8   2  10         20.29         26.83         3.15 o                         
  -7   2  10        111.07        101.85         4.71 o                         
  -6   2  10        329.16        341.67        10.15 o                         
  -5   2  10         15.22         16.53         1.61 o                         
  -4   2  10          0.23         -0.11         0.78 o                         
  -3   2  10        303.14        312.47         8.31 o                         
  -2   2  10         51.66         40.56         1.96 o                         
  -1   2  10         86.78         78.41         2.55 o                         
   0   2  10         95.33        108.73         2.90 o                         
   1   2  10         26.09         25.58         1.16 o                         
   2   2  10        162.25        158.17         4.14 o                         
   3   2  10          0.35         -0.14         0.73 o                         
   4   2  10         63.58         54.08         1.76 o                         
   5   2  10        105.31        108.72         3.23 o                         
   6   2  10         15.98         14.41         1.26 o                         
   7   2  10        234.45        222.70         8.00 o                         
   8   2  10         27.99         27.39         2.76 o                         
   9   2  10         49.89         44.85         2.97 o                         
  10   2  10          4.24          2.64         2.13 o                         
  11   2  10         47.42         44.00         6.49 o                         
 -11   3  10          0.50         -2.75         2.75 o                         
 -10   3  10          4.89         -0.91         2.57 o                         
  -9   3  10          0.02          2.44         2.17 o                         
  -8   3  10         21.21         29.20         4.26 o                         
  -7   3  10         14.75         14.51         1.81 o                         
  -6   3  10         13.51         13.48         1.70 o                         
  -5   3  10         19.74         21.23         1.63 o                         
  -4   3  10          4.34          4.31         1.11 o                         
  -3   3  10         25.13         23.81         2.01 o                         
  -2   3  10          7.83          7.54         0.98 o                         
  -1   3  10         89.54         87.83         3.10 o                         
   0   3  10          0.90          0.14         0.56 o                         
   1   3  10        142.95        138.73         3.73 o                         
   2   3  10        166.95        170.09         4.66 o                         
   3   3  10         66.41         70.15         2.58 o                         
   4   3  10        647.43        659.15        14.40 o                         
   5   3  10         41.84         51.10         2.55 o                         
   6   3  10         43.84         43.50         2.19 o                         
   7   3  10         47.90         40.46         3.18 o                         
   8   3  10          8.50          2.95         1.40 o                         
   9   3  10         10.81          7.02         2.24 o                         
  10   3  10          9.27          5.23         2.38 o                         
 -10   4  10          1.60          2.44         2.64 o                         
  -9   4  10         14.20         16.15         3.06 o                         
  -8   4  10         25.88         24.62         3.28 o                         
  -7   4  10         54.24         53.75         4.29 o                         
  -6   4  10        152.42        149.30         5.35 o                         
  -5   4  10         22.01         22.58         1.77 o                         
  -4   4  10         84.19         83.63         3.70 o                         
  -3   4  10         74.39         81.74         3.90 o                         
  -2   4  10         65.37         67.72         2.77 o                         
  -1   4  10         15.99         15.80         1.23 o                         
   0   4  10        155.96        124.58         3.58 o                         
   1   4  10         64.79         65.02         3.24 o                         
   2   4  10          0.04          0.37         0.71 o                         
   3   4  10         71.74         77.28         3.08 o                         
   4   4  10         63.72         66.39         2.91 o                         
   5   4  10         88.98         87.86         4.66 o                         
   6   4  10        250.08        213.85         6.55 o                         
   7   4  10          0.04         -0.15         1.25 o                         
   8   4  10        162.81        163.04         6.44 o                         
   9   4  10        102.59        114.48         6.63 o                         
  10   4  10          1.66          1.22         2.14 o                         
 -10   5  10          0.20         -2.50         2.50 o                         
  -9   5  10          0.12         -1.26         2.35 o                         
  -8   5  10          2.97          1.99         2.29 o                         
  -7   5  10         21.45         25.96         3.46 o                         
  -6   5  10         20.46         23.45         2.20 o                         
  -5   5  10         38.71         37.56         3.14 o                         
  -4   5  10        100.56         99.11         3.79 o                         
  -3   5  10        108.32        109.02         3.94 o                         
  -2   5  10        309.63        337.28         9.06 o                         
  -1   5  10          0.84         -0.08         0.74 o                         
   0   5  10          5.01          2.82         0.88 o                         
   1   5  10         77.22         80.16         3.02 o                         
   2   5  10        249.08        250.84         6.90 o                         
   3   5  10         46.17         49.81         2.70 o                         
   4   5  10        217.68        200.44         6.22 o                         
   5   5  10        290.55        292.71         8.66 o                         
   6   5  10         10.99          9.72         2.08 o                         
   7   5  10         80.33         76.24         3.94 o                         
   8   5  10          6.91          2.94         2.07 o                         
   9   5  10          1.27          3.75         2.30 o                         
  10   5  10          0.00         -1.86         2.40 o                         
  -9   6  10          9.12         12.85         3.17 o                         
  -8   6  10          3.81         -1.55         2.38 o                         
  -7   6  10          6.71          6.53         2.47 o                         
  -6   6  10         47.39         54.36         4.99 o                         
  -5   6  10          0.04          2.09         2.01 o                         
  -4   6  10         83.43         87.17         4.76 o                         
  -3   6  10          7.16          6.66         1.74 o                         
  -2   6  10        159.80        172.92         6.12 o                         
  -1   6  10         13.89         13.65         1.37 o                         
   0   6  10         42.53         36.89         2.40 o                         
   1   6  10          0.03         -0.95         0.95 o                         
   2   6  10        224.54        215.97         6.79 o                         
   3   6  10        168.12        156.04         6.30 o                         
   4   6  10          9.08          9.01         1.61 o                         
   5   6  10          2.60          3.81         1.70 o                         
   6   6  10         64.16         63.48         5.86 o                         
   7   6  10          1.34          1.88         1.94 o                         
   8   6  10         47.16         38.73         5.54 o                         
   9   6  10         28.60         25.41         3.81 o                         
  -8   7  10          1.02          1.82         2.80 o                         
  -7   7  10          4.23          9.82         3.17 o                         
  -6   7  10         70.41         75.16         8.38 o                         
  -5   7  10         19.75         25.66         2.88 o                         
  -4   7  10        134.54        130.34         6.77 o                         
  -3   7  10          5.74          6.08         2.12 o                         
  -2   7  10         23.99         28.71         3.20 o                         
  -1   7  10          0.36         -0.46         1.63 o                         
   0   7  10          5.73          7.14         1.87 o                         
   1   7  10         29.88         31.59         3.41 o                         
   2   7  10         27.95         20.80         3.83 o                         
   3   7  10          5.60          3.27         2.27 o                         
   4   7  10        203.67        201.17         9.78 o                         
   5   7  10         72.73         73.03         5.06 o                         
   6   7  10         17.04         22.12         3.18 o                         
   7   7  10          0.37         -1.96         2.20 o                         
   8   7  10          2.20          1.67         2.51 o                         
  -7   8  10          0.01          0.87         3.40 o                         
  -6   8  10          3.22          2.88         3.04 o                         
  -5   8  10          0.00          2.76         2.78 o                         
  -4   8  10         10.47         10.09         2.96 o                         
  -3   8  10         39.77         31.90         3.42 o                         
  -2   8  10         77.48         68.86         4.85 o                         
  -1   8  10         85.48         88.50         7.20 o                         
   0   8  10        201.33        208.23        10.91 o                         
   1   8  10          5.55          2.62         2.36 o                         
   2   8  10         57.75         46.01         4.83 o                         
   3   8  10          3.53          1.37         2.42 o                         
   4   8  10         31.49         34.65         4.40 o                         
   5   8  10         16.76         23.07         3.75 o                         
   6   8  10          1.00         -2.18         2.18 o                         
   7   8  10          3.30          5.00         2.58 o                         
  -6   9  10         12.65          8.31         4.80 o                         
  -5   9  10          0.00         -0.15         3.02 o                         
  -4   9  10         11.27          8.71         2.45 o                         
  -3   9  10          4.40          4.93         2.15 o                         
  -2   9  10          4.50          4.14         2.37 o                         
  -1   9  10          0.01          2.29         2.16 o                         
   0   9  10          7.64          0.31         2.36 o                         
   1   9  10         17.76         19.48         3.32 o                         
   2   9  10         22.40         16.95         4.37 o                         
   3   9  10          0.54         -0.71         2.49 o                         
   4   9  10         49.81         58.16         5.75 o                         
   5   9  10          5.77          4.27         3.36 o                         
   6   9  10          0.37          0.59         4.56 o                         
  -4  10  10          7.49          1.45         3.05 o                         
  -3  10  10         28.13         23.40         4.81 o                         
  -2  10  10          7.16          7.49         2.56 o                         
  -1  10  10         13.75         13.55         3.26 o                         
   0  10  10         16.46         20.75         3.68 o                         
   1  10  10          1.41          1.44         2.93 o                         
   2  10  10          2.85          4.58         5.51 o                         
   3  10  10         11.39         16.25         3.83 o                         
   4  10  10         25.18         33.92         4.97 o                         
 -11   1  11         10.94         18.32         3.89 o                         
 -10   1  11          7.49          9.64         3.06 o                         
  -9   1  11          0.20          1.15         2.22 o                         
  -8   1  11         21.90         25.29         2.45 o                         
  -7   1  11        168.42        172.13         6.10 o                         
  -6   1  11          0.02         -0.44         1.25 o                         
  -5   1  11         83.29         79.56         3.29 o                         
  -4   1  11          8.05         17.41         1.77 o                         
  -3   1  11        185.56        185.74         8.69 o                         
  -2   1  11         94.71        114.07         6.08 o                         
  -1   1  11        945.02       1006.73        22.82 o                         
   0   1  11        245.45        254.48         6.03 o                         
   1   1  11        451.71        463.52         9.37 o                         
   2   1  11        137.66        149.05         3.79 o                         
   3   1  11        216.00        215.29         5.91 o                         
   4   1  11        131.52        138.00         3.64 o                         
   5   1  11        257.53        270.21         6.71 o                         
   6   1  11        509.59        455.50        11.32 o                         
   7   1  11       1167.58       1156.21        29.39 o                         
   8   1  11        101.88        102.92         4.22 o                         
   9   1  11          3.66          3.07         1.70 o                         
  10   1  11          0.01         -2.42         2.42 o                         
  11   1  11          1.98          1.03         4.56 o                         
 -11   2  11          7.36         10.63         3.15 o                         
 -10   2  11          4.97          1.04         2.55 o                         
  -9   2  11         24.61         25.04         3.56 o                         
  -8   2  11          0.65          1.18         1.91 o                         
  -7   2  11         42.49         51.71         3.07 o                         
  -6   2  11         34.74         34.84         2.13 o                         
  -5   2  11          6.00          4.59         1.04 o                         
  -4   2  11         19.95         17.57         1.72 o                         
  -3   2  11        139.21        136.26         5.74 o                         
  -2   2  11         43.09         53.26         1.93 o                         
  -1   2  11        253.89        266.23         6.53 o                         
   0   2  11        254.77        281.62         6.39 o                         
   1   2  11         19.31         32.68         1.84 o                         
   2   2  11          7.49          9.77         0.91 o                         
   3   2  11        302.04        340.47         7.78 o                         
   4   2  11         59.77         58.14         2.24 o                         
   5   2  11        122.70        130.93         3.71 o                         
   6   2  11          9.12          7.94         1.15 o                         
   7   2  11         14.14         18.90         1.93 o                         
   8   2  11          8.54          6.86         1.74 o                         
   9   2  11         62.70         61.47         4.68 o                         
  10   2  11         15.15         16.42         3.42 o                         
 -10   3  11          1.34          0.89         2.66 o                         
  -9   3  11          1.08          3.09         2.32 o                         
  -8   3  11          9.59          9.49         2.40 o                         
  -7   3  11         13.58         10.85         1.56 o                         
  -6   3  11         34.94         38.87         2.39 o                         
  -5   3  11          0.65          0.76         1.01 o                         
  -4   3  11        160.74        160.70         5.59 o                         
  -3   3  11        361.22        357.17        10.03 o                         
  -2   3  11        571.03        551.71        12.96 o                         
  -1   3  11        215.54        217.79         6.41 o                         
   0   3  11         54.25         45.40         1.90 o                         
   1   3  11         19.51         20.55         1.11 o                         
   2   3  11         12.85          9.59         0.98 o                         
   3   3  11        191.01        183.20         5.04 o                         
   4   3  11        161.39        179.38         5.33 o                         
   5   3  11        104.32        115.37         3.24 o                         
   6   3  11          3.84          1.77         0.94 o                         
   7   3  11        230.68        233.35         7.73 o                         
   8   3  11          6.76          8.32         1.88 o                         
   9   3  11         12.70         12.14         2.59 o                         
  10   3  11          7.48          9.20         3.03 o                         
 -10   4  11         10.53          8.37         3.87 o                         
  -9   4  11         15.58         16.51         3.12 o                         
  -8   4  11          0.35          0.69         2.04 o                         
  -7   4  11          0.31         -0.13         1.66 o                         
  -6   4  11         57.97         63.73         3.48 o                         
  -5   4  11        247.32        245.06         8.43 o                         
  -4   4  11         32.56         28.88         2.00 o                         
  -3   4  11         55.69         49.59         2.56 o                         
  -2   4  11         33.21         43.29         2.35 o                         
  -1   4  11          0.89          1.52         0.68 o                         
   0   4  11         23.31         14.39         1.47 o                         
   1   4  11         23.35         21.54         1.51 o                         
   2   4  11         31.80         30.21         1.97 o                         
   3   4  11         41.89         40.00         2.18 o                         
   4   4  11         68.76         71.14         3.03 o                         
   5   4  11         50.65         50.34         2.47 o                         
   6   4  11          9.02          4.96         1.50 o                         
   7   4  11         28.14         30.05         2.37 o                         
   8   4  11         10.80          9.53         2.20 o                         
   9   4  11          0.80         -0.51         2.35 o                         
  10   4  11          5.10          1.77         2.77 o                         
 -10   5  11          0.32          1.82         2.77 o                         
  -9   5  11          0.80         -1.23         2.42 o                         
  -8   5  11          9.73         12.63         3.28 o                         
  -7   5  11         45.09         48.78         4.38 o                         
  -6   5  11         16.39         26.55         2.48 o                         
  -5   5  11          1.02          0.58         1.35 o                         
  -4   5  11          0.04          0.45         1.15 o                         
  -3   5  11        170.40        180.12         6.84 o                         
  -2   5  11        157.81        158.98         5.11 o                         
  -1   5  11          0.41         -0.22         0.78 o                         
   0   5  11         35.50         40.70         2.07 o                         
   1   5  11          0.00         -0.81         0.81 o                         
   2   5  11         49.50         38.58         2.29 o                         
   3   5  11        312.25        290.13         8.82 o                         
   4   5  11        192.25        191.53         7.02 o                         
   5   5  11         59.29         51.42         3.38 o                         
   6   5  11          2.84          2.03         1.70 o                         
   7   5  11         19.40         23.22         3.20 o                         
   8   5  11          9.04          5.97         2.13 o                         
   9   5  11         23.38         17.74         2.99 o                         
  -9   6  11          5.97          7.19         2.85 o                         
  -8   6  11          2.67          0.46         2.49 o                         
  -7   6  11         12.13         19.40         3.80 o                         
  -6   6  11         25.13         27.60         3.35 o                         
  -5   6  11        449.86        444.38        16.25 o                         
  -4   6  11         45.31         39.63         3.48 o                         
  -3   6  11        219.88        197.15         7.66 o                         
  -2   6  11        103.27         81.35         3.41 o                         
  -1   6  11         42.35         38.96         2.19 o                         
   0   6  11         36.82         40.95         2.66 o                         
   1   6  11          0.01         -1.03         1.03 o                         
   2   6  11         15.74         17.37         1.76 o                         
   3   6  11         29.10         24.36         2.29 o                         
   4   6  11        407.75        444.32        15.30 o                         
   5   6  11        105.84        106.12         5.31 o                         
   6   6  11          0.97          1.19         2.07 o                         
   7   6  11         13.82         11.26         2.54 o                         
   8   6  11        106.02        105.79         6.62 o                         
   9   6  11          7.54          3.03         2.72 o                         
  -8   7  11          1.25         -0.82         2.86 o                         
  -7   7  11          1.63         -1.06         2.63 o                         
  -6   7  11          0.29         -1.87         2.36 o                         
  -5   7  11          0.02          0.45         1.63 o                         
  -4   7  11         27.58         21.19         2.91 o                         
  -3   7  11          0.06         -1.06         1.77 o                         
  -2   7  11          3.27         -0.88         1.73 o                         
  -1   7  11          2.44          0.65         1.74 o                         
   0   7  11         38.08         34.33         3.02 o                         
   1   7  11          4.50          3.13         1.52 o                         
   2   7  11          6.10          6.64         1.84 o                         
   3   7  11        160.85        136.64         6.79 o                         
   4   7  11        178.77        176.14        10.10 o                         
   5   7  11          8.90          8.03         2.29 o                         
   6   7  11          1.21          1.77         2.38 o                         
   7   7  11          4.22         -0.17         2.27 o                         
   8   7  11          0.46          0.48         3.32 o                         
  -7   8  11          2.82          2.64         3.15 o                         
  -6   8  11          1.09          6.58         3.27 o                         
  -5   8  11         63.67         58.97         5.54 o                         
  -4   8  11          2.53         -0.89         1.85 o                         
  -3   8  11         54.60         43.05         6.46 o                         
  -2   8  11         53.07         39.51         3.98 o                         
  -1   8  11          0.08         -1.76         1.76 o                         
   0   8  11          0.75         -2.02         2.02 o                         
   1   8  11         32.58         24.88         3.57 o                         
   2   8  11         14.98         11.03         2.89 o                         
   3   8  11         11.07         15.86         3.35 o                         
   4   8  11         30.47         39.80         4.49 o                         
   5   8  11          0.01         -2.27         2.27 o                         
   6   8  11          0.20         -1.83         2.25 o                         
   7   8  11          0.03          0.20         2.78 o                         
  -6   9  11          0.63          4.79         3.51 o                         
  -5   9  11          3.71          8.45         3.59 o                         
  -4   9  11          0.39          1.43         2.05 o                         
  -3   9  11         50.88         52.06         6.50 o                         
  -2   9  11         18.99         24.97         3.18 o                         
  -1   9  11          7.49          6.58         2.49 o                         
   0   9  11          0.94         -1.16         2.37 o                         
   1   9  11          1.24         -2.04         3.08 o                         
   2   9  11          4.30         -0.15         2.51 o                         
   3   9  11         32.33         23.29         3.98 o                         
   4   9  11         28.52         24.25         4.15 o                         
   5   9  11          0.93         -3.64         3.64 o                         
  -3  10  11          0.44          3.60         2.29 o                         
  -2  10  11          0.09         -1.52         2.09 o                         
  -1  10  11          0.11          1.03         2.56 o                         
   0  10  11          0.56         -1.56         2.70 o                         
   1  10  11          5.77          2.49         2.95 o                         
   2  10  11         12.61         21.04         4.67 o                         
   3  10  11         31.64         30.94         6.37 o                         
 -11   0  12          0.44         -5.40         5.40 o                         
 -10   0  12          3.57          2.24         3.71 o                         
  -9   0  12         20.56         22.34         5.83 o                         
  -8   0  12          0.00          4.09         3.07 o                         
  -7   0  12          0.38          2.70         3.07 o                         
  -6   0  12        331.56        417.08        17.54 o                         
  -5   0  12        344.75        310.90        12.07 o                         
  -4   0  12        227.31        212.49        23.57 o                         
  -3   0  12        470.56        543.11        46.20 o                         
  -2   0  12       2110.71       1980.20       118.71 o                         
  -1   0  12       1115.20       1110.84        38.89 o                         
   0   0  12         19.21         17.93         1.57 o                         
   1   0  12         19.91         19.76         2.33 o                         
   2   0  12         75.39         75.33         4.63 o                         
   3   0  12          4.85         18.09         1.89 o                         
   4   0  12        513.39        512.10        15.82 o                         
   5   0  12         14.41         10.81         1.97 o                         
   6   0  12        265.57        276.72        12.02 o                         
   7   0  12         76.81         73.26         4.86 o                         
   8   0  12          3.21         13.76         2.98 o                         
   9   0  12         30.80         39.36         4.99 o                         
  10   0  12          8.58          7.65         6.20 o                         
 -11   1  12          1.25         -2.66         2.66 o                         
 -10   1  12          4.32          0.63         2.85 o                         
  -9   1  12          1.71          2.14         2.15 o                         
  -8   1  12          9.76          5.93         1.70 o                         
  -7   1  12         18.22         16.06         2.60 o                         
  -6   1  12        104.83        105.00         4.01 o                         
  -5   1  12        177.77        160.00         4.91 o                         
  -4   1  12          0.94          0.20         0.97 o                         
  -3   1  12         12.80         11.28         1.68 o                         
  -2   1  12        118.55        108.28         4.28 o                         
  -1   1  12         96.76         92.24         2.79 o                         
   0   1  12         15.88         13.69         0.98 o                         
   1   1  12          0.65          1.25         0.44 o                         
   2   1  12         17.13         22.32         1.33 o                         
   3   1  12        492.36        510.99        11.78 o                         
   4   1  12         43.02         51.48         2.07 o                         
   5   1  12         16.10         17.79         1.40 o                         
   6   1  12         34.24         37.28         2.00 o                         
   7   1  12          6.08          8.16         1.36 o                         
   8   1  12          2.98          2.10         2.35 o                         
   9   1  12          2.78          4.10         2.00 o                         
  10   1  12          0.41         -2.32         2.32 o                         
 -10   2  12          1.38          3.61         2.46 o                         
  -9   2  12          5.45          1.76         2.35 o                         
  -8   2  12          2.84          1.92         2.57 o                         
  -7   2  12          1.64          1.55         1.32 o                         
  -6   2  12        342.42        344.57         9.64 o                         
  -5   2  12        169.58        163.69         5.57 o                         
  -4   2  12        308.75        277.00         8.67 o                         
  -3   2  12         94.56        100.81         4.23 o                         
  -2   2  12        802.45        730.42        18.58 o                         
  -1   2  12        428.92        406.04        10.28 o                         
   0   2  12          7.08          4.24         0.79 o                         
   1   2  12         56.42         60.48         2.14 o                         
   2   2  12         66.26         70.99         2.60 o                         
   3   2  12        333.52        345.66         8.69 o                         
   4   2  12         39.83         32.54         1.98 o                         
   5   2  12        169.79        170.56         4.90 o                         
   6   2  12        183.61        161.88         4.87 o                         
   7   2  12          4.36          4.85         1.16 o                         
   8   2  12          2.47          0.61         1.51 o                         
   9   2  12          0.03         -1.10         1.76 o                         
  10   2  12          0.09         -2.33         2.33 o                         
 -10   3  12         11.49         15.03         4.42 o                         
  -9   3  12          4.07          0.96         3.12 o                         
  -8   3  12         11.29          8.25         2.30 o                         
  -7   3  12         10.42          6.90         1.76 o                         
  -6   3  12        220.69        234.34         7.25 o                         
  -5   3  12        384.21        367.00        11.38 o                         
  -4   3  12         69.20         71.73         3.02 o                         
  -3   3  12          9.18         21.74         1.58 o                         
  -2   3  12          7.26          7.28         0.94 o                         
  -1   3  12          8.98          7.92         1.06 o                         
   0   3  12          0.64         19.22         1.58 o                         
   1   3  12          6.17          4.28         0.78 o                         
   2   3  12        240.42        246.24         6.23 o                         
   3   3  12        235.80        231.20         6.33 o                         
   4   3  12         82.48         88.75         3.70 o                         
   5   3  12         38.27         35.86         1.78 o                         
   6   3  12        117.53        116.66         5.33 o                         
   7   3  12          8.83          6.45         1.83 o                         
   8   3  12         11.44          6.61         2.02 o                         
   9   3  12          1.34          5.53         2.38 o                         
  10   3  12          5.15          2.22         2.94 o                         
 -10   4  12          7.64         10.82         3.16 o                         
  -9   4  12          0.45          2.89         2.51 o                         
  -8   4  12          5.10          4.26         2.46 o                         
  -7   4  12          0.98          0.61         1.84 o                         
  -6   4  12         49.56         50.21         3.15 o                         
  -5   4  12         51.24         57.73         3.45 o                         
  -4   4  12        109.80         94.23         3.80 o                         
  -3   4  12          0.09          0.20         0.94 o                         
  -2   4  12        369.77        357.27         9.35 o                         
  -1   4  12          1.00         -0.10         0.87 o                         
   0   4  12          5.40          7.02         0.98 o                         
   1   4  12         11.07          9.15         1.07 o                         
   2   4  12        266.34        252.11         6.53 o                         
   3   4  12        799.04        745.86        17.13 o                         
   4   4  12         41.91         44.67         2.56 o                         
   5   4  12         42.77         37.79         2.39 o                         
   6   4  12         22.26         11.96         1.62 o                         
   7   4  12          7.45          6.62         1.84 o                         
   8   4  12         13.16          9.82         2.19 o                         
   9   4  12         74.69         70.78         5.22 o                         
  10   4  12          4.21          2.18         2.80 o                         
  -9   5  12          0.37         -2.35         2.35 o                         
  -8   5  12          1.03          3.46         2.29 o                         
  -7   5  12          0.13          2.08         2.72 o                         
  -6   5  12          2.09         -0.06         2.22 o                         
  -5   5  12          6.67          1.13         1.57 o                         
  -4   5  12         57.62         58.64         3.19 o                         
  -3   5  12         53.46         52.95         2.89 o                         
  -2   5  12         20.11         19.53         2.00 o                         
  -1   5  12          8.62          8.48         1.16 o                         
   0   5  12         15.58         19.77         1.49 o                         
   1   5  12         11.69          5.50         1.20 o                         
   2   5  12        105.26         90.61         4.03 o                         
   3   5  12         37.92         37.62         3.59 o                         
   4   5  12         57.04         58.87         4.46 o                         
   5   5  12          1.83         -1.35         1.54 o                         
   6   5  12         36.74         37.14         3.37 o                         
   7   5  12          4.71          5.67         1.95 o                         
   8   5  12         20.37         23.07         3.30 o                         
   9   5  12         21.94         17.81         5.01 o                         
  -9   6  12          0.25          1.75         2.61 o                         
  -8   6  12          0.55         -2.49         2.49 o                         
  -7   6  12          0.15         -2.08         2.22 o                         
  -6   6  12          4.94         24.72         4.47 o                         
  -5   6  12          1.05         -1.49         1.49 o                         
  -4   6  12         30.85         30.67         2.81 o                         
  -3   6  12         12.27         26.39         2.62 o                         
  -2   6  12        146.19        152.60         5.42 o                         
  -1   6  12        249.47        248.29         7.28 o                         
   0   6  12        150.10        153.13         5.34 o                         
   1   6  12         22.19         18.74         1.89 o                         
   2   6  12        121.33        113.39         4.67 o                         
   3   6  12         10.30         12.38         2.21 o                         
   4   6  12         47.25         55.32         5.40 o                         
   5   6  12          1.99          4.02         2.01 o                         
   6   6  12          2.47          4.05         2.01 o                         
   7   6  12          0.71         -1.80         1.89 o                         
   8   6  12          0.87          2.29         2.29 o                         
  -8   7  12          0.28          0.50         2.76 o                         
  -7   7  12          0.14         -2.07         2.88 o                         
  -6   7  12          3.29          3.15         3.65 o                         
  -5   7  12          0.02          0.91         2.18 o                         
  -4   7  12          8.53          7.16         2.20 o                         
  -3   7  12         38.79         36.03         5.31 o                         
  -2   7  12         41.83         59.31         7.44 o                         
  -1   7  12         40.80         42.75         4.47 o                         
   0   7  12          5.40          5.57         1.96 o                         
   1   7  12         17.70         19.86         2.65 o                         
   2   7  12         72.59         80.25         5.09 o                         
   3   7  12          7.10         11.51         2.99 o                         
   4   7  12          0.30         -0.25         1.91 o                         
   5   7  12          0.41         -0.51         1.91 o                         
   6   7  12         15.26         14.85         2.72 o                         
   7   7  12          2.19         -2.27         2.27 o                         
   8   7  12          4.76         15.85         7.84 o                         
  -7   8  12          0.78         -2.67         2.67 o                         
  -6   8  12          0.93         -2.84         2.84 o                         
  -5   8  12          0.90          0.41         2.75 o                         
  -4   8  12          5.17          4.71         2.28 o                         
  -3   8  12         34.52         36.48         3.67 o                         
  -2   8  12         20.23         16.54         2.77 o                         
  -1   8  12         63.22         63.31         4.58 o                         
   0   8  12         15.82         16.81         3.05 o                         
   1   8  12          1.66         -2.19         2.19 o                         
   2   8  12          0.29         -2.39         2.39 o                         
   3   8  12         31.50         18.34         3.68 o                         
   4   8  12          7.70          2.50         2.83 o                         
   5   8  12         16.77          8.39         3.13 o                         
   6   8  12         59.42         61.55        10.69 o                         
  -5   9  12          3.00          0.32         3.56 o                         
  -4   9  12          2.30         -1.97         2.88 o                         
  -3   9  12          2.70          0.75         2.20 o                         
  -2   9  12          7.75          6.92         3.14 o                         
  -1   9  12          2.91          3.85         2.69 o                         
   0   9  12         12.91         20.21         4.41 o                         
   1   9  12         15.84         17.24         3.58 o                         
   2   9  12          0.77          0.03         2.55 o                         
   3   9  12          6.75         10.14         3.35 o                         
   4   9  12          2.00          1.15         3.03 o                         
   5   9  12          0.26         -3.44         3.44 o                         
  -3  10  12         12.64         10.63         2.96 o                         
  -2  10  12          0.03          1.40         2.35 o                         
  -1  10  12          1.84          0.76         2.30 o                         
   0  10  12          1.73         -0.24         2.76 o                         
   1  10  12         14.35         13.65         3.67 o                         
   2  10  12          3.32          2.26         3.12 o                         
 -10   1  13          1.56          0.76         2.76 o                         
  -9   1  13          0.19          0.39         2.17 o                         
  -8   1  13         12.63         11.42         2.48 o                         
  -7   1  13         47.78         48.43         3.09 o                         
  -6   1  13          9.62          8.52         1.39 o                         
  -5   1  13         15.08         17.99         1.61 o                         
  -4   1  13         30.99         35.68         2.83 o                         
  -3   1  13         53.74         50.26         2.95 o                         
  -2   1  13        216.90        223.73         7.13 o                         
  -1   1  13        147.35        142.47         4.61 o                         
   0   1  13       1640.42       1646.19        35.71 o                         
   1   1  13        357.51        395.77         8.29 o                         
   2   1  13        111.76         98.54         2.95 o                         
   3   1  13         51.92         58.28         2.15 o                         
   4   1  13        312.00        286.66         6.92 o                         
   5   1  13          2.14          2.68         1.04 o                         
   6   1  13        143.61        130.80         7.03 o                         
   7   1  13         11.56          5.23         1.64 o                         
   8   1  13          2.42          2.46         2.03 o                         
   9   1  13          9.52          7.19         2.48 o                         
  10   1  13          3.77          0.82         2.67 o                         
 -10   2  13          0.08          0.36         2.31 o                         
  -9   2  13          2.35          1.43         2.22 o                         
  -8   2  13         16.35         18.93         2.67 o                         
  -7   2  13          1.75          2.91         1.35 o                         
  -6   2  13        138.88        139.22         5.59 o                         
  -5   2  13         33.80         37.20         2.68 o                         
  -4   2  13        229.71        217.77        10.14 o                         
  -3   2  13          1.19          1.09         1.18 o                         
  -2   2  13          2.78          3.54         0.89 o                         
  -1   2  13         32.25         32.26         1.78 o                         
   0   2  13          1.50         -0.30         0.64 o                         
   1   2  13        115.28        108.21         4.39 o                         
   2   2  13        293.98        279.16         6.89 o                         
   3   2  13          2.46          4.44         0.99 o                         
   4   2  13         74.33         81.66         3.08 o                         
   5   2  13        165.88        156.28         5.59 o                         
   6   2  13         96.94         92.45         5.76 o                         
   7   2  13         11.93         10.30         2.08 o                         
   8   2  13         15.10         10.40         2.54 o                         
   9   2  13          0.05         -0.21         1.95 o                         
  10   2  13          0.64         -2.65         2.65 o                         
 -10   3  13          3.71          4.19         2.71 o                         
  -9   3  13          0.66          0.08         2.25 o                         
  -8   3  13          0.05          2.42         1.98 o                         
  -7   3  13         24.67         24.71         3.07 o                         
  -6   3  13         26.05         24.03         2.18 o                         
  -5   3  13         57.83         61.35         3.38 o                         
  -4   3  13         37.34         34.88         2.41 o                         
  -3   3  13         94.14         98.10         3.30 o                         
  -2   3  13         39.35         40.05         2.03 o                         
  -1   3  13          0.34         -0.74         0.74 o                         
   0   3  13         75.75         75.40         2.78 o                         
   1   3  13         37.15         35.71         1.67 o                         
   2   3  13        441.63        468.57        10.70 o                         
   3   3  13         15.10         11.86         1.49 o                         
   4   3  13         83.08         83.07         3.65 o                         
   5   3  13         11.41         18.60         1.97 o                         
   6   3  13        302.56        309.60        11.40 o                         
   7   3  13        120.27        106.93         5.46 o                         
   8   3  13          1.02         -0.57         1.59 o                         
   9   3  13          0.24         -2.37         2.37 o                         
  10   3  13          0.39         -2.61         2.61 o                         
 -10   4  13          2.69          0.43         2.66 o                         
  -9   4  13          0.46          0.01         2.48 o                         
  -8   4  13          3.91          2.67         2.11 o                         
  -7   4  13          0.24         -1.15         1.84 o                         
  -6   4  13        142.93        151.37         6.76 o                         
  -5   4  13          0.35          1.06         1.15 o                         
  -4   4  13         31.64         33.71         2.06 o                         
  -3   4  13          9.81          7.10         1.22 o                         
  -2   4  13        638.02        608.55        15.18 o                         
  -1   4  13        232.07        227.61         6.35 o                         
   0   4  13         55.49         58.34         2.69 o                         
   1   4  13         89.87         87.08         3.93 o                         
   2   4  13          2.71          1.30         1.00 o                         
   3   4  13        211.55        207.53         6.42 o                         
   4   4  13        154.00        153.70         4.87 o                         
   5   4  13        116.72        109.53         7.53 o                         
   6   4  13          7.96          6.46         1.75 o                         
   7   4  13          3.18          1.95         1.67 o                         
   8   4  13         25.48         25.41         2.96 o                         
   9   4  13         13.82          6.12         3.04 o                         
  -9   5  13          0.54         -2.30         2.30 o                         
  -8   5  13         10.29         14.21         2.99 o                         
  -7   5  13         14.12          9.26         2.76 o                         
  -6   5  13          2.15          1.60         1.60 o                         
  -5   5  13         53.83         48.57         3.28 o                         
  -4   5  13         11.17         11.55         2.20 o                         
  -3   5  13          0.96         -0.25         1.21 o                         
  -2   5  13         91.73         85.52         3.34 o                         
  -1   5  13         21.65         25.32         1.96 o                         
   0   5  13         43.82         45.60         2.75 o                         
   1   5  13        152.98        142.90         4.68 o                         
   2   5  13        196.87        200.13         8.15 o                         
   3   5  13         22.47         21.79         2.43 o                         
   4   5  13         66.65         64.40         4.49 o                         
   5   5  13         10.80         14.62         2.71 o                         
   6   5  13        134.64        130.50         6.41 o                         
   7   5  13         59.99         56.71         4.77 o                         
   8   5  13          0.01         -1.72         2.03 o                         
   9   5  13          7.28          6.83         3.24 o                         
  -8   6  13          0.02         -2.35         2.35 o                         
  -7   6  13          0.00          1.22         2.46 o                         
  -6   6  13         38.57         35.65         4.56 o                         
  -5   6  13          1.98          1.78         1.65 o                         
  -4   6  13          2.57          2.22         1.70 o                         
  -3   6  13         25.31         23.35         2.72 o                         
  -2   6  13        423.56        400.57        12.65 o                         
  -1   6  13         53.84         55.92         3.24 o                         
   0   6  13        158.17        143.77         7.77 o                         
   1   6  13        299.60        285.68         9.32 o                         
   2   6  13         34.70         24.91         3.50 o                         
   3   6  13        104.41        102.08         6.98 o                         
   4   6  13         50.39         52.81         4.37 o                         
   5   6  13          9.82          8.83         2.43 o                         
   6   6  13          9.81         15.18         2.96 o                         
   7   6  13          5.99          8.29         2.88 o                         
   8   6  13         44.42         39.09         4.04 o                         
  -7   7  13          0.67         -0.32         2.73 o                         
  -6   7  13          0.03         -2.60         2.60 o                         
  -5   7  13          4.20          4.66         2.81 o                         
  -4   7  13          2.65          1.00         1.91 o                         
  -3   7  13         68.86         78.90         4.79 o                         
  -2   7  13         11.93         14.59         2.46 o                         
  -1   7  13          0.13         -1.61         1.61 o                         
   0   7  13          0.22          1.54         1.74 o                         
   1   7  13         13.12          8.99         2.12 o                         
   2   7  13          1.45          0.44         1.71 o                         
   3   7  13          0.85         -1.57         1.76 o                         
   4   7  13         67.09         60.49         4.93 o                         
   5   7  13          0.45         -2.08         2.08 o                         
   6   7  13          4.05          4.93         2.57 o                         
   7   7  13          3.39          4.99         2.38 o                         
  -6   8  13         11.04         11.00         3.59 o                         
  -5   8  13          4.63          2.29         3.03 o                         
  -4   8  13          5.64          6.45         4.98 o                         
  -3   8  13          4.52          2.18         2.07 o                         
  -2   8  13         14.38         13.31         2.67 o                         
  -1   8  13          0.17         -0.36         1.87 o                         
   0   8  13         24.47         23.43         4.62 o                         
   1   8  13         55.99         52.88         6.88 o                         
   2   8  13          8.46          7.74         2.89 o                         
   3   8  13          4.90          1.10         2.59 o                         
   4   8  13         12.74         10.48         4.00 o                         
   5   8  13          3.64          4.84         3.81 o                         
   6   8  13          0.72         -2.94         2.94 o                         
  -5   9  13          0.04          5.60         3.55 o                         
  -4   9  13          0.02         -0.90         3.02 o                         
  -3   9  13         17.56         22.49         3.49 o                         
  -2   9  13         10.83         11.48         2.91 o                         
  -1   9  13          3.53         10.43         2.50 o                         
   0   9  13          8.22          6.75         2.97 o                         
   1   9  13         21.44         10.39         3.33 o                         
   2   9  13          2.51          2.18         2.73 o                         
   3   9  13         14.67         20.33         3.92 o                         
   4   9  13         10.05          8.47         5.63 o                         
  -2  10  13          0.29          5.03         3.74 o                         
  -1  10  13          3.13          4.99         3.14 o                         
   0  10  13         13.34         14.02         3.71 o                         
   1  10  13          0.00          1.21         3.10 o                         
 -10   0  14          1.79          2.69         3.38 o                         
  -9   0  14          2.53         -0.33         3.20 o                         
  -8   0  14          0.07         -0.83         2.46 o                         
  -7   0  14          2.74         40.52         5.62 o                         
  -6   0  14        106.14        116.76         9.38 o                         
  -5   0  14        149.25        132.38         9.19 o                         
  -4   0  14         16.89         16.78         8.03 o                         
  -3   0  14        289.40        284.97        32.71 o                         
  -2   0  14          0.92          0.73         1.48 o                         
  -1   0  14        105.33        103.04         5.13 o                         
   0   0  14         22.63         28.68         2.19 o                         
   1   0  14        296.12        306.73         9.65 o                         
   2   0  14        427.00        484.62        14.74 o                         
   3   0  14         73.50         72.34         4.05 o                         
   4   0  14          0.04         -0.69         1.33 o                         
   5   0  14         91.43        104.99         5.49 o                         
   6   0  14         71.58         77.52         6.81 o                         
   7   0  14        127.34        156.68        11.19 o                         
   8   0  14        263.06        275.02        16.75 o                         
   9   0  14          1.43         -0.32         2.89 o                         
  10   0  14          3.47          6.70         6.05 o                         
 -10   1  14          0.76          1.30         2.39 o                         
  -9   1  14          0.02          1.01         2.32 o                         
  -8   1  14          0.53          1.21         1.84 o                         
  -7   1  14          7.70          4.27         1.55 o                         
  -6   1  14          3.35          6.36         1.88 o                         
  -5   1  14        131.94        124.29         4.38 o                         
  -4   1  14        126.61        130.10         7.09 o                         
  -3   1  14         13.22         11.45         2.01 o                         
  -2   1  14         66.32         62.45         4.21 o                         
  -1   1  14        101.42        101.59         3.42 o                         
   0   1  14        371.37        358.90         8.17 o                         
   1   1  14          1.16          1.78         0.67 o                         
   2   1  14         32.31         36.34         1.71 o                         
   3   1  14          5.68          4.03         0.90 o                         
   4   1  14         45.19         45.65         2.15 o                         
   5   1  14         47.94         49.27         2.72 o                         
   6   1  14         31.75         33.83         3.58 o                         
   7   1  14          9.47          8.65         2.48 o                         
   8   1  14          9.28         11.77         2.65 o                         
   9   1  14          8.63          9.32         2.65 o                         
  10   1  14          2.71         -2.27         2.86 o                         
 -10   2  14          0.27         -1.72         4.36 o                         
  -9   2  14          0.15         -1.52         2.13 o                         
  -8   2  14          0.09          0.36         1.74 o                         
  -7   2  14          9.95          9.85         2.21 o                         
  -6   2  14         54.52         59.30         4.58 o                         
  -5   2  14        181.13        173.51         7.26 o                         
  -4   2  14         77.49         62.16         4.21 o                         
  -3   2  14         20.82         18.91         1.98 o                         
  -2   2  14          0.25         -0.79         0.79 o                         
  -1   2  14         33.56         35.49         1.80 o                         
   0   2  14          4.18          2.98         0.89 o                         
   1   2  14         44.79         50.08         2.11 o                         
   2   2  14         94.43        112.07         3.70 o                         
   3   2  14         42.62         43.66         1.99 o                         
   4   2  14         21.61         22.36         1.92 o                         
   5   2  14         15.48         11.98         1.85 o                         
   6   2  14         79.48         80.31         4.30 o                         
   7   2  14         51.78         52.85         4.25 o                         
   8   2  14         74.11         68.83         5.48 o                         
   9   2  14         12.38         11.71         2.91 o                         
  10   2  14          1.18         -0.74         3.75 o                         
 -10   3  14          1.36         -2.18         2.81 o                         
  -9   3  14          0.00          1.79         2.23 o                         
  -8   3  14          6.34         12.83         2.83 o                         
  -7   3  14         17.47         17.71         2.51 o                         
  -6   3  14          4.85          3.01         1.15 o                         
  -5   3  14        272.57        260.47        10.75 o                         
  -4   3  14         50.88         43.78         3.64 o                         
  -3   3  14         87.76         79.48         4.14 o                         
  -2   3  14          9.49          9.34         1.02 o                         
  -1   3  14        201.42        192.06         5.49 o                         
   0   3  14        404.76        378.77         8.97 o                         
   1   3  14        169.34        182.82         4.86 o                         
   2   3  14         89.89        101.97         4.35 o                         
   3   3  14          1.73          3.67         1.32 o                         
   4   3  14         28.63         27.15         2.24 o                         
   5   3  14         82.72         89.31         4.93 o                         
   6   3  14          5.08          0.83         1.44 o                         
   7   3  14         49.92         55.77         3.76 o                         
   8   3  14          1.59          1.11         2.19 o                         
   9   3  14         26.13         19.18         3.68 o                         
  -9   4  14          4.34          4.95         2.92 o                         
  -8   4  14          1.05         -0.22         2.06 o                         
  -7   4  14         33.54         44.61         4.32 o                         
  -6   4  14         33.74         32.91         2.69 o                         
  -5   4  14         49.38         56.35         4.67 o                         
  -4   4  14         26.19         22.19         1.66 o                         
  -3   4  14         48.84         58.34         2.81 o                         
  -2   4  14         56.94         61.81         3.71 o                         
  -1   4  14        302.86        316.79         7.88 o                         
   0   4  14        342.37        326.03         8.48 o                         
   1   4  14          5.57          6.95         1.12 o                         
   2   4  14         31.90         31.00         2.06 o                         
   3   4  14          0.36          0.35         0.89 o                         
   4   4  14        154.76        154.43         6.97 o                         
   5   4  14         19.62         16.14         2.76 o                         
   6   4  14         19.63         21.10         2.81 o                         
   7   4  14         27.90         28.77         2.80 o                         
   8   4  14          3.84          2.60         2.60 o                         
   9   4  14          6.27          3.25         4.07 o                         
  -9   5  14          0.09         -1.82         2.78 o                         
  -8   5  14          3.41          6.47         2.57 o                         
  -7   5  14          2.40         -0.68         2.25 o                         
  -6   5  14         10.48          9.69         2.06 o                         
  -5   5  14         58.27         55.23         3.47 o                         
  -4   5  14         14.18         12.99         1.78 o                         
  -3   5  14         43.89         40.37         2.90 o                         
  -2   5  14          0.04         -0.32         1.04 o                         
  -1   5  14        132.22        145.34         4.73 o                         
   0   5  14         60.39         69.23         2.87 o                         
   1   5  14        418.39        398.29        10.68 o                         
   2   5  14        249.20        232.32        10.12 o                         
   3   5  14          1.63         -1.00         1.86 o                         
   4   5  14         15.37         19.28         2.94 o                         
   5   5  14          0.38         -1.62         1.95 o                         
   6   5  14         88.07         86.15         8.04 o                         
   7   5  14          1.34         -0.14         1.98 o                         
   8   5  14          2.55         -2.27         2.37 o                         
  -8   6  14          1.06          1.70         2.87 o                         
  -7   6  14          0.04          0.12         2.98 o                         
  -6   6  14          4.30          4.68         2.25 o                         
  -5   6  14          0.17         -1.39         1.39 o                         
  -4   6  14          8.77          9.38         2.49 o                         
  -3   6  14         17.51         18.91         2.31 o                         
  -2   6  14          0.01          1.33         1.80 o                         
  -1   6  14         70.34         68.36         3.69 o                         
   0   6  14         32.87         24.25         2.46 o                         
   1   6  14         24.43         25.31         3.60 o                         
   2   6  14         14.53          8.99         2.24 o                         
   3   6  14         23.27         27.32         4.11 o                         
   4   6  14         49.65         48.79         4.28 o                         
   5   6  14          2.78          8.23         2.45 o                         
   6   6  14         74.37         76.82         6.58 o                         
   7   6  14         37.16         50.34         7.12 o                         
   8   6  14          8.59          1.13         3.14 o                         
  -7   7  14          3.08          9.13         3.14 o                         
  -6   7  14          4.15          2.81         3.05 o                         
  -5   7  14          0.12         -1.16         2.29 o                         
  -4   7  14          3.18          0.27         2.21 o                         
  -3   7  14          0.00          0.55         1.79 o                         
  -2   7  14          0.63          4.60         2.91 o                         
  -1   7  14          0.64          0.22         1.75 o                         
   0   7  14          0.01         -1.71         1.71 o                         
   1   7  14         97.65         96.10         6.86 o                         
   2   7  14         14.89         10.27         3.02 o                         
   3   7  14         15.52         14.52         2.85 o                         
   4   7  14          0.00         -1.80         1.80 o                         
   5   7  14          8.93          8.64         2.71 o                         
   6   7  14          1.15         -0.76         2.14 o                         
   7   7  14          0.03          2.11         2.59 o                         
  -6   8  14          0.16          0.80         2.76 o                         
  -5   8  14          1.87          1.46         2.87 o                         
  -4   8  14          0.01          2.91         2.17 o                         
  -3   8  14          9.49          5.45         2.38 o                         
  -2   8  14         26.71         29.25         3.65 o                         
  -1   8  14          4.87         -1.95         1.95 o                         
   0   8  14         13.38         10.54         3.72 o                         
   1   8  14          2.34          0.86         2.57 o                         
   2   8  14         19.42         11.22         3.37 o                         
   3   8  14          0.26         -1.38         2.66 o                         
   4   8  14          5.04         -0.46         3.51 o                         
   5   8  14         20.79         25.49         4.59 o                         
  -4   9  14          4.71          2.64         3.36 o                         
  -3   9  14          0.13          2.92         2.56 o                         
  -2   9  14         10.31         12.02         3.02 o                         
  -1   9  14          9.85          4.28         2.69 o                         
   0   9  14          3.68          1.05         2.50 o                         
   1   9  14          3.63          4.93         2.97 o                         
   2   9  14          0.03         -1.67         3.74 o                         
   3   9  14          5.04          5.03         2.93 o                         
   4   9  14          5.42          7.28         3.57 o                         
 -10   1  15          0.84         -0.73         2.78 o                         
  -9   1  15          1.60          0.00         2.48 o                         
  -8   1  15         13.11         15.02         2.37 o                         
  -7   1  15         38.39         49.47         3.88 o                         
  -6   1  15         46.30         61.83         3.93 o                         
  -5   1  15         14.56         11.93         2.48 o                         
  -4   1  15          8.91          8.28         2.26 o                         
  -3   1  15         88.36         74.81         7.20 o                         
  -2   1  15         63.06         59.39         3.79 o                         
  -1   1  15        301.46        267.65         6.87 o                         
   0   1  15         50.27         50.15         2.03 o                         
   1   1  15         74.41         72.96         2.61 o                         
   2   1  15          5.13          8.15         0.96 o                         
   3   1  15          6.63          6.96         0.99 o                         
   4   1  15         20.89         21.16         1.64 o                         
   5   1  15         11.39         13.06         2.09 o                         
   6   1  15        208.01        225.29         9.32 o                         
   7   1  15          1.15         -1.85         2.02 o                         
   8   1  15         11.42          8.03         2.59 o                         
   9   1  15         24.28         17.20         3.76 o                         
 -10   2  15          0.37         -0.25         2.82 o                         
  -9   2  15          1.04          3.74         2.82 o                         
  -8   2  15         14.82         19.02         3.22 o                         
  -7   2  15         10.81          7.35         2.03 o                         
  -6   2  15          5.16          2.70         2.25 o                         
  -5   2  15         35.49         32.53         4.86 o                         
  -4   2  15         58.55         60.12         4.56 o                         
  -3   2  15        193.87        178.35         8.46 o                         
  -2   2  15         27.29         24.61         1.97 o                         
  -1   2  15          4.17          2.82         0.90 o                         
   0   2  15        143.61        147.00         4.58 o                         
   1   2  15        188.93        209.30         5.24 o                         
   2   2  15          2.92          2.97         1.01 o                         
   3   2  15          8.10          8.89         1.15 o                         
   4   2  15          2.74          3.09         1.12 o                         
   5   2  15          7.21         10.50         2.31 o                         
   6   2  15          5.72          3.23         2.00 o                         
   7   2  15         25.89         32.10         3.73 o                         
   8   2  15          1.66          7.28         2.68 o                         
   9   2  15          0.20         -2.13         2.13 o                         
  -9   3  15          3.71          7.36         2.86 o                         
  -8   3  15          0.00         -1.37         2.48 o                         
  -7   3  15          3.86          2.57         3.07 o                         
  -6   3  15          6.34         19.39         2.48 o                         
  -5   3  15         29.42         33.64         3.50 o                         
  -4   3  15          3.62          4.60         1.20 o                         
  -3   3  15        329.61        351.21        10.96 o                         
  -2   3  15          6.02          6.37         0.90 o                         
  -1   3  15        253.19        224.92         7.17 o                         
   0   3  15         82.50        102.85         4.39 o                         
   1   3  15        330.84        348.08         8.06 o                         
   2   3  15          0.29         -1.09         1.09 o                         
   3   3  15        137.95        160.48         5.32 o                         
   4   3  15        202.56        207.51         8.97 o                         
   5   3  15        117.44        119.09         7.08 o                         
   6   3  15        140.06        138.01         8.32 o                         
   7   3  15          1.15          3.12         2.18 o                         
   8   3  15          0.84          1.76         2.44 o                         
   9   3  15          0.05         -2.48         2.48 o                         
  -9   4  15          0.14          2.94         3.00 o                         
  -8   4  15          0.19         -1.29         2.35 o                         
  -7   4  15          0.26         -0.36         2.23 o                         
  -6   4  15          4.13          3.08         1.42 o                         
  -5   4  15          9.36          7.54         1.75 o                         
  -4   4  15        129.67        135.40         4.67 o                         
  -3   4  15        160.42        143.33         5.21 o                         
  -2   4  15          6.91          7.36         1.31 o                         
  -1   4  15          6.12          5.76         1.14 o                         
   0   4  15         75.97         67.72         2.91 o                         
   1   4  15        252.69        236.09         6.39 o                         
   2   4  15          1.99          1.86         1.16 o                         
   3   4  15         20.19         19.67         2.96 o                         
   4   4  15         16.68         18.14         3.00 o                         
   5   4  15         16.38         17.17         2.96 o                         
   6   4  15         28.01         43.46         4.34 o                         
   7   4  15         31.24         30.27         4.04 o                         
   8   4  15          0.09         -2.10         2.10 o                         
   9   4  15          1.41          1.59         3.40 o                         
  -8   5  15          3.01          0.16         3.92 o                         
  -7   5  15          1.86         -2.88         2.88 o                         
  -6   5  15          0.81         -0.91         1.79 o                         
  -5   5  15          6.29          7.52         1.69 o                         
  -4   5  15          2.45          2.85         1.37 o                         
  -3   5  15        220.65        216.44         7.62 o                         
  -2   5  15         89.51         76.05         3.89 o                         
  -1   5  15         38.12         34.76         3.24 o                         
   0   5  15         17.27         17.53         1.89 o                         
   1   5  15         62.35         51.68         3.83 o                         
   2   5  15          0.00         -0.36         1.79 o                         
   3   5  15        146.44        148.33         7.79 o                         
   4   5  15         87.55        104.19        10.06 o                         
   5   5  15         45.17         41.27         4.12 o                         
   6   5  15         28.58         20.13         3.41 o                         
   7   5  15         14.89         17.75         3.02 o                         
   8   5  15          0.64         -2.57         2.70 o                         
  -8   6  15          0.25          3.59         3.22 o                         
  -7   6  15          6.45          8.41         3.81 o                         
  -6   6  15          0.69          5.70         2.41 o                         
  -5   6  15          1.04         -1.38         1.61 o                         
  -4   6  15          9.50          7.93         1.89 o                         
  -3   6  15         10.87         24.01         3.78 o                         
  -2   6  15          0.80          1.94         1.70 o                         
  -1   6  15          5.64          2.13         1.53 o                         
   0   6  15         23.12         34.81         2.93 o                         
   1   6  15          5.56          5.12         2.08 o                         
   2   6  15         27.95         25.56         3.51 o                         
   3   6  15         80.50         92.14         5.90 o                         
   4   6  15         27.63         32.44         4.32 o                         
   5   6  15          8.38          8.18         2.51 o                         
   6   6  15         12.34         13.89         3.14 o                         
   7   6  15         29.90         43.29         4.10 o                         
  -7   7  15          0.08         -3.07         3.07 o                         
  -6   7  15          0.11         -1.81         2.51 o                         
  -5   7  15          0.44          2.02         2.64 o                         
  -4   7  15          2.85         -1.76         1.76 o                         
  -3   7  15          5.24          3.44         2.05 o                         
  -2   7  15          4.10          1.89         2.02 o                         
  -1   7  15          0.02         -1.24         1.74 o                         
   0   7  15         19.10         20.38         3.55 o                         
   1   7  15         16.58         19.99         3.56 o                         
   2   7  15         10.60          8.12         2.98 o                         
   3   7  15          0.77          0.82         2.19 o                         
   4   7  15          9.51          6.05         2.49 o                         
   5   7  15          0.66         -2.16         2.16 o                         
   6   7  15          0.31         -2.77         2.77 o                         
  -5   8  15          0.08          1.77         2.77 o                         
  -4   8  15          0.01         -2.01         2.01 o                         
  -3   8  15          0.05         -1.48         2.02 o                         
  -2   8  15          0.16          2.79         2.32 o                         
  -1   8  15          3.51          3.38         2.28 o                         
   0   8  15         58.17         58.24         5.20 o                         
   1   8  15          1.54         -0.40         2.52 o                         
   2   8  15         32.78         34.00         4.54 o                         
   3   8  15          8.95          6.75         3.57 o                         
   4   8  15          0.27         -2.76         2.76 o                         
   5   8  15          1.25          3.52         3.20 o                         
  -3   9  15          4.76          6.81         2.66 o                         
  -2   9  15          0.05          0.34         2.49 o                         
  -1   9  15          8.15          9.56         2.97 o                         
   0   9  15          5.49          3.33         3.04 o                         
   1   9  15          8.55          7.02         4.23 o                         
   2   9  15          0.14         -2.79         2.79 o                         
   3   9  15          1.08         -3.29         3.29 o                         
 -10   0  16          0.00          1.43         6.78 o                         
  -9   0  16          0.62          0.72         4.02 o                         
  -8   0  16          1.32          5.28         3.70 o                         
  -7   0  16          0.12         -3.23         3.97 o                         
  -6   0  16         66.80         41.53         8.17 o                         
  -5   0  16          3.38          3.13         5.45 o                         
  -4   0  16         11.83         28.64         4.98 o                         
  -3   0  16        160.46        139.14        21.97 o                         
  -2   0  16         37.99         34.94         4.97 o                         
  -1   0  16        312.16        293.63        12.10 o                         
   0   0  16         45.26         48.13         2.91 o                         
   1   0  16          5.80          6.99         1.04 o                         
   2   0  16        460.50        448.98        19.98 o                         
   3   0  16        363.45        377.79        19.10 o                         
   4   0  16         40.30         33.48         3.09 o                         
   5   0  16        172.87        200.20        10.90 o                         
   6   0  16        297.38        313.76        29.66 o                         
   7   0  16          4.14         -0.84         3.04 o                         
   8   0  16          0.02          1.77         3.19 o                         
   9   0  16         22.10         29.22         6.77 o                         
  -9   1  16          0.01          0.43         2.46 o                         
  -8   1  16          0.00         -0.87         2.52 o                         
  -7   1  16          0.00         -0.91         1.56 o                         
  -6   1  16          4.23          2.25         1.81 o                         
  -5   1  16          0.95          0.52         1.92 o                         
  -4   1  16          0.15         -0.32         1.46 o                         
  -3   1  16         47.62         43.98         5.99 o                         
  -2   1  16         52.68         49.63         2.99 o                         
  -1   1  16         21.66         24.58         1.81 o                         
   0   1  16          4.41          4.60         0.87 o                         
   1   1  16         61.31         61.33         2.23 o                         
   2   1  16        131.29        131.34         4.07 o                         
   3   1  16        236.22        251.21         6.60 o                         
   4   1  16         16.13         16.07         2.03 o                         
   5   1  16          2.52          3.89         1.97 o                         
   6   1  16          6.04          6.27         2.29 o                         
   7   1  16          1.21         -0.57         2.16 o                         
   8   1  16          2.57          0.99         2.43 o                         
   9   1  16          8.87          2.78         2.63 o                         
  -9   2  16          0.09          0.34         2.86 o                         
  -8   2  16          0.78          4.32         2.79 o                         
  -7   2  16          2.92          0.83         2.10 o                         
  -6   2  16         76.75         63.58         5.44 o                         
  -5   2  16          3.55         -1.67         1.67 o                         
  -4   2  16          7.41          8.10         1.60 o                         
  -3   2  16         72.31         77.69         4.90 o                         
  -2   2  16         92.53         96.29         5.79 o                         
  -1   2  16          0.87          0.85         0.86 o                         
   0   2  16        164.75        154.66         4.57 o                         
   1   2  16         32.77         34.91         1.99 o                         
   2   2  16        382.74        391.51         9.44 o                         
   3   2  16        418.61        442.35        10.19 o                         
   4   2  16         14.82         13.27         2.49 o                         
   5   2  16         95.85        107.02         6.12 o                         
   6   2  16        112.09        116.33         8.01 o                         
   7   2  16          7.05          1.42         2.41 o                         
   8   2  16          0.12         -0.78         2.34 o                         
   9   2  16         22.03         19.35         3.59 o                         
  -9   3  16          0.01         -0.67         2.97 o                         
  -8   3  16          3.44         -0.65         2.65 o                         
  -7   3  16          0.38         -0.16         2.35 o                         
  -6   3  16          2.47         -0.50         1.56 o                         
  -5   3  16          8.00          7.92         3.89 o                         
  -4   3  16          7.62          3.66         1.98 o                         
  -3   3  16         84.55         83.84         4.43 o                         
  -2   3  16        327.63        327.99         8.27 o                         
  -1   3  16         17.80         26.23         1.80 o                         
   0   3  16          0.65          0.44         0.97 o                         
   1   3  16         56.01         60.60         2.45 o                         
   2   3  16        313.53        310.69         7.95 o                         
   3   3  16        664.50        662.99        19.08 o                         
   4   3  16         94.95        109.96         6.65 o                         
   5   3  16          8.70          9.45         2.45 o                         
   6   3  16         39.79         40.96         3.85 o                         
   7   3  16          9.58         12.20         2.77 o                         
   8   3  16         17.17         18.69         3.47 o                         
   9   3  16         10.58          8.68         3.46 o                         
  -9   4  16          1.49          3.86         3.66 o                         
  -8   4  16          1.49          1.18         2.73 o                         
  -7   4  16          0.87         -1.74         2.82 o                         
  -6   4  16         42.24         37.49         4.15 o                         
  -5   4  16          5.01          5.67         1.69 o                         
  -4   4  16         22.42         24.58         2.41 o                         
  -3   4  16         34.55         40.06         2.05 o                         
  -2   4  16        242.98        230.60         6.55 o                         
  -1   4  16        141.24        146.09         4.63 o                         
   0   4  16         36.52         33.10         2.27 o                         
   1   4  16         26.90         26.30         2.31 o                         
   2   4  16         52.05         47.69         3.87 o                         
   3   4  16        127.31        143.04         7.70 o                         
   4   4  16          2.73         -0.38         2.08 o                         
   5   4  16          1.53          0.46         2.06 o                         
   6   4  16         54.34         63.22         5.24 o                         
   7   4  16         36.91         35.52         3.83 o                         
   8   4  16          0.36         -2.11         2.41 o                         
  -8   5  16          7.70          9.45         6.05 o                         
  -7   5  16          0.01          2.37         2.68 o                         
  -6   5  16          2.61          0.70         2.73 o                         
  -5   5  16         29.66         39.58         3.25 o                         
  -4   5  16          4.99          5.07         1.84 o                         
  -3   5  16         12.86         10.14         1.79 o                         
  -2   5  16         43.75         40.98         2.70 o                         
  -1   5  16         86.13         76.55         5.53 o                         
   0   5  16         75.40         84.87         7.43 o                         
   1   5  16         11.18         10.53         2.44 o                         
   2   5  16          0.99          1.12         2.15 o                         
   3   5  16         15.62         10.51         3.04 o                         
   4   5  16          8.77          3.87         2.34 o                         
   5   5  16          5.45          0.79         3.17 o                         
   6   5  16         10.25          6.98         2.49 o                         
   7   5  16          4.35          4.74         2.41 o                         
   8   5  16          0.29         -2.85         2.85 o                         
  -7   6  16          0.00         -0.36         3.08 o                         
  -6   6  16         10.47          6.59         9.53 o                         
  -5   6  16          0.69          1.38         1.66 o                         
  -4   6  16          2.39          0.68         1.64 o                         
  -3   6  16          0.00         -0.81         1.57 o                         
  -2   6  16         15.86         16.09         3.04 o                         
  -1   6  16          1.42          1.17         1.68 o                         
   0   6  16          3.89          3.89         1.80 o                         
   1   6  16          7.30          1.79         2.14 o                         
   2   6  16         10.97          7.27         2.44 o                         
   3   6  16          5.79          4.54         2.55 o                         
   4   6  16          6.29          4.11         2.57 o                         
   5   6  16          2.45         -2.35         2.82 o                         
   6   6  16         31.91         30.71         4.10 o                         
   7   6  16         49.12         55.05         6.50 o                         
  -6   7  16         11.66          7.98         4.05 o                         
  -5   7  16          0.00          0.72         2.50 o                         
  -4   7  16          1.11          0.93         1.81 o                         
  -3   7  16          3.68          5.11         2.15 o                         
  -2   7  16          0.57          0.66         2.02 o                         
  -1   7  16          3.85          3.26         2.26 o                         
   0   7  16         10.06          5.09         2.36 o                         
   1   7  16         12.05         12.40         3.07 o                         
   2   7  16         17.74         18.02         3.89 o                         
   3   7  16          0.10         -2.43         2.43 o                         
   4   7  16          0.03          0.17         2.25 o                         
   5   7  16          1.01         -1.11         2.42 o                         
   6   7  16          2.13         -1.66         2.66 o                         
  -5   8  16          0.64          1.18         2.63 o                         
  -4   8  16          0.02         -2.20         2.20 o                         
  -3   8  16          0.83          0.97         2.41 o                         
  -2   8  16         43.13         53.15         5.09 o                         
  -1   8  16         10.01          8.06         2.80 o                         
   0   8  16         15.62         13.26         3.65 o                         
   1   8  16          7.37          7.52         3.37 o                         
   2   8  16          0.13         -1.41         2.45 o                         
   3   8  16          0.19         -0.40         3.00 o                         
   4   8  16          2.05          0.28         3.05 o                         
  -2   9  16          0.93          2.72         2.78 o                         
  -1   9  16          1.01         -2.65         2.72 o                         
   0   9  16          0.03         -2.69         2.74 o                         
   1   9  16          0.03         -3.00         3.00 o                         
   2   9  16          0.01         -0.40         4.29 o                         
  -9   1  17          2.90          1.68         2.85 o                         
  -8   1  17         15.54         18.14         3.26 o                         
  -7   1  17         46.20         64.88         4.89 o                         
  -6   1  17         17.59         18.49         3.16 o                         
  -5   1  17          5.43          2.63         2.69 o                         
  -4   1  17         18.56         11.40         2.41 o                         
  -3   1  17         29.77         33.94         3.13 o                         
  -2   1  17          5.42          4.30         0.96 o                         
  -1   1  17          4.85          3.28         0.89 o                         
   0   1  17         15.76         14.93         1.31 o                         
   1   1  17        192.79        197.67         5.06 o                         
   2   1  17        335.21        313.85         9.34 o                         
   3   1  17          6.52          4.34         1.49 o                         
   4   1  17          3.50          4.83         1.84 o                         
   5   1  17        333.28        376.22        16.75 o                         
   6   1  17         56.66         64.55         4.74 o                         
   7   1  17          1.60          1.34         2.45 o                         
   8   1  17          1.89          3.72         2.78 o                         
   9   1  17          9.67          8.93         3.18 o                         
  -9   2  17          0.26         -2.84         2.84 o                         
  -8   2  17          0.29         -2.21         2.21 o                         
  -7   2  17          0.08         -1.58         1.58 o                         
  -6   2  17          2.02          3.20         2.07 o                         
  -5   2  17         35.75         36.32         4.79 o                         
  -4   2  17         81.15         76.37         5.75 o                         
  -3   2  17          0.55          1.04         1.40 o                         
  -2   2  17          0.10          0.36         0.99 o                         
  -1   2  17         13.22         13.31         1.37 o                         
   0   2  17         34.95         37.55         2.03 o                         
   1   2  17         57.74         66.09         2.99 o                         
   2   2  17         42.70         53.35         3.12 o                         
   3   2  17        138.25        129.92         6.90 o                         
   4   2  17        223.16        241.66        10.47 o                         
   5   2  17         17.81         17.70         2.88 o                         
   6   2  17          3.20         -1.33         2.05 o                         
   7   2  17         11.18         11.14         3.03 o                         
   8   2  17          0.46         -2.41         2.41 o                         
  -9   3  17          2.85          4.00         3.15 o                         
  -8   3  17          6.80          9.04         3.06 o                         
  -7   3  17          7.32         11.99         2.73 o                         
  -6   3  17          0.11         -0.90         1.99 o                         
  -5   3  17          0.15         -1.66         1.66 o                         
  -4   3  17         20.82         14.36         3.31 o                         
  -3   3  17        117.24         99.67         6.71 o                         
  -2   3  17        107.99        104.06         6.55 o                         
  -1   3  17         32.10         33.51         2.33 o                         
   0   3  17        385.71        394.94        10.28 o                         
   1   3  17          0.01          1.71         1.35 o                         
   2   3  17        138.62        138.07         6.61 o                         
   3   3  17          1.59          2.00         2.24 o                         
   4   3  17         13.31         11.43         2.51 o                         
   5   3  17         44.96         38.69         3.86 o                         
   6   3  17         13.10         12.84         3.20 o                         
   7   3  17          7.59          8.41         2.67 o                         
   8   3  17          4.97          2.22         2.92 o                         
  -8   4  17          0.03          2.43         2.97 o                         
  -7   4  17         16.31         17.56         3.47 o                         
  -6   4  17          0.33         -1.46         1.46 o                         
  -5   4  17          4.86          3.02         1.56 o                         
  -4   4  17         78.83         75.60         4.36 o                         
  -3   4  17          9.79          6.72         1.72 o                         
  -2   4  17         48.62         46.85         2.72 o                         
  -1   4  17          9.56         10.02         1.87 o                         
   0   4  17          4.13          0.17         1.40 o                         
   1   4  17         78.20         82.01         5.53 o                         
   2   4  17         49.98         53.81         4.75 o                         
   3   4  17          0.24         -2.10         2.10 o                         
   4   4  17        101.54         99.34         6.53 o                         
   5   4  17         40.62         54.43         4.43 o                         
   6   4  17          2.62          2.91         2.28 o                         
   7   4  17          6.86          9.26         3.04 o                         
   8   4  17          5.43          1.41         2.84 o                         
  -7   5  17          0.08         -2.08         2.46 o                         
  -6   5  17          0.01         -0.08         2.21 o                         
  -5   5  17          0.34         -1.47         1.55 o                         
  -4   5  17          5.02          2.77         1.79 o                         
  -3   5  17         69.62         73.19         4.02 o                         
  -2   5  17         34.89         34.88         3.31 o                         
  -1   5  17         96.36         97.76         5.75 o                         
   0   5  17        361.12        385.31        14.29 o                         
   1   5  17          7.33          3.21         2.43 o                         
   2   5  17         35.25         30.18         3.86 o                         
   3   5  17          0.20         -1.94         1.94 o                         
   4   5  17          6.17          5.39         2.57 o                         
   5   5  17          0.25         -1.24         2.36 o                         
   6   5  17          0.91         -2.21         2.21 o                         
   7   5  17          9.98         15.40         3.25 o                         
  -7   6  17         12.57         18.21         4.70 o                         
  -6   6  17          0.65         -0.66         3.04 o                         
  -5   6  17          3.32          2.29         2.25 o                         
  -4   6  17          0.06          0.43         1.62 o                         
  -3   6  17          8.15          3.36         1.86 o                         
  -2   6  17         29.82         33.84         5.43 o                         
  -1   6  17          3.82          3.38         1.88 o                         
   0   6  17         45.70         47.91         4.29 o                         
   1   6  17          6.05          6.83         2.88 o                         
   2   6  17         23.09         30.11         3.99 o                         
   3   6  17         11.07         11.04         2.97 o                         
   4   6  17         19.70         16.06         3.32 o                         
   5   6  17         12.93         10.55         3.08 o                         
   6   6  17         18.07         13.08         3.44 o                         
  -6   7  17          0.86          6.97         4.95 o                         
  -5   7  17          0.07          6.26         3.42 o                         
  -4   7  17          0.42          2.95         1.97 o                         
  -3   7  17          0.10          2.05         2.13 o                         
  -2   7  17          0.04          0.61         2.02 o                         
  -1   7  17          3.59          3.03         2.46 o                         
   0   7  17         19.65         17.66         4.05 o                         
   1   7  17          0.18          1.49         2.64 o                         
   2   7  17          0.02         -2.82         2.82 o                         
   3   7  17          0.51         -2.65         3.31 o                         
   4   7  17          4.84          1.15         2.99 o                         
   5   7  17          1.78          2.31         2.84 o                         
  -4   8  17          0.02          1.43         2.90 o                         
  -3   8  17          1.02         -0.82         3.07 o                         
  -2   8  17          0.84          0.05         4.66 o                         
  -1   8  17          1.35          2.57         3.05 o                         
   0   8  17         11.21         14.88         4.13 o                         
   1   8  17          4.13          3.56         3.20 o                         
   2   8  17          5.09         -2.40         3.09 o                         
   3   8  17          1.41          2.82         3.62 o                         
  -9   0  18          0.51          0.36         4.02 o                         
  -8   0  18          8.60          8.79         6.05 o                         
  -7   0  18          0.42          5.67         5.09 o                         
  -6   0  18          8.99         45.44         9.18 o                         
  -5   0  18         41.07         26.15         5.29 o                         
  -4   0  18         19.14         17.35         4.35 o                         
  -3   0  18        159.41        165.47        10.64 o                         
  -2   0  18          1.58         -0.42         1.50 o                         
  -1   0  18         23.11         19.88         1.89 o                         
   0   0  18         11.13         28.04         2.25 o                         
   1   0  18         39.81         38.68         2.89 o                         
   2   0  18         69.72         76.48         6.05 o                         
   3   0  18         15.05         16.99         3.89 o                         
   4   0  18         11.25         17.95         3.68 o                         
   5   0  18        223.34        255.73        13.77 o                         
   6   0  18        204.54        238.56        21.55 o                         
   7   0  18          5.31         10.71         4.47 o                         
   8   0  18          1.47          2.47         3.74 o                         
  -9   1  18          0.02          2.82         2.94 o                         
  -8   1  18          0.03         -0.39         2.28 o                         
  -7   1  18          2.07          5.02         2.94 o                         
  -6   1  18          0.01         -0.20         1.93 o                         
  -5   1  18          7.49         -0.54         1.73 o                         
  -4   1  18          0.29          0.63         1.73 o                         
  -3   1  18          8.00          6.48         2.02 o                         
  -2   1  18          2.68          6.42         1.07 o                         
  -1   1  18          2.55          2.51         0.98 o                         
   0   1  18         28.20         29.19         1.88 o                         
   1   1  18         42.12         47.82         2.72 o                         
   2   1  18          4.02          3.66         1.28 o                         
   3   1  18         72.51         89.00         6.48 o                         
   4   1  18          1.83          3.60         1.75 o                         
   5   1  18         29.02         32.56         3.69 o                         
   6   1  18         11.75         13.03         2.68 o                         
   7   1  18          1.20          1.75         2.73 o                         
   8   1  18          1.06         -2.27         2.65 o                         
  -8   2  18          3.53          5.89         2.81 o                         
  -7   2  18          0.37         -0.11         2.57 o                         
  -6   2  18          0.53          1.43         2.53 o                         
  -5   2  18          7.28          4.78         1.89 o                         
  -4   2  18          6.80          7.56         2.10 o                         
  -3   2  18         91.44         73.51         6.43 o                         
  -2   2  18          1.03         -0.47         1.22 o                         
  -1   2  18         27.38         25.28         1.91 o                         
   0   2  18         13.90         10.60         1.59 o                         
   1   2  18        142.82        135.19         5.52 o                         
   2   2  18        198.29        208.08         9.11 o                         
   3   2  18          0.83          1.39         1.95 o                         
   4   2  18         21.49         27.25         3.40 o                         
   5   2  18         75.48         79.65         6.73 o                         
   6   2  18         70.48         64.69         5.73 o                         
   7   2  18          0.07         -2.32         2.32 o                         
   8   2  18          2.31         -2.68         2.68 o                         
  -8   3  18          0.36          2.57         3.15 o                         
  -7   3  18          0.94          1.23         2.77 o                         
  -6   3  18          0.04         -2.40         2.40 o                         
  -5   3  18         23.41         23.53         3.10 o                         
  -4   3  18         11.99          5.71         2.03 o                         
  -3   3  18         23.73         22.37         3.07 o                         
  -2   3  18          1.35          2.13         1.36 o                         
  -1   3  18          0.98          1.20         1.38 o                         
   0   3  18        112.08        112.58         5.02 o                         
   1   3  18         25.93         26.97         2.99 o                         
   2   3  18         32.66         40.54         5.77 o                         
   3   3  18         51.08         55.38         5.25 o                         
   4   3  18          1.99         -1.31         2.18 o                         
   5   3  18        146.55        159.47        10.22 o                         
   6   3  18         19.26         25.50         5.43 o                         
   7   3  18          1.68         -2.08         2.52 o                         
   8   3  18          0.03         -1.16         2.95 o                         
  -8   4  18          1.64          0.16         2.45 o                         
  -7   4  18          0.31          2.68         1.92 o                         
  -6   4  18          0.74         -3.48         3.48 o                         
  -5   4  18          0.65         -0.22         1.94 o                         
  -4   4  18          1.82          0.31         1.24 o                         
  -3   4  18         20.51         24.41         2.58 o                         
  -2   4  18          3.56          3.25         1.20 o                         
  -1   4  18          0.12         -1.30         1.30 o                         
   0   4  18         44.62         47.65         4.36 o                         
   1   4  18        438.54        437.98        24.61 o                         
   2   4  18        246.53        252.27        12.22 o                         
   3   4  18          0.35         -2.11         2.11 o                         
   4   4  18         27.95         28.14         3.97 o                         
   5   4  18          6.19          3.67         2.52 o                         
   6   4  18          0.42          0.41         2.43 o                         
   7   4  18          2.27         -2.02         2.37 o                         
  -7   5  18          0.00         -0.89         2.35 o                         
  -6   5  18          2.11          1.05         2.09 o                         
  -5   5  18          0.35         -0.93         1.58 o                         
  -4   5  18          2.44          2.98         1.79 o                         
  -3   5  18          0.53         -1.54         1.54 o                         
  -2   5  18          0.06         -1.29         1.29 o                         
  -1   5  18         31.05         35.15         3.31 o                         
   0   5  18          7.55          4.62         3.81 o                         
   1   5  18          4.00         -0.21         2.56 o                         
   2   5  18          0.48          0.25         2.17 o                         
   3   5  18          8.73          3.60         2.70 o                         
   4   5  18          6.49          5.67         2.78 o                         
   5   5  18         46.75         41.50         4.87 o                         
   6   5  18          3.30          4.62         2.73 o                         
   7   5  18          2.88          8.61         8.61 o                         
  -6   6  18          2.72          6.10         3.42 o                         
  -5   6  18          6.12          4.06         3.89 o                         
  -4   6  18          1.02         -1.61         1.93 o                         
  -3   6  18          5.68          7.84         2.18 o                         
  -2   6  18         10.99          9.98         2.44 o                         
  -1   6  18          0.70         -1.13         2.24 o                         
   0   6  18          2.09          3.57         3.23 o                         
   1   6  18         24.36         18.09         3.70 o                         
   2   6  18          0.00         -0.68         2.41 o                         
   3   6  18          0.90          0.80         2.45 o                         
   4   6  18          0.11         -0.99         2.58 o                         
   5   6  18          0.65         -1.43         2.50 o                         
   6   6  18          1.33          1.09         2.72 o                         
  -5   7  18          0.64          0.01         3.16 o                         
  -4   7  18          1.14          0.06         2.35 o                         
  -3   7  18          1.43         -0.61         1.97 o                         
  -2   7  18          0.12         -2.08         2.08 o                         
  -1   7  18          4.36          6.98         3.11 o                         
   0   7  18          4.05          6.17         3.69 o                         
   1   7  18          1.39         -2.62         2.62 o                         
   2   7  18          2.50          2.55         7.09 o                         
   3   7  18          2.54         -3.57         4.22 o                         
   4   7  18          6.50          3.67         4.33 o                         
  -3   8  18          3.09         -0.71         2.51 o                         
  -2   8  18          6.98          6.46         3.57 o                         
  -1   8  18          3.23          9.68         3.37 o                         
   0   8  18          0.66         -2.81         2.81 o                         
   1   8  18         17.01         16.90         4.30 o                         
   2   8  18          8.21         10.20         5.14 o                         
  -8   1  19         11.54         10.79         4.31 o                         
  -7   1  19         12.42         12.28         2.88 o                         
  -6   1  19          4.67          5.75         2.27 o                         
  -5   1  19          1.12          1.06         1.85 o                         
  -4   1  19         91.48         73.70         7.81 o                         
  -3   1  19         23.64         15.47         2.56 o                         
  -2   1  19         68.42         67.53         3.66 o                         
  -1   1  19          0.86         -0.13         1.53 o                         
   0   1  19         32.79         33.88         2.39 o                         
   1   1  19         87.52        100.01         5.86 o                         
   2   1  19        172.51        187.78         7.95 o                         
   3   1  19         23.07         27.17         3.21 o                         
   4   1  19         26.33         33.21         4.07 o                         
   5   1  19         33.72         38.38         4.50 o                         
   6   1  19         19.82         18.03         3.35 o                         
   7   1  19         12.86         14.32         4.12 o                         
   8   1  19         26.84         34.75         5.35 o                         
  -8   2  19          2.29          0.81         3.11 o                         
  -7   2  19          5.68          5.64         3.28 o                         
  -6   2  19         11.96         15.09         2.87 o                         
  -5   2  19         12.89          9.23         2.26 o                         
  -4   2  19         28.76         26.97         3.21 o                         
  -3   2  19          5.69          8.57         2.18 o                         
  -2   2  19         67.78         73.14         3.86 o                         
  -1   2  19         54.70         47.30         3.10 o                         
   0   2  19         67.55         65.06         4.68 o                         
   1   2  19        105.73        109.71         6.40 o                         
   2   2  19         12.10         16.34         3.03 o                         
   3   2  19        152.45        172.09         8.93 o                         
   4   2  19          5.36          5.64         3.14 o                         
   5   2  19         14.09         19.43         3.24 o                         
   6   2  19          0.18          0.71         2.51 o                         
   7   2  19          1.12         -2.76         2.76 o                         
  -8   3  19          4.63         -2.62         3.50 o                         
  -7   3  19          3.61          4.91         3.17 o                         
  -6   3  19          3.26          3.40         2.25 o                         
  -5   3  19          1.42          0.83         1.79 o                         
  -4   3  19          0.89          1.08         1.80 o                         
  -3   3  19          1.77          2.51         1.78 o                         
  -2   3  19          5.80          5.41         1.64 o                         
  -1   3  19          0.34         -0.01         1.36 o                         
   0   3  19          3.01          1.40         1.98 o                         
   1   3  19         15.06         14.82         4.06 o                         
   2   3  19        104.62        100.61         8.53 o                         
   3   3  19         20.53         18.86         3.85 o                         
   4   3  19          4.09          0.59         2.24 o                         
   5   3  19          1.01         -0.59         2.29 o                         
   6   3  19         10.06          9.23         2.86 o                         
   7   3  19          6.51          6.99         3.32 o                         
  -7   4  19          3.45         -2.64         3.58 o                         
  -6   4  19          6.08          3.21         3.33 o                         
  -5   4  19          8.44          7.18         2.54 o                         
  -4   4  19          0.51         -0.43         2.06 o                         
  -3   4  19          0.08          1.55         1.36 o                         
  -2   4  19         25.56         21.85         2.43 o                         
  -1   4  19         20.94         22.03         2.86 o                         
   0   4  19          0.34          0.07         2.22 o                         
   1   4  19          0.09          0.00         2.65 o                         
   2   4  19         10.12         11.17         3.50 o                         
   3   4  19         18.68         20.83         4.38 o                         
   4   4  19          3.59         -1.17         2.52 o                         
   5   4  19          7.47          5.03         2.65 o                         
   6   4  19         12.08         17.86         3.71 o                         
   7   4  19          0.15         -2.68         2.68 o                         
  -6   5  19          2.37          1.87         1.88 o                         
  -5   5  19          1.84          3.14         1.63 o                         
  -4   5  19          0.09         -0.24         1.65 o                         
  -3   5  19          0.59          1.26         1.78 o                         
  -2   5  19          7.13          6.02         1.70 o                         
  -1   5  19         11.72          7.61         2.42 o                         
   0   5  19         14.13          6.31         3.56 o                         
   1   5  19          0.15         -0.85         2.81 o                         
   2   5  19         16.91         16.11         3.80 o                         
   3   5  19          1.08          0.18         2.73 o                         
   4   5  19          2.26         -0.67         2.76 o                         
   5   5  19          8.23          9.98         3.52 o                         
   6   5  19         17.16         18.53         5.09 o                         
  -5   6  19          0.14          2.37         2.81 o                         
  -4   6  19          0.57          0.54         2.46 o                         
  -3   6  19          1.28         -1.32         2.34 o                         
  -2   6  19          0.86          1.29         2.36 o                         
  -1   6  19          0.05          0.34         2.52 o                         
   0   6  19         17.85         15.73         3.73 o                         
   1   6  19          7.93          4.95         3.93 o                         
   2   6  19          0.49         -1.10         2.66 o                         
   3   6  19         17.62         14.51         3.82 o                         
   4   6  19          2.41         -2.72         2.72 o                         
   5   6  19          0.22          0.70         3.48 o                         
  -4   7  19          5.86          3.66         3.08 o                         
  -3   7  19          2.11          2.78         3.27 o                         
  -2   7  19          1.37         -0.36         2.43 o                         
  -1   7  19          1.73         -1.44         2.96 o                         
   0   7  19          9.81          7.44         4.97 o                         
   1   7  19          0.96         -3.40         3.40 o                         
   2   7  19          0.46         -2.87         5.82 o                         
   3   7  19          0.05         -3.12         3.12 o                         
   0   8  19          0.19         -0.72         5.47 o                         
  -8   0  20          0.03         -4.47         4.55 o                         
  -7   0  20          0.50          3.09         2.81 o                         
  -6   0  20          0.61          1.38         2.69 o                         
  -5   0  20          0.00          2.28         2.44 o                         
  -4   0  20          3.26         -0.28         2.28 o                         
  -3   0  20        102.42         97.49        10.77 o                         
  -2   0  20         81.34         76.14         7.73 o                         
  -1   0  20         22.09         16.94         2.67 o                         
   0   0  20         13.04         23.37         3.84 o                         
   1   0  20          0.00         -2.16         3.23 o                         
   2   0  20        229.42        251.07        16.51 o                         
   3   0  20         57.53         71.04         9.85 o                         
   4   0  20         53.26         57.13         6.95 o                         
   5   0  20         29.14         35.76        13.49 o                         
   6   0  20          0.21         -4.50         4.50 o                         
   7   0  20         52.46         76.58        11.25 o                         
  -8   1  20          2.32         -0.32         3.13 o                         
  -7   1  20          2.21          2.84         2.57 o                         
  -6   1  20          2.48          5.21         2.25 o                         
  -5   1  20          2.52          3.95         2.12 o                         
  -4   1  20          1.30          1.65         1.83 o                         
  -3   1  20          6.95          8.44         2.14 o                         
  -2   1  20          1.10          0.31         1.30 o                         
  -1   1  20          0.80         -0.44         1.24 o                         
   0   1  20          3.13          1.69         1.69 o                         
   1   1  20          3.77          2.16         2.09 o                         
   2   1  20          5.25          2.05         2.39 o                         
   3   1  20          5.43          4.44         3.05 o                         
   4   1  20         11.31         13.67         3.36 o                         
   5   1  20          0.05         -2.29         2.78 o                         
   6   1  20         19.37         20.18         4.86 o                         
   7   1  20          2.78          0.08         3.79 o                         
  -7   2  20          1.40          2.78         3.11 o                         
  -6   2  20          0.03          1.05         2.08 o                         
  -5   2  20          0.33         -0.56         1.78 o                         
  -4   2  20          7.07          5.77         2.44 o                         
  -3   2  20         20.16         12.83         2.38 o                         
  -2   2  20          2.74          1.10         1.32 o                         
  -1   2  20         21.78         16.45         2.43 o                         
   0   2  20          6.17          3.75         2.42 o                         
   1   2  20          3.28          2.18         2.51 o                         
   2   2  20        137.97        142.75        14.13 o                         
   3   2  20         33.42         38.89         4.87 o                         
   4   2  20         33.54         39.91         5.00 o                         
   5   2  20          0.57         -2.18         2.71 o                         
   6   2  20          6.62         12.30         3.69 o                         
   7   2  20         15.26         16.90         4.70 o                         
  -7   3  20         10.72         17.74         4.61 o                         
  -6   3  20          7.05          3.14         2.28 o                         
  -5   3  20          5.10          4.05         2.12 o                         
  -4   3  20          0.18         -0.74         1.88 o                         
  -3   3  20          7.87          9.20         2.98 o                         
  -2   3  20          2.55          3.09         1.70 o                         
  -1   3  20          3.81          3.50         1.75 o                         
   0   3  20         30.21         39.95         4.72 o                         
   1   3  20         42.87         49.40         6.63 o                         
   2   3  20          5.32          5.19         3.41 o                         
   3   3  20          0.65         -1.20         2.49 o                         
   4   3  20         11.79          7.58         3.26 o                         
   5   3  20          0.00         -2.53         2.53 o                         
   6   3  20         38.64         45.78         5.30 o                         
  -6   4  20          0.46         -2.01         2.88 o                         
  -5   4  20          1.27          0.56         2.22 o                         
  -4   4  20          0.64          2.20         2.05 o                         
  -3   4  20         16.13         25.28         2.33 o                         
  -2   4  20         99.58        110.44         8.77 o                         
  -1   4  20         26.34         20.58         2.98 o                         
   0   4  20          6.22          6.93         4.14 o                         
   1   4  20          4.48          6.91         3.54 o                         
   2   4  20         10.92          3.16         3.24 o                         
   3   4  20          1.07          3.10         3.01 o                         
   4   4  20          6.94          5.03         2.69 o                         
   5   4  20          0.03         -2.36         2.36 o                         
   6   4  20          8.70          7.12         3.46 o                         
  -6   5  20          0.87         -0.25         3.19 o                         
  -5   5  20          0.00         -0.54         2.34 o                         
  -4   5  20          0.00          0.37         1.53 o                         
  -3   5  20          0.59         -1.41         1.83 o                         
  -2   5  20          6.65          6.79         3.78 o                         
  -1   5  20          8.13         10.20         2.84 o                         
   0   5  20         14.17         14.66         3.19 o                         
   1   5  20         33.91         40.45         5.47 o                         
   2   5  20          5.85          3.77         3.08 o                         
   3   5  20          0.50         -1.73         2.98 o                         
   4   5  20         18.30         15.43         4.13 o                         
   5   5  20          2.54         -0.68         2.60 o                         
  -5   6  20         12.33         11.07         4.26 o                         
  -4   6  20         15.35         15.13         4.41 o                         
  -3   6  20          4.31          0.83         3.48 o                         
  -2   6  20         15.04          9.53         3.64 o                         
  -1   6  20          4.01          5.07         2.79 o                         
   0   6  20          1.09          0.67         2.81 o                         
   1   6  20          1.42          2.30         3.81 o                         
   2   6  20         10.20          6.21         5.93 o                         
   3   6  20          0.32         -2.01         3.33 o                         
   4   6  20          0.61         -2.06         3.22 o                         
  -3   7  20          0.62          0.32         3.00 o                         
  -2   7  20          3.55          4.27         3.42 o                         
  -1   7  20          6.51         12.13         3.58 o                         
   0   7  20         11.90         12.05         4.06 o                         
   1   7  20          7.15          0.66         3.08 o                         
   2   7  20         39.26         44.54         6.74 o                         
  -7   1  21         12.26         10.41         3.51 o                         
  -6   1  21          0.12          0.97         2.11 o                         
  -5   1  21          2.12          0.46         2.09 o                         
  -4   1  21          7.78         11.39         2.44 o                         
  -3   1  21          7.72         10.05         2.34 o                         
  -2   1  21          6.83          4.76         1.60 o                         
  -1   1  21         25.02         29.79         2.77 o                         
   0   1  21          2.84          2.76         1.99 o                         
   1   1  21        217.13        240.46        11.28 o                         
   2   1  21         99.04        103.89         8.10 o                         
   3   1  21         82.31         97.21         7.61 o                         
   4   1  21          4.68          5.57         3.19 o                         
   5   1  21          9.78          8.51         3.91 o                         
   6   1  21         46.32         54.63         6.93 o                         
  -7   2  21          0.53         -0.26         2.82 o                         
  -6   2  21          0.56          0.78         2.19 o                         
  -5   2  21          0.43         -0.29         2.04 o                         
  -4   2  21          4.35          0.75         2.04 o                         
  -3   2  21          8.14          6.47         2.14 o                         
  -2   2  21          0.75         -1.44         1.44 o                         
  -1   2  21          3.97          3.30         2.18 o                         
   0   2  21          4.05          2.98         2.45 o                         
   1   2  21         59.67         59.07         6.00 o                         
   2   2  21         11.82         14.57         3.64 o                         
   3   2  21         32.74         42.01         5.45 o                         
   4   2  21         22.70         25.12         4.39 o                         
   5   2  21          2.86          4.64         3.14 o                         
   6   2  21         10.21          9.53         4.29 o                         
  -6   3  21          2.53          3.07         3.00 o                         
  -5   3  21          0.17         -1.89         1.97 o                         
  -4   3  21          4.90          5.36         2.42 o                         
  -3   3  21          0.37          5.48         2.39 o                         
  -2   3  21         31.74         30.58         5.10 o                         
  -1   3  21         26.77         25.57         4.68 o                         
   0   3  21          3.84         11.95         3.19 o                         
   1   3  21         11.75          7.27         3.75 o                         
   2   3  21          4.08          1.53         3.24 o                         
   3   3  21          0.87         -2.54         2.60 o                         
   4   3  21          0.72         -1.64         2.82 o                         
   5   3  21          0.55          1.13         2.85 o                         
   6   3  21          0.13          0.33         2.92 o                         
  -6   4  21          0.84          1.41         3.12 o                         
  -5   4  21          1.13          2.98         2.41 o                         
  -4   4  21          0.02         -1.25         2.18 o                         
  -3   4  21          0.54          0.07         2.99 o                         
  -2   4  21          0.15          2.49         2.02 o                         
  -1   4  21          0.19         -2.21         2.21 o                         
   0   4  21          0.43         -2.36         2.36 o                         
   1   4  21         76.69         79.81         7.98 o                         
   2   4  21         42.91         59.08         6.72 o                         
   3   4  21          4.66          2.68         3.28 o                         
   4   4  21          0.56         -0.72         2.57 o                         
   5   4  21          2.41          2.11         3.19 o                         
  -5   5  21          0.06         -3.19         3.19 o                         
  -4   5  21          7.85          1.87         4.29 o                         
  -3   5  21         15.03         12.93         3.88 o                         
  -2   5  21         21.95         32.23         4.81 o                         
  -1   5  21         11.17          6.94         4.13 o                         
   0   5  21          2.52          5.59         3.03 o                         
   1   5  21          1.13         -0.29         2.90 o                         
   2   5  21          0.21          1.11         2.97 o                         
   3   5  21          0.33         -2.59         2.59 o                         
   4   5  21          2.19         -1.62         3.03 o                         
  -3   6  21          0.23         -0.68         4.97 o                         
  -2   6  21          0.47          0.87         2.97 o                         
  -1   6  21          6.20          0.86         3.48 o                         
   0   6  21          5.78          4.68         3.21 o                         
   1   6  21         76.24         93.85        16.30 o                         
   2   6  21         45.72         44.87         6.94 o                         
   3   6  21         10.64          1.32         4.05 o                         
  -6   0  22          0.13          0.38         2.84 o                         
  -5   0  22          0.11          0.52         2.60 o                         
  -4   0  22         11.60         12.66         3.53 o                         
  -3   0  22          1.58         -0.67         2.49 o                         
  -2   0  22          0.33          2.58         2.60 o                         
  -1   0  22         16.36         14.06         3.54 o                         
   0   0  22          3.58         18.73         4.29 o                         
   1   0  22         15.16         20.67         5.45 o                         
   2   0  22          2.07          4.42         3.96 o                         
   3   0  22          1.97          3.80         5.22 o                         
   4   0  22         14.25         25.77        10.04 o                         
   5   0  22         42.15         63.29        11.21 o                         
   6   0  22         13.80         16.66         7.54 o                         
  -6   1  22          0.00         -2.14         2.14 o                         
  -5   1  22          2.20          1.92         2.11 o                         
  -4   1  22          1.76          0.00         1.90 o                         
  -3   1  22          1.29          3.92         2.24 o                         
  -2   1  22          5.31          6.24         1.94 o                         
  -1   1  22          0.43         -1.04         1.71 o                         
   0   1  22          5.18          1.42         2.27 o                         
   1   1  22         13.82         22.03         4.17 o                         
   2   1  22          6.76         14.44         3.84 o                         
   3   1  22          0.72         -0.34         2.86 o                         
   4   1  22          1.28          0.71         3.62 o                         
   5   1  22          0.36         -1.66         4.13 o                         
   6   1  22          0.27         -3.33         3.86 o                         
  -6   2  22          0.21         -0.09         2.29 o                         
  -5   2  22          0.79          0.87         2.06 o                         
  -4   2  22          1.96          3.89         2.27 o                         
  -3   2  22          0.00         -0.35         2.26 o                         
  -2   2  22          2.19          5.66         1.91 o                         
  -1   2  22          0.32         -2.16         2.16 o                         
   0   2  22          0.02          1.83         2.41 o                         
   1   2  22          0.02         -0.42         2.81 o                         
   2   2  22          3.58          0.83         2.68 o                         
   3   2  22          2.32         -0.26         2.89 o                         
   4   2  22          3.96          3.50         3.31 o                         
   5   2  22          6.43         11.27         4.53 o                         
  -6   3  22          0.00          2.95         3.13 o                         
  -5   3  22          2.18          4.93         2.39 o                         
  -4   3  22         10.02         10.00         3.18 o                         
  -3   3  22          4.91          4.16         3.74 o                         
  -2   3  22          0.31          0.69         2.33 o                         
  -1   3  22          8.14         12.89         3.26 o                         
   0   3  22          5.67          7.29         3.52 o                         
   1   3  22         28.21         29.46         5.43 o                         
   2   3  22         28.21         28.20         4.46 o                         
   3   3  22          1.27         -2.71         2.71 o                         
   4   3  22          8.84         12.36         3.67 o                         
   5   3  22          0.01         -2.93         2.93 o                         
  -5   4  22          0.69          0.51         3.07 o                         
  -4   4  22          0.00         -2.82         2.82 o                         
  -3   4  22          1.11         -2.03         2.85 o                         
  -2   4  22          0.01         -1.03         1.91 o                         
  -1   4  22          0.92         -0.25         3.24 o                         
   0   4  22          1.87          0.13         3.08 o                         
   1   4  22          5.68          3.40         3.81 o                         
   2   4  22          0.99          1.29         3.21 o                         
   3   4  22          0.37         -2.55         3.28 o                         
   4   4  22          0.86         -2.76         2.76 o                         
  -4   5  22          0.00         -1.57         3.47 o                         
  -3   5  22          0.59          1.29         2.03 o                         
  -2   5  22          0.78          1.20         2.61 o                         
  -1   5  22          2.04         -2.42         4.36 o                         
   0   5  22         19.64         18.75         4.03 o                         
   1   5  22          3.59          1.05         3.24 o                         
   2   5  22         34.64         46.07         6.18 o                         
   3   5  22         21.23         31.44         5.44 o                         
  -2   6  22          0.01          1.99         2.80 o                         
  -1   6  22          0.15          2.28         3.40 o                         
   0   6  22          3.43          8.12         3.97 o                         
   1   6  22          7.49          4.06         3.92 o                         
  -5   1  23          1.07         -0.65         1.98 o                         
  -4   1  23          8.03         10.18         2.71 o                         
  -3   1  23          0.83          1.72         2.43 o                         
  -2   1  23         17.84         13.22         2.36 o                         
  -1   1  23         30.53         48.38         4.40 o                         
   0   1  23          4.08          4.76         3.13 o                         
   1   1  23         16.21         12.90         4.68 o                         
   2   1  23          8.13          4.40         3.48 o                         
   3   1  23         27.23         46.04         6.52 o                         
   4   1  23          0.85         -3.55         3.55 o                         
   5   1  23         42.86         55.37         8.12 o                         
  -5   2  23          0.16          0.03         2.82 o                         
  -4   2  23          1.78         -0.72         2.35 o                         
  -3   2  23          3.96          6.83         3.18 o                         
  -2   2  23          0.00         -0.18         2.12 o                         
  -1   2  23          0.14          1.08         2.59 o                         
   0   2  23         22.08         17.64         3.93 o                         
   1   2  23          2.38          3.41         3.29 o                         
   2   2  23          2.21          6.46         3.43 o                         
   3   2  23          0.31         -2.53         2.53 o                         
   4   2  23          3.54          6.79         4.03 o                         
   5   2  23          0.26          4.12         4.18 o                         
  -5   3  23          3.47          5.60         3.67 o                         
  -4   3  23          0.35          0.76         2.79 o                         
  -3   3  23          1.03         -2.67         2.67 o                         
  -2   3  23          5.10          5.37         2.40 o                         
  -1   3  23          0.00          1.03         2.57 o                         
   0   3  23          0.12         -3.16         3.16 o                         
   1   3  23          5.90          8.05         4.24 o                         
   2   3  23          0.32         -1.57         2.76 o                         
   3   3  23          6.09          5.59         3.32 o                         
   4   3  23          0.33          1.67         3.19 o                         
  -4   4  23          1.08         -1.75         3.14 o                         
  -3   4  23          0.05          3.42         3.32 o                         
  -2   4  23          1.97          2.41         2.55 o                         
  -1   4  23          2.16          0.67         3.29 o                         
   0   4  23         12.52          1.30         3.76 o                         
   1   4  23         16.95         12.54         4.35 o                         
   2   4  23          2.18          3.50         3.44 o                         
   3   4  23          0.23         -2.94         2.94 o                         
  -2   5  23          6.11          2.20         2.99 o                         
  -1   5  23          1.27         -1.24         3.37 o                         
   0   5  23          1.67         -1.38         3.42 o                         
   1   5  23          0.02          0.78         3.44 o                         
   2   5  23          0.34          8.61         9.76 o                         
  -5   0  24          0.68          4.61         4.24 o                         
  -4   0  24          0.00          2.58         3.82 o                         
  -3   0  24          0.11          1.70         3.61 o                         
  -2   0  24          0.43         -1.53         2.75 o                         
  -1   0  24          3.28         -1.97         3.71 o                         
   0   0  24         47.93         89.48        12.69 o                         
   1   0  24          3.60         24.68        15.50 o                         
   2   0  24         12.67         15.02         7.46 o                         
   3   0  24         10.96         23.61         8.34 o                         
   4   0  24         14.65          6.70         6.16 o                         
  -4   1  24          0.41          0.34         2.62 o                         
  -3   1  24          0.03         -1.17         2.41 o                         
  -2   1  24          8.35          9.25         2.50 o                         
  -1   1  24          3.89          2.07         2.53 o                         
   0   1  24          1.07         -0.84         3.03 o                         
   1   1  24         16.09         17.78         4.11 o                         
   2   1  24          5.67         -3.57         3.57 o                         
   3   1  24          1.24          1.93         3.80 o                         
   4   1  24          3.02          5.80         4.59 o                         
  -4   2  24          2.86         -1.37         3.48 o                         
  -3   2  24          0.55          2.14         3.42 o                         
  -2   2  24          0.00         -1.12         3.33 o                         
  -1   2  24          3.77          4.94         2.54 o                         
   0   2  24         19.21         10.81         3.83 o                         
   1   2  24          0.46         -1.64         3.00 o                         
   2   2  24          9.77         11.39         3.98 o                         
   3   2  24          9.69         12.47         4.47 o                         
  -3   3  24          0.05         -1.53         3.33 o                         
  -2   3  24          7.54         10.00         4.24 o                         
  -1   3  24          8.70          7.80         4.24 o                         
   0   3  24          4.67          3.30         3.90 o                         
   1   3  24         32.48         39.84         5.66 o                         
   2   3  24         12.95         26.37         4.66 o                         
   3   3  24          0.03         -2.90         2.90 o                         
  -2   4  24          3.74          4.50         2.16 o                         
  -1   4  24          0.01         -3.11         3.23 o                         
   0   4  24          7.02          5.92         3.93 o                         
   1   4  24          2.42          1.16         3.65 o                         
  -3   1  25          0.33         -2.79         2.79 o                         
  -2   1  25          4.75          2.41         3.18 o                         
  -1   1  25          0.17          1.59         2.87 o                         
   0   1  25          0.29          0.44         2.91 o                         
   1   1  25          2.76         -2.10         3.14 o                         
   2   1  25          0.51          4.19         4.02 o                         
  -2   2  25          2.16          0.25         3.01 o                         
  -1   2  25          2.05          2.35         3.28 o                         
   0   2  25          0.15          0.32         3.15 o                         
   1   2  25          1.88         -1.28         3.37 o                         
   2   2  25          0.03          0.94         3.98 o                         
  -1   3  25          5.04          3.86         3.97 o                         
   0   3  25          0.06         -1.24         3.09 o                         
                                                                                
